# Supplementary material for: Aedes aegypti dyspepsia encodes a novel member of the SLC16 family of transporters and is critical for reproductive fitness
Source: PLoS Negl Trop Dis. 2021 Apr 7;15(4):e0009334. doi: 10.1371/journal.pntd.0009334 (PMC8055033; doi:10.1371/journal.pntd.0009334)
Supplement: S1 File — (XLSX) [file pntd.0009334.s005.xlsx]

## Sheet: primer_dsRNA
ID	seq5'-3'	nt	dsRNA len	Target
ds19992_F1	TAATACGACTCACTATAGGGACATTATGACGCGTGACAGC	40	445	AAEL019992
ds19992_R1	TAATACGACTCACTATAGGGGCATTGCGTCGGAGATAGAG	40	445
ds230_F1	TAATACGACTCACTATAGGGCCGGACAAGTGGGAAATATG	40	477	AAEL000230
ds230_R1	TAATACGACTCACTATAGGGCTCTTTGCCGGTAAGGAACA	40	477
ds12109_F2	TAATACGACTCACTATAGGGCCACGTAAGGGCAGTGTTTT	40	445	AAEL012109
ds12109_R2	TAATACGACTCACTATAGGGCAGACAAACCATTCGAAGTGAA	42	445
ds20619_F1	TAATACGACTCACTATAGGGGAAGGATGCTGAGCAATCAGA	41	408	AAEL020619
ds20619_R1	TAATACGACTCACTATAGGGCGCTGAAGTACCAAAACGAA	40	408
ds471_F1	TAATACGACTCACTATAGGGGTCATGATCGCGTCATTCCT	40	422	AAEL000471
ds471_R1	TAATACGACTCACTATAGGGGCAAACACAAAGGTTCCCAC	40	422
ds471_F2	TAATACGACTCACTATAGGGAAAAGTTTGGATGGCGAGGT	40	442
ds471_R2	TAATACGACTCACTATAGGGGGAGCGTGAATGGTGTCTTC	40	442
ds2063_F1	TAATACGACTCACTATAGGGTAACTCGCCTCTGCTACGTG	40	402	AAEL008406
ds2063_R1	TAATACGACTCACTATAGGGTGTAGTAAACGAACGGCGTG	40	402
ds8624_F1	TAATACGACTCACTATAGGGAGGACGCTGTGTTGTCAGTG	40	434	AAEL008624
ds8624_R1	TAATACGACTCACTATAGGGGTCCAATAAATCGCAACACG	40	434
ds12698_F1	TAATACGACTCACTATAGGGTCTTGTACGAGGACTGGTCG	40	411	AAEL012698
ds12698_R1	TAATACGACTCACTATAGGGGGAGAGAACGGTACCACTAGCA	42	411
ds18228_F1	TAATACGACTCACTATAGGGATGGCTGGGAGCTGCTAGTT	40	437	AAEL018228
ds18228_R1	TAATACGACTCACTATAGGGGCTGGGGATGATAGAGGGAT	40	437
ds20524_F1	TAATACGACTCACTATAGGGGTGCAGATCTTCCAGGATGC	40	477	AAEL020524, 014972
ds20524_R1	TAATACGACTCACTATAGGGCACAAACGCTAAACCGATCA	40	477
ds11520_F1	TAATACGACTCACTATAGGGCCGTTGACCGAATCCACTAT	40	598	AAEL011520
ds11520_R1	TAATACGACTCACTATAGGGTCTTGTTGGGGAACATAGCC	40	598
ds7936_F2	TAATACGACTCACTATAGGGAAGTCCGGTGGATTCTTCAA	40	449	AAEL007936
ds7936_R2	TAATACGACTCACTATAGGGGAATGGGCCTTGCTACTGTC	40	449
ds9619_F1	TAATACGACTCACTATAGGGCTGGGAACTGGGGGAAACTA	40	515	AAEL019918
ds9619_R1	TAATACGACTCACTATAGGGCGAGTCGTGTATGAGGCAGA	40	515
ds12522_F1	TAATACGACTCACTATAGGGGATCTGCACGCTGTTGACTC	40	581	AAEL012522
ds12522_R1	TAATACGACTCACTATAGGGAGAATGGAATGGCAGTGACC	40	581
ds13277_F2	TAATACGACTCACTATAGGGTGTGTTCAATGTTGCATCAGC	41	403	AAEL013277
ds13277_R2	TAATACGACTCACTATAGGGGGACCTTCATCGTGGTCCAT	40	403
ds26712_F1	TAATACGACTCACTATAGGGGTGATTCCATCAGTTCCGGT	40	435	AAEL026712
ds26712_R1	TAATACGACTCACTATAGGGACATCAACACACTCGCTTGG	40	435
ds5950_F1	TAATACGACTCACTATAGGGCCAAGCGGATCAGGAATGTA	40	436	AAEL005950
ds5950_R1	TAATACGACTCACTATAGGGCGGAAGAAGTTTCTTTCTTTGC	42	436
ds7758_F1	TAATACGACTCACTATAGGGAGGAGATCCTGTTCCCCAAG	40	431	AAEL007758
ds7758_R1	TAATACGACTCACTATAGGGAACTCGCGATGCAAGGTAGT	40	431
ds3135_F2	TAATACGACTCACTATAGGGGGGATCCCGAGCTAACCTT	39	412	AAEL003135
ds3135_R2	TAATACGACTCACTATAGGGAGCACGCTCCAAAAAGTACC	40	412
ds6180_F1	TAATACGACTCACTATAGGGGCGGTTCGATTGGATTGAT	39	415	AAEL006180
ds6180_R1	TAATACGACTCACTATAGGGGGGAAGAAGATGGCAAATACC	41	415
GFP505 F T7	TAATACGACTCACTATAGGGATGGTGAGCAAGGGCGAGGAGC	42	505	EGFP
dsGFPR2	TAATACGACTCACTATAGGGATCTTGAAGTTCACCTTGATGCCGTT	46	505
0077 dsRf T7	TAATACGACTCACTATAGGAGATTATGCGCGGAGTCTTTCTG	42	430	AAEL000077
ds77R2	TAATACGACTCACTATAGGGGCGGCATAGTCGAGCTGGATGTAG	44	430
14762dsR_Fa	TAATACGACTCACTATAGGGATCCCGCCGAATCGAAGACACTCA	44	428	AAEL014762
14762dsR_RaT7	TAATACGACTCACTATAGGGTTCAGATAGCCGGCCACCTTTTTG	44	428

## Sheet: primer_qRT-PCR
ID	seq 5'-3'	nt	amplicon	E (%)
q471_F1	AGCCGTCAGTGGATTCTTCA	20	92	110.58
q471_R1	CATTCTGATCCATTCCGCCG	20	92
q12109_F2	GCACAGATCCACAGCTCAAG	20	116	100.53
q12109_R2	CGAGAAGTACGGTTCCGAGT	20	116
q13277_F2	ATCTCGCTCATTCAAACGCC	20	148	102.53
q13277_R2	TACTGCTGGTACTTGGCGAA	20	148
q3135_F2	CTGATATTCGCACCGCTAGC	20	87	102.62
q3135_R2	ACAAAACGAGGCCAGAAACC	20	87
q6180_F1	TTCGACAACTCAAGCGCAAA	20	107	103.55
q6180_R1	ACATGACCAAGATCTGCGGA	20	107
qS7_F	ACCGCCGTCTACGATGCCA	19	131	104.88
qS7_R	ATGGTGGTCTGCTGGTTCTT	20	131
qFerLCH_F1	CGGATTTGAGAAGCTGTACCGC	22	87	96.37
qFerLCH_R1	AGGCCACGTTTGCTCTGATACT	22	87

## Sheet: accession_tree
Label	GenBank accession #/VectorBase ID
	AAH45664.1
	NP_006508.2
	NP_001193881.1
	AAH21664.1
	NP_001356597.1
	XP_024306789.1
	NP_001257551.1
	NP_037488.2
	NP_919274.1
	AAH34031.1
	NP_699188.2
	NP_998771.3
	NP_963860.1
	NP_689740.2
	NP_001097031.2
	NP_001163063.1
	NP_001189213.1
	NP_001260002.1
	NP_001284810.1
	NP_001285434.1
	NP_001285435.1
	NP_001286141.1
	NP_001286894.1
	NP_573367.1
	NP_573376.2
	NP_610706.1
	E1JH66
	NP_610940.1
	NP_611076.2
	XP_001238215.2
	XP_001689398.2
	XP_308271.4
	XP_309820.4
	XP_311120.3
	XP_311255.5
	XP_311256.5
	XP_312351.5
	XP_312909.4
	XP_312912.4
	XP_313669.5
	XP_315403.4
	XP_317777.3
	XP_321287.5
AGAP029535	AGAP029535-PA
AAEL000471	AAEL000471-PA
AAEL000417	AAEL000417-PB
AAEL014258	AAEL014258-PB
AAEL013915	AAEL013915-PB
AAEL008342	AAEL008342-PA
AAEL012458	AAEL012458-PB
AAEL004213	AAEL004213-PA
AAEL002412	AAEL002412-PA
AAEL008028	AAEL008028-PA
AAEL008347	AAEL008347-PA
AAEL004905	AAEL004905-PB
AAEL003524	AAEL003524-PB
AAEL018228	AAEL018228-PA
AAEL005915	AAEL005915-PB
AAEL001575	AAEL001575-PA
	NP_001139286.1
	XP_021330048.1
	XP_021333439.1
	NP_001311456.1
	NP_001119873.1
	NP_001074068.2
	NP_001032485.1
	XP_001919658.1
	BAL44665.1
	XP_021336012.1
	XP_005169526.1
	NP_001243569.1
	NP_001352167.1
	NP_956704.1
	NP_001025143.1
	AAI55551.1
	XP_005169996.1
	NP_001073497.1
	NP_001003552.1
	AAI54232.1
	NP_001092889.1
	XP_021335977.1
	NP_001245159.1
	EGA81155.1
	AJS43158.1
	KZV08196.1
	AJU01142.1

## Sheet: accession_alignment
Label	GenBank accession #
SLC16A1	NP_003042.3
SLC16A2	NP_006508.2
SLC16A3	NP_004198.1
SLC16A4	NP_004687.1
SLC16A5	NP_004686.1
SLC16A6	NP_004685.2
SLC16A7	NP_004722.2
SLC16A8	NP_037488.2
SLC16A9	NP_919274.1
SLC16A10	NP_061063.2
SLC16A11	NP_699188.2
SLC16A12	NP_998771.3
SLC16A13	NP_963860.1
