# Supplementary material for: Aedes aegypti dyspepsia encodes a novel member of the SLC16 family of transporters and is critical for reproductive fitness
Source: PLoS Negl Trop Dis. 2021 Apr 7;15(4):e0009334. doi: 10.1371/journal.pntd.0009334 (PMC8055033; doi:10.1371/journal.pntd.0009334)
Supplement: S2 File — (XLSX) [file pntd.0009334.s006.xlsx]

## Sheet: Aag2_AaegL3
seqID	log2FC(FAC/L15)	logCPM(FAC/L15)	Pval(FAC/L15)	FDR(FAC/L15)	log2FC(DFO/L15)	logCPM(DFO/L15)	Pval(DFO/L15)	FDR(DFO/L15)	log2FC(FAC/DFO)	logCPM(FAC/DFO)	Pval(FAC/DFO)	FDR(FAC/DFO)	Chr	Start	End	Anno	ISTM	NTER	NRTM
AAEL008564	-1.11091	7.82553	1.81449e-67	1.37829e-63	2.99784	7.82553	0	0	-4.10873	7.82553	0	0	supercont1.332	1104644	1151968	AAEL008564-PA Protein cueball Precursor|protein_coding|super cont1.332:1106199:1151070:-1|gene:AAEL008564	YES	IN	2
AAEL002798	-0.412649	6.02203	2.02257e-07	1.76591e-05	2.85144	6.02203	0	0	-3.26404	6.02203	0	0	supercont1.68	1610598	1656501	AAEL002798-PA |protein_coding|supercont1.68:1611529:1656501: -1|gene:AAEL002798	NO	N/A	N/A
AAEL002850	0.0427788	6.93425	0.538094	0.762734	2.56065	6.93425	6.48407e-293	1.64177e-289	-2.51786	6.93425	2.29346e-279	3.48423e-276	supercont1.69	1637737	1644431	AAEL002850-PA patched 1,|protein_coding|supercont1.69:163773 7:1644431:1|gene:AAEL002850	YES	IN	12
AAEL001986	-0.421168	7.87443	5.39798e-12	1.78274e-09	2.19591	7.87443	1.66046e-258	3.15321e-255	-2.61707	7.87443	0	0	supercont1.47	2809490	2874711	AAEL001986-PA kinesin-like protein KIF1B|protein_coding|supe rcont1.47:2809789:2873787:-1|gene:AAEL001986	NO	N/A	N/A
AAEL001959	-0.557557	7.6385	1.28566e-13	6.10368e-11	2.64229	7.6385	3.49969e-245	5.31673e-242	-3.19984	7.6385	0	0	supercont1.47	2836423	2854845	AAEL001959-PA |protein_coding|supercont1.47:2837018:2854091: 1|gene:AAEL001959	NO	N/A	N/A
AAEL013389	-0.230059	6.92578	0.000178776	0.003509	1.97185	6.92578	9.96233e-221	1.26123e-217	-2.20189	6.92578	5.5317e-266	7.00313e-263	supercont1.835	100028	112785	AAEL013389-PA coproporphyrinogen iii oxidase|protein_coding| supercont1.835:100137:111872:1|gene:AAEL013389	NO	N/A	N/A
AAEL009346	-0.0997833	6.11086	0.143409	0.372231	2.05598	6.11086	1.1079e-212	1.20223e-209	-2.15574	6.11086	2.38451e-225	1.64662e-222	supercont1.391	330548	339506	AAEL009346-PA |protein_coding|supercont1.391:330548:339506:- 1|gene:AAEL009346	YES	IN	1
AAEL005216	-0.170325	6.4796	0.00847755	0.0572404	1.97205	6.4796	5.8866e-210	5.58933e-207	-2.14236	6.4796	1.56127e-238	1.31771e-235	supercont1.146	1011297	1048582	AAEL005216-PA |protein_coding|supercont1.146:1011410:1033402 :-1|gene:AAEL005216	YES	IN	0
AAEL004229	-0.403369	4.87461	3.2466e-05	0.000974751	2.52327	4.87461	1.45225e-203	1.2257e-200	-2.92657	4.87461	1.9533e-241	1.85466e-238	supercont1.111	1449448	1464765	AAEL004229-PA GSTT4: glutathione transferase|protein_coding| supercont1.111:1449448:1464765:1|gene:AAEL004229	NO	N/A	N/A
AAEL008216	-0.318289	7.97186	6.05643e-09	9.20093e-07	1.69361	7.97186	4.84663e-189	3.6815e-186	-2.01189	7.97186	1.517e-259	1.64616e-256	supercont1.306	876033	885043	AAEL008216-PA aconitase|protein_coding|supercont1.306:876370 :884673:-1|gene:AAEL008216	NO	N/A	N/A
AAEL006895	-0.318632	7.33468	8.28438e-07	5.42484e-05	1.86114	7.33468	1.77697e-166	1.22708e-163	-2.17977	7.33468	1.31318e-221	7.67303e-219	supercont1.225	181141	205961	AAEL006895-PA phosphofructokinase|protein_coding|supercont1. 225:182332:204926:-1|gene:AAEL006895	YES	IN	1
AAEL006053	-0.12004	6.10437	0.115421	0.324718	2.03316	6.10437	6.17532e-164	3.90898e-161	-2.15318	6.10437	1.41866e-177	7.18408e-175	supercont1.187	272718	386539	AAEL006053-PA |protein_coding|supercont1.187:282486:385896:1 |gene:AAEL006053	YES	IN	1
AAEL010670	-1.16625	4.99236	2.697e-16	2.27627e-13	3.27902	4.99236	2.06812e-148	1.20842e-145	-4.44512	4.99236	1.39187e-222	8.81055e-220	supercont1.495	810939	811870	AAEL010670-PA lethal(2)essential for life protein, l2efl|pro tein_coding|supercont1.495:811050:811643:1|gene:AAEL010670	NO	N/A	N/A
AAEL010068	0.363208	5.86364	8.03269e-05	0.00190676	2.36346	5.86364	1.36906e-137	7.42814e-135	-2.00022	5.86364	3.89756e-99	7.40147e-97	supercont1.451	98974	105233	AAEL010068-PA |protein_coding|supercont1.451:101631:103176:- 1|gene:AAEL010068	NO	N/A	N/A
AAEL002350	-0.106231	5.47099	0.146773	0.378057	1.72304	5.47099	6.33886e-136	3.21e-133	-1.82925	5.47099	8.82725e-146	3.35259e-143	supercont1.54	2931949	2940026	AAEL002350-PA |protein_coding|supercont1.54:2932238:2939990: -1|gene:AAEL002350	YES	OUT	1
AAEL004716	0.0614374	8.37772	0.351905	0.616249	1.68232	8.37772	1.17598e-121	5.58296e-119	-1.62088	8.37772	1.24286e-112	3.04541e-110	supercont1.128	1374063	1395951	AAEL004716-PA chromodomain helicase DNA binding protein|prot ein_coding|supercont1.128:1374526:1394930:1|gene:AAEL004716	NO	N/A	N/A
AAEL004716	0.0614374	8.37772	0.351905	0.616249	1.68232	8.37772	1.17598e-121	5.58296e-119	-1.62088	8.37772	1.24286e-112	3.04541e-110	supercont1.128	1374063	1395951	AAEL004716-PB chromodomain helicase DNA binding protein|prot ein_coding|supercont1.128:1374526:1394930:1|gene:AAEL004716	NO	N/A	N/A
AAEL011865	-0.437086	7.70059	1.09896e-15	8.34771e-13	1.34384	7.70059	8.05497e-121	3.50023e-118	-1.78092	7.70059	1.04171e-204	5.65202e-202	supercont1.624	38241	54380	AAEL011865-PA |protein_coding|supercont1.624:38241:54302:1|gene:AAEL011865	NO	N/A	N/A
AAEL000564	0.0476974	6.25452	0.448107	0.698363	1.48388	6.25452	8.29439e-121	3.50023e-118	-1.43617	6.25452	1.24974e-110	2.79206e-108	supercont1.11	4261279	4311395	AAEL000564-PA myotubularin|protein_coding|supercont1.11:4262 063:4310711:-1|gene:AAEL000564	NO	N/A	N/A
AAEL000564	0.0476974	6.25452	0.448107	0.698363	1.48388	6.25452	8.29439e-121	3.50023e-118	-1.43617	6.25452	1.24974e-110	2.79206e-108	supercont1.11	4261279	4311395	AAEL000564-PB myotubularin|protein_coding|supercont1.11:4262 063:4289065:-1|gene:AAEL000564	NO	N/A	N/A
AAEL012117	-0.00610675	7.16122	0.910159	0.970568	1.49248	7.16122	2.23625e-118	8.9403e-116	-1.49858	7.16122	7.74487e-118	2.02862e-115	supercont1.657	455444	464121	AAEL012117-PA mitochondrial carrier protein|protein_coding|s upercont1.657:461210:464121:-1|gene:AAEL012117	NO	N/A	N/A
AAEL001725	0.0316734	5.10606	0.745209	0.8927	1.91049	5.10606	1.48952e-113	5.65719e-111	-1.87878	5.10606	1.00929e-106	2.07205e-104	supercont1.40	3211838	3223645	AAEL001725-PA |protein_coding|supercont1.40:3211838:3223645: -1|gene:AAEL001725	NO	N/A	N/A
AAEL007936	-0.00794413	6.44587	0.908461	0.970285	1.37673	6.44587	5.31755e-111	1.92343e-108	-1.38466	6.44587	2.58232e-109	5.60438e-107	supercont1.290	181257	220353	AAEL007936-PA |protein_coding|supercont1.290:181941:219705:- 1|gene:AAEL007936	YES	IN	7
AAEL017245	-0.383942	8.58912	2.0198e-08	2.69164e-06	1.65667	8.58912	1.56786e-110	5.41341e-108	-2.04061	8.58912	5.61855e-164	2.5105e-161	supercont1.20	2649056	2650361	AAEL017245-PA |protein_coding|supercont1.20:2649348:2649563: 1|gene:AAEL017245	YES	OUT	1
AAEL000682	-0.076572	8.29229	0.167395	0.405721	1.33206	8.29229	1.56036e-108	5.15327e-106	-1.40863	8.29229	3.81854e-120	1.03591e-117	supercont1.14	1326087	1372603	AAEL000682-PA |protein_coding|supercont1.14:1327853:1372056: -1|gene:AAEL000682	NO	N/A	N/A
AAEL000199	-0.0601324	9.24979	0.198847	0.449002	-1.20083	9.24979	1.28836e-106	4.07767e-104	1.1407	9.24979	1.99258e-96	3.43992e-94	supercont1.3	2022352	2035355	AAEL000199-PA arginyl-tRNA synthetase|protein_coding|superco nt1.3:2022416:2035075:-1|gene:AAEL000199	NO	N/A	N/A
AAEL000567	-0.297186	8.70869	3.78714e-08	4.56621e-06	1.2772	8.70869	6.82089e-106	2.07246e-103	-1.57438	8.70869	6.20707e-158	2.61938e-155	supercont1.11	611260	653920	AAEL000567-PA Tret1: facilitated trehalose transporter Tret1 |protein_coding|supercont1.11:612659:653835:-1|gene:AAEL000567	YES	IN	12
AAEL013344	-0.926846	8.01867	1.30888e-12	5.23278e-10	3.14541	8.01867	1.11201e-105	3.24877e-103	-4.07224	8.01867	1.23472e-164	5.86181e-162	supercont1.826	67391	68352	AAEL013344-PA lethal(2)essential for life protein, l2efl|pro tein_coding|supercont1.826:67530:68123:1|gene:AAEL013344	NO	N/A	N/A
AAEL001864	-0.0578931	9.91503	0.293991	0.559829	1.29482	9.91503	3.31406e-102	9.32355e-100	-1.35272	9.91503	5.1829e-111	1.19301e-108	supercont1.44	1469322	1481691	AAEL001864-PA eukaryotic translation initiation factor 4E binding protein (4EBP)|protein_coding|supercont1.44:1470637: 1480836:-1|gene:AAEL001864	NO	N/A	N/A
AAEL003497	-0.866712	7.924	1.32695e-37	5.03975e-34	1.52897	7.924	4.56482e-101	1.23837e-98	-2.39567	7.924	3.04496e-235	2.31295e-232	supercont1.88	915880	935876	AAEL003497-PA farnesyl-pyrophosphate synthetase|protein_codi ng|supercont1.88:916287:935313:1|gene:AAEL003497	NO	N/A	N/A
AAEL003135	0.132149	4.46167	0.245035	0.505989	2.29183	4.46167	5.29925e-95	1.38804e-92	-2.15961	4.46167	1.32976e-82	1.94792e-80	supercont1.79	2497404	2520609	AAEL003135-PA |protein_coding|supercont1.79:2497404:2520128: 1|gene:AAEL003135	YES	IN	12
AAEL001215	-0.442133	5.69783	1.96583e-10	4.6664e-08	1.39131	5.69783	1.19881e-94	3.03538e-92	-1.83342	5.69783	1.3713e-151	5.48231e-149	supercont1.25	3534722	3555759	AAEL001215-PA |protein_coding|supercont1.25:3534722:3554587: 1|gene:AAEL001215	NO	N/A	N/A
AAEL005593	-0.314096	7.06865	1.65803e-06	9.68797e-05	1.40613	7.06865	7.84983e-93	1.92346e-90	-1.72022	7.06865	2.60655e-134	8.99971e-132	supercont1.163	1465171	1478589	AAEL005593-PA |protein_coding|supercont1.163:1466569:1478257 :-1|gene:AAEL005593	NO	N/A	N/A
AAEL010936	-0.00228148	7.46221	0.968729	0.991841	-1.69019	7.46221	9.92873e-93	2.35683e-90	1.6879	7.46221	3.48906e-92	5.88953e-90	supercont1.523	481290	492995	AAEL010936-PA gamma glutamyl transpeptidases|protein_coding| supercont1.523:481290:492995:-1|gene:AAEL010936	YES	IN	1
AAEL005342	-0.21989	5.37119	0.01224	0.0736924	1.73442	5.37119	2.44942e-89	5.63812e-87	-1.95428	5.37119	3.08104e-108	6.501e-106	supercont1.152	1438072	1458244	AAEL005342-PA |protein_coding|supercont1.152:1438762:1457370 :1|gene:AAEL005342	YES	IN	1
AAEL001847	0.261263	6.0479	3.09922e-05	0.000941667	1.29026	6.0479	2.14442e-88	4.7909e-86	-1.02898	6.0479	2.39712e-56	1.82085e-54	supercont1.44	738670	763750	AAEL001847-PA |protein_coding|supercont1.44:738913:763611:-1 |gene:AAEL001847	NO	N/A	N/A
AAEL001650	-0.0660969	6.54309	0.261607	0.524734	-1.39335	6.54309	2.31867e-87	5.03217e-85	1.32724	6.54309	1.91869e-78	2.64988e-76	supercont1.38	1996992	1997928	AAEL001650-PA |protein_coding|supercont1.38:1997292:1997832: -1|gene:AAEL001650	YES	IN	2
AAEL008723	-0.207743	9.3754	5.59793e-05	0.00145218	1.11122	9.3754	5.44794e-87	1.14951e-84	-1.31896	9.3754	5.47957e-121	1.60088e-118	supercont1.345	112325	115346	AAEL008723-PA |protein_coding|supercont1.345:112800:113072:1 |gene:AAEL008723	YES	IN	2
AAEL008723	-0.207743	9.3754	5.59793e-05	0.00145218	1.11122	9.3754	5.44794e-87	1.14951e-84	-1.31896	9.3754	5.47957e-121	1.60088e-118	supercont1.345	112325	115346	AAEL008723-PB |protein_coding|supercont1.345:112779:113072:1 |gene:AAEL008723	YES	IN	2
AAEL018284	-0.370511	7.76	1.88799e-11	5.73647e-09	1.14537	7.76	1.30585e-84	2.68088e-82	-1.51587	7.76	1.71712e-143	6.21107e-141	supercont1.5	968280	1020837	AAEL018284-PA |protein_coding|supercont1.5:983265:1020430:1| gene:AAEL018284	NO	N/A	N/A
AAEL018336	-0.2957	8.97507	1.1207e-08	1.57646e-06	1.09111	8.97507	7.81072e-84	1.56132e-81	-1.38681	8.97507	5.44093e-133	1.79693e-130	supercont1.11	594873	756925	AAEL018336-PA |protein_coding|supercont1.11:594981:755942:1| gene:AAEL018336	NO	N/A	N/A
AAEL009487	-0.556915	4.79689	1.33383e-07	1.25083e-05	1.90469	4.79689	1.03934e-82	2.02431e-80	-2.46154	4.79689	2.82549e-120	7.94905e-118	supercont1.399	376725	379373	AAEL009487-PA |protein_coding|supercont1.399:376820:378990:1 |gene:AAEL009487	NO	N/A	N/A
AAEL009700	-0.320957	7.35738	2.46046e-06	0.000132551	1.3909	7.35738	1.14407e-82	2.17258e-80	-1.71185	7.35738	1.83449e-121	5.57392e-119	supercont1.420	490211	497424	AAEL009700-PB beta lactamase domain|protein_coding|supercont 1.420:490886:496993:1|gene:AAEL009700	NO	N/A	N/A
AAEL004330	0.0958912	6.45982	0.182594	0.427382	1.45239	6.45982	1.2134e-82	2.24805e-80	-1.35649	6.45982	2.01061e-71	2.24597e-69	supercont1.115	172616	199820	AAEL004330-PA |protein_coding|supercont1.115:174161:199279:1 |gene:AAEL004330	YES	IN	3
AAEL012014	-0.277991	11.2856	8.73543e-07	5.67131e-05	1.1805	11.2856	1.6685e-80	3.01761e-78	-1.45849	11.2856	1.66837e-121	5.28039e-119	supercont1.644	224254	239202	AAEL012014-PA l-lactate dehydrogenase|protein_coding|superco nt1.644:224254:239202:1|gene:AAEL012014	YES	IN	2
AAEL012522	-0.152362	7.38054	0.0245779	0.120603	1.37219	7.38054	5.35962e-80	9.46783e-78	-1.52455	7.38054	6.38656e-97	1.15505e-94	supercont1.705	266943	333296	AAEL012522-PA sodium-dependent phosphate transporter|protein _coding|supercont1.705:268132:332834:-1|gene:AAEL012522	YES	IN	10
AAEL008738	0.2402	10.3888	1.2671e-05	0.000471809	1.12827	10.3888	9.6618e-78	1.66798e-75	-0.888065	10.3888	9.419e-49	5.37946e-47	supercont1.345	873129	883131	AAEL008738-PA DEAD box ATP-dependent RNA helicase|protein_co ding|supercont1.345:878065:883131:-1|gene:AAEL008738	NO	N/A	N/A
AAEL010602	-0.305659	7.62412	6.11901e-07	4.26422e-05	1.19547	7.62412	2.88734e-74	4.87382e-72	-1.50113	7.62412	6.3531e-114	1.6086e-111	supercont1.490	238301	261159	AAEL010602-PA starch branching enzyme ii|protein_coding|supe rcont1.490:238478:261159:-1|gene:AAEL010602	NO	N/A	N/A
AAEL006892	-0.205961	5.27092	0.0427503	0.172729	1.85536	5.27092	5.74331e-74	9.48395e-72	-2.06128	5.27092	7.53875e-88	1.19301e-85	supercont1.225	180508	182337	AAEL006892-PA |protein_coding|supercont1.225:180625:181459:1 |gene:AAEL006892	NO	N/A	N/A
AAEL012154	-0.0281343	7.66122	0.691999	0.861426	1.37	7.66122	1.19184e-73	1.92622e-71	-1.39813	7.66122	5.67591e-76	7.1857e-74	supercont1.661	278549	297071	AAEL012154-PA 2,3-cyclic-nucleotide 2-phosphodiesterase|prot ein_coding|supercont1.661:293671:296392:1|gene:AAEL012154	NO	N/A	N/A
AAEL012154	-0.0281343	7.66122	0.691999	0.861426	1.37	7.66122	1.19184e-73	1.92622e-71	-1.39813	7.66122	5.67591e-76	7.1857e-74	supercont1.661	278549	297071	AAEL012154-PB 2,3-cyclic-nucleotide 2-phosphodiesterase|prot ein_coding|supercont1.661:293671:295728:1|gene:AAEL012154	NO	N/A	N/A
AAEL001105	-0.449779	5.28804	2.26171e-07	1.90875e-05	1.52418	5.28804	7.47798e-72	1.18339e-69	-1.97393	5.28804	5.95669e-112	1.41397e-109	supercont1.23	669146	670569	AAEL001105-PA von Hippel-Lindau disease tumor suppressor, pu tative|protein_coding|supercont1.23:669274:669741:-1|gene:AAEL001105	NO	N/A	N/A
AAEL001105	-0.449779	5.28804	2.26171e-07	1.90875e-05	1.52418	5.28804	7.47798e-72	1.18339e-69	-1.97393	5.28804	5.95669e-112	1.41397e-109	supercont1.23	669146	670569	AAEL001105-PB von Hippel-Lindau disease tumor suppressor, pu tative|protein_coding|supercont1.23:669274:669741:-1|gene:AAEL001105	NO	N/A	N/A
AAEL001105	-0.449779	5.28804	2.26171e-07	1.90875e-05	1.52418	5.28804	7.47798e-72	1.18339e-69	-1.97393	5.28804	5.95669e-112	1.41397e-109	supercont1.23	669146	670569	AAEL001105-PC von Hippel-Lindau disease tumor suppressor, pu tative|protein_coding|supercont1.23:669274:669741:-1|gene:AAEL001105	NO	N/A	N/A
AAEL001664	-0.00722234	5.58735	0.95013	0.985665	1.42638	5.58735	4.8797e-71	7.56453e-69	-1.43358	5.58735	1.26947e-69	1.35815e-67	supercont1.38	3166341	3205056	AAEL001664-PA |protein_coding|supercont1.38:3166436:3205056: -1|gene:AAEL001664	NO	N/A	N/A
AAEL005464	-0.235377	6.23462	0.000149579	0.00310437	1.13025	6.23462	7.34487e-71	1.11583e-68	-1.36561	6.23462	2.20827e-98	4.09122e-96	supercont1.158	1976477	1997922	AAEL005464-PA |protein_coding|supercont1.158:1976734:1980033 :-1|gene:AAEL005464	NO	N/A	N/A
AAEL011236	-0.301267	5.15917	0.0287879	0.134155	2.47693	5.15917	2.3406e-70	3.48612e-68	-2.77814	5.15917	1.33349e-82	1.94792e-80	supercont1.558	327593	358675	AAEL011236-PA |protein_coding|supercont1.558:327645:358675:1 |gene:AAEL011236	NO	N/A	N/A
AAEL015561	-0.0489626	5.84313	0.519092	0.750343	-1.65897	5.84313	8.55688e-69	1.24996e-66	1.60997	5.84313	3.45175e-61	3.1975e-59	supercont1.3286	2980	3878	AAEL015561-PA gamma glutamyl transpeptidases|protein_coding| supercont1.3286:2980:3878:-1|gene:AAEL015561	YES	IN	1
AAEL013632	-0.196091	6.74303	0.0105779	0.0668667	1.42106	6.74303	3.88679e-68	5.57058e-66	-1.61714	6.74303	3.92547e-86	6.08528e-84	supercont1.887	186268	196736	AAEL013632-PA phosphatidylserine receptor|protein_coding|sup ercont1.887:186315:196573:-1|gene:AAEL013632	NO	N/A	N/A
AAEL000080	-0.115821	9.73177	0.257933	0.52094	-2.15367	9.73177	7.37835e-67	1.03789e-64	2.03784	9.73177	1.09969e-60	9.94434e-59	supercont1.1	4413646	4416304	AAEL000080-PA phosphoenolpyruvate carboxykinase|protein_codi ng|supercont1.1:4413646:4415900:1|gene:AAEL000080	NO	N/A	N/A
AAEL009955	0.126758	4.29155	0.271669	0.535166	1.94227	4.29155	2.18912e-66	3.02338e-64	-1.81544	4.29155	5.82678e-57	4.51635e-55	supercont1.441	666495	677926	AAEL009955-PA |protein_coding|supercont1.441:666495:677733:1 |gene:AAEL009955	NO	N/A	N/A
AAEL001296	-0.0648563	8.26995	0.209516	0.463671	0.955836	8.26995	1.53575e-65	2.08314e-63	-1.02069	8.26995	8.8751e-74	1.05336e-71	supercont1.29	2676669	2744468	AAEL001296-PA |protein_coding|supercont1.29:2676669:2743414: 1|gene:AAEL001296	YES	IN	1
AAEL009838	-0.252848	7.70224	1.47698e-06	8.76494e-05	0.960195	7.70224	1.60992e-65	2.14543e-63	-1.21304	7.70224	1.84674e-101	3.59688e-99	supercont1.432	316715	347501	AAEL009838-PA glycogen debranching enzyme|protein_coding|sup ercont1.432:317703:347100:-1|gene:AAEL009838	NO	N/A	N/A
AAEL012017	-0.216902	8.76245	0.000315004	0.00539777	1.11387	8.76245	1.07125e-64	1.40297e-62	-1.33077	8.76245	6.54404e-91	1.08062e-88	supercont1.644	239458	239613	AAEL012017-PA |protein_coding|supercont1.644:239458:239613:1 |gene:AAEL012017	NO	N/A	N/A
AAEL017363	-0.00264009	8.92376	0.962966	0.989741	0.954081	8.92376	1.32772e-64	1.70939e-62	-0.95672	8.92376	1.40919e-64	1.40845e-62	supercont1.38	417874	438364	AAEL017363-PA |protein_coding|supercont1.38:417877:437820:1| gene:AAEL017363	NO	N/A	N/A
AAEL010613	0.156949	5.4139	0.0193976	0.101898	-1.44308	5.4139	1.55043e-64	1.96284e-62	1.59999	5.4139	6.74784e-78	8.83734e-76	supercont1.490	730819	733455	AAEL010613-PA |protein_coding|supercont1.490:730819:733455:1 |gene:AAEL010613	NO	N/A	N/A
AAEL000126	-0.138373	7.3469	0.0385421	0.161037	1.21776	7.3469	2.15824e-64	2.68754e-62	-1.35613	7.3469	2.04997e-78	2.78063e-76	supercont1.2	234647	315189	AAEL000126-PA molybdopterin cofactor synthesis protein a|pro tein_coding|supercont1.2:235789:315117:-1|gene:AAEL000126	NO	N/A	N/A
AAEL012750	0.0840435	6.74077	0.139363	0.365286	1.01016	6.74077	7.50404e-64	9.19366e-62	-0.92611	6.74077	4.00217e-53	2.59833e-51	supercont1.734	76409	103116	AAEL012750-PA transcription factor TFIIH-subunit, putative|p rotein_coding|supercont1.734:82325:101652:1|gene:AAEL012750	NO	N/A	N/A
AAEL003145	-0.0267702	7.01222	0.659456	0.842924	1.06776	7.01222	1.58998e-63	1.91706e-61	-1.09453	7.01222	1.5472e-65	1.58818e-63	supercont1.79	2673371	2734326	AAEL003145-PA bestrophin 2,3,4|protein_coding|supercont1.79: 2673371:2733451:1|gene:AAEL003145	YES	IN	6
AAEL001898	-0.0498954	8.23487	0.311886	0.5753	0.894605	8.23487	2.30364e-63	2.73413e-61	-0.944498	8.23487	1.08858e-69	1.18126e-67	supercont1.45	904455	953127	AAEL001898-PA |protein_coding|supercont1.45:936660:953127:-1 |gene:AAEL001898	NO	N/A	N/A
AAEL008084	-0.225494	6.30556	0.00264484	0.0251757	1.3146	6.30556	1.05613e-62	1.23421e-60	-1.54009	6.30556	3.0165e-83	4.58267e-81	supercont1.300	1151667	1168448	AAEL008084-PA phosphatidylserine receptor|protein_coding|sup ercont1.300:1151667:1168187:1|gene:AAEL008084	NO	N/A	N/A
AAEL008084	-0.225494	6.30556	0.00264484	0.0251757	1.3146	6.30556	1.05613e-62	1.23421e-60	-1.54009	6.30556	3.0165e-83	4.58267e-81	supercont1.300	1151667	1168448	AAEL008084-PB phosphatidylserine receptor|protein_coding|sup ercont1.300:1151667:1168187:1|gene:AAEL008084	NO	N/A	N/A
AAEL012576	-0.279773	8.68373	6.56449e-08	7.22665e-06	0.93744	8.68373	2.20009e-62	2.5321e-60	-1.21721	8.68373	6.59997e-103	1.3193e-100	supercont1.713	254753	292536	AAEL012576-PA pyruvate kinase|protein_coding|supercont1.713: 261689:291914:1|gene:AAEL012576	NO	N/A	N/A
AAEL012576	-0.279773	8.68373	6.56449e-08	7.22665e-06	0.93744	8.68373	2.20009e-62	2.5321e-60	-1.21721	8.68373	6.59997e-103	1.3193e-100	supercont1.713	254753	292536	AAEL012576-PB pyruvate kinase|protein_coding|supercont1.713: 290220:291914:1|gene:AAEL012576	NO	N/A	N/A
AAEL010513	0.187738	6.23115	0.00573534	0.0434787	1.19119	6.23115	4.77809e-62	5.41707e-60	-1.00345	6.23115	5.19369e-44	2.56177e-42	supercont1.483	73164	134066	AAEL010513-PA class b basic helix-loop-helix protein (bhlhb) (differentially expressed in chondrocytes) (mdec) (s harp)|protein_coding|supercont1.483:74302:133620:-1|gene:AAEL010513	NO	N/A	N/A
AAEL008569	-0.0483418	6.33512	0.492259	0.731231	1.19879	6.33512	9.89982e-62	1.10587e-59	-1.24712	6.33512	3.66276e-65	3.70964e-63	supercont1.332	1056226	1086939	AAEL008569-PA |protein_coding|supercont1.332:1070692:1086484 :1|gene:AAEL008569	NO	N/A	N/A
AAEL017116	0.125567	10.4529	0.0054773	0.0421109	0.821269	10.4529	2.87882e-61	3.16921e-59	-0.695701	10.4529	2.54209e-44	1.27879e-42	supercont1.146	1460334	1664256	AAEL017116-PA |protein_coding|supercont1.146:1650203:1664064 :-1|gene:AAEL017116	NO	N/A	N/A
AAEL017116	0.125567	10.4529	0.0054773	0.0421109	0.821269	10.4529	2.87882e-61	3.16921e-59	-0.695701	10.4529	2.54209e-44	1.27879e-42	supercont1.146	1460334	1664256	AAEL017116-PB |protein_coding|supercont1.146:1650203:1664064 :-1|gene:AAEL017116	NO	N/A	N/A
AAEL010411	0.184763	8.72895	0.00102832	0.0128684	1.01093	8.72895	1.05196e-60	1.14153e-58	-0.826169	8.72895	5.86363e-41	2.63551e-39	supercont1.476	582734	621334	AAEL010411-PA dual specificity protein phosphatase|protein_c oding|supercont1.476:584662:619121:-1|gene:AAEL010411	NO	N/A	N/A
AAEL003452	-0.0814639	4.84573	0.343777	0.607003	1.37973	4.84573	2.32438e-60	2.48675e-58	-1.46116	4.84573	1.51487e-64	1.47525e-62	supercont1.87	2088051	2105076	AAEL003452-PA |protein_coding|supercont1.87:2104342:2104788: 1|gene:AAEL003452	NO	N/A	N/A
AAEL003452	-0.0814639	4.84573	0.343777	0.607003	1.37973	4.84573	2.32438e-60	2.48675e-58	-1.46116	4.84573	1.51487e-64	1.47525e-62	supercont1.87	2088051	2105076	AAEL003452-PB |protein_coding|supercont1.87:2088158:2104788: 1|gene:AAEL003452	NO	N/A	N/A
AAEL011145	-0.116525	7.20935	0.0465351	0.182568	1.02003	7.20935	6.14357e-60	6.48147e-58	-1.13655	7.20935	1.05455e-72	1.23236e-70	supercont1.543	59857	125578	AAEL011145-PA ribosomal protein S6 kinase, 90kD, polypeptide |protein_coding|supercont1.543:61047:125577:-1|gene:AAEL011145	NO	N/A	N/A
AAEL007848	-0.0307891	7.95281	0.559407	0.776261	-1.00624	7.95281	6.49577e-60	6.75916e-58	0.975448	7.95281	4.06723e-56	3.02889e-54	supercont1.286	471159	497166	AAEL007848-PA |protein_coding|supercont1.286:471337:496526:- 1|gene:AAEL007848	NO	N/A	N/A
AAEL012490	-0.0614579	6.35531	0.397311	0.654775	1.22108	6.35531	9.36708e-60	9.61518e-58	-1.28253	6.35531	2.66331e-64	2.56082e-62	supercont1.702	370312	487884	AAEL012490-PA ring finger protein 19 (dorfin) (double ring-finger protein)|protein_coding|supercont1.702:370312:48 7884:-1|gene:AAEL012490	YES	OUT	3
AAEL014313	-0.129445	6.8011	0.0576753	0.209518	1.17268	6.8011	1.23042e-59	1.24617e-57	-1.30212	6.8011	1.09579e-71	1.24233e-69	supercont1.1067	50699	100327	AAEL014313-PA dynein heavy chain|protein_coding|supercont1.1 067:50699:100327:1|gene:AAEL014313	YES	IN	6
AAEL007787	-0.222303	5.4334	0.00485964	0.0383321	1.28379	5.4334	1.60644e-59	1.60559e-57	-1.50607	5.4334	1.79662e-77	2.31308e-75	supercont1.280	160518	189293	AAEL007787-PA 5-aminolevulinic acid synthase|protein_coding| supercont1.280:161134:162916:-1|gene:AAEL007787	NO	N/A	N/A
AAEL010234	0.00364464	5.86375	0.954917	0.986931	1.04229	5.86375	2.29296e-59	2.26199e-57	-1.03864	5.86375	4.35774e-57	3.44806e-55	supercont1.464	110725	146905	AAEL010234-PA protein tyrosine phosphatase, non-receptor type nt6|protein_coding|supercont1.464:111325:146323:1|gene: AAEL010234	NO	N/A	N/A
AAEL008248	-0.150622	8.88037	0.00265093	0.0252021	0.885999	8.88037	3.7349e-59	3.63722e-57	-1.03662	8.88037	9.31303e-80	1.31003e-77	supercont1.309	359794	383557	AAEL008248-PA |protein_coding|supercont1.309:359824:383124:1 |gene:AAEL008248	NO	N/A	N/A
AAEL014347	0.147042	6.29573	0.0223856	0.113361	1.0858	6.29573	1.24515e-58	1.19723e-56	-0.938747	6.29573	8.79994e-44	4.2576e-42	supercont1.1085	109736	145611	AAEL014347-PA |protein_coding|supercont1.1085:109736:145237: 1|gene:AAEL014347	YES	OUT	3
AAEL006854	0.0092374	7.78822	0.870356	0.952627	0.983593	7.78822	1.3789e-58	1.30927e-56	-0.974353	7.78822	5.76908e-57	4.51635e-55	supercont1.224	1093179	1107858	AAEL006854-PA Niemann-Pick Type C-2, putative|protein_coding |supercont1.224:1093629:1107754:-1|gene:AAEL006854	NO	N/A	N/A
AAEL005408	-0.159748	8.32256	0.00150772	0.016867	-0.932993	8.32256	6.95051e-58	6.51804e-56	0.773244	8.32256	2.78342e-40	1.2013e-38	supercont1.155	606327	607958	AAEL005408-PA annexin x|protein_coding|supercont1.155:606428 :607598:1|gene:AAEL005408	NO	N/A	N/A
AAEL011061	0.200282	6.65483	0.00323564	0.029326	1.16208	6.65483	1.30549e-57	1.20933e-55	-0.961787	6.65483	1.10287e-39	4.65409e-38	supercont1.538	336695	413670	AAEL011061-PA |protein_coding|supercont1.538:337341:413670:- 1|gene:AAEL011061	NO	N/A	N/A
AAEL008769	0.000656448	4.68362	1	1	1.49077	4.68362	2.84417e-57	2.60293e-55	-1.49007	4.68362	2.04083e-55	1.4764e-53	supercont1.348	1258954	1261363	AAEL008769-PA serine-type enodpeptidase,|protein_coding|supe rcont1.348:1260555:1261360:-1|gene:AAEL008769	NO	N/A	N/A
AAEL018282	0.00323309	7.73824	0.971222	0.993003	1.46704	7.73824	1.59279e-56	1.44034e-54	-1.4638	7.73824	5.05144e-56	3.68949e-54	supercont1.47	2917733	3151856	AAEL018282-PA |protein_coding|supercont1.47:2922014:3019342: -1|gene:AAEL018282	NO	N/A	N/A
AAEL002107	-0.231676	7.1528	0.00399783	0.0337792	1.35302	7.1528	8.13423e-56	7.26913e-54	-1.58469	7.1528	1.14708e-74	1.38306e-72	supercont1.49	1809177	1826834	AAEL002107-PA sulfide quinone reductase|protein_coding|super cont1.49:1809666:1826180:-1|gene:AAEL002107	NO	N/A	N/A
AAEL008865	0.08537	3.60216	0.457632	0.70511	-2.6184	3.60216	6.46572e-55	5.71088e-53	2.70341	3.60216	1.28966e-57	1.04215e-55	supercont1.353	343307	344568	AAEL008865-PC oligoribonuclease, mitochondrial|protein_codin g|supercont1.353:343445:344162:-1|gene:AAEL008865	NO	N/A	N/A
AAEL013653	0.30752	7.54755	5.4055e-07	3.8374e-05	1.03914	7.54755	8.18458e-55	7.14598e-53	-0.731613	7.54755	7.04097e-28	1.46129e-26	supercont1.890	372255	382090	AAEL013653-PA tata-box binding protein|protein_coding|superc ont1.890:372646:379594:1|gene:AAEL013653	NO	N/A	N/A
AAEL015458	0.0291873	6.14485	0.699543	0.866274	1.26485	6.14485	1.13405e-54	9.78892e-53	-1.23565	6.14485	2.58503e-51	1.58354e-49	supercont1.2392	7829	10156	AAEL015458-PA transferrin|protein_coding|supercont1.2392:817 2:10138:-1|gene:AAEL015458	NO	N/A	N/A
AAEL008778	0.00288648	4.66033	0.999728	1	1.49985	4.66033	2.87286e-54	2.45194e-52	-1.49693	4.66033	2.07172e-52	1.3114e-50	supercont1.348	1257997	1260061	AAEL008778-PA |protein_coding|supercont1.348:1257997:1260061 :1|gene:AAEL008778	NO	N/A	N/A
AAEL006721	-0.045995	9.60649	0.344824	0.60857	0.82791	9.60649	4.46748e-54	3.77055e-52	-0.873904	9.60649	7.47032e-60	6.67583e-58	supercont1.219	225647	276161	AAEL006721-PA 2-oxoglutarate dehydrogenase|protein_coding|su percont1.219:226352:251899:-1|gene:AAEL006721	NO	N/A	N/A
AAEL006721	-0.045995	9.60649	0.344824	0.60857	0.82791	9.60649	4.46748e-54	3.77055e-52	-0.873904	9.60649	7.47032e-60	6.67583e-58	supercont1.219	225647	276161	AAEL006721-PB 2-oxoglutarate dehydrogenase|protein_coding|su percont1.219:226352:251899:-1|gene:AAEL006721	NO	N/A	N/A
AAEL012709	-0.249841	5.7585	0.00398983	0.0337792	1.38746	5.7585	1.10802e-53	9.24894e-52	-1.63728	5.7585	7.23546e-72	8.32736e-70	supercont1.727	141277	151381	AAEL012709-PA |protein_coding|supercont1.727:141277:151381:- 1|gene:AAEL012709	NO	N/A	N/A
AAEL007444	-0.273389	9.09601	3.27448e-07	2.48729e-05	0.899915	9.09601	1.38719e-53	1.14533e-51	-1.1733	9.09601	3.15109e-89	5.0927e-87	supercont1.256	379139	406350	AAEL007444-PA |protein_coding|supercont1.256:381007:405553:- 1|gene:AAEL007444	NO	N/A	N/A
AAEL007444	-0.273389	9.09601	3.27448e-07	2.48729e-05	0.899915	9.09601	1.38719e-53	1.14533e-51	-1.1733	9.09601	3.15109e-89	5.0927e-87	supercont1.256	379139	406350	AAEL007444-PB |protein_coding|supercont1.256:381007:405553:- 1|gene:AAEL007444	NO	N/A	N/A
AAEL006447	0.310218	4.6352	0.000707444	0.00968406	1.41849	4.6352	2.04549e-53	1.6707e-51	-1.10824	4.6352	5.95976e-33	1.70831e-31	supercont1.205	1336231	1418361	AAEL006447-PA GATA transcription factor (GATAb)|protein_codi ng|supercont1.205:1337382:1416650:-1|gene:AAEL006447	NO	N/A	N/A
AAEL002083	0.00455643	10.6105	0.924103	0.975589	0.808267	10.6105	8.64547e-53	6.98627e-51	-0.80371	10.6105	4.09461e-52	2.5494e-50	supercont1.48	2022309	2033142	AAEL002083-PA DEAD box ATP-dependent RNA helicase|protein_co ding|supercont1.48:2022427:2032266:1|gene:AAEL002083	NO	N/A	N/A
AAEL007129	-0.180705	4.08216	0.13651	0.361047	1.73275	4.08216	1.69409e-52	1.35456e-50	-1.91338	4.08216	1.46272e-59	1.2771e-57	supercont1.238	567174	595338	AAEL007129-PA defective proboscis extension response, putati ve|protein_coding|supercont1.238:567174:595338:-1|gene:AAEL007129	NO	N/A	N/A
AAEL005332	-0.028663	9.47559	0.614985	0.814263	-1.00601	9.47559	2.24405e-52	1.7756e-50	0.977349	9.47559	1.57293e-49	9.33435e-48	supercont1.151	1829832	1831229	AAEL005332-PA |protein_coding|supercont1.151:1830288:1830986 :1|gene:AAEL005332	NO	N/A	N/A
AAEL007333	0.0972814	4.65201	0.289132	0.55363	1.38391	4.65201	3.60028e-52	2.81935e-50	-1.28659	4.65201	5.46986e-44	2.68059e-42	supercont1.249	1652752	1666384	AAEL007333-PA |protein_coding|supercont1.249:1652752:1665913 :1|gene:AAEL007333	YES	OUT	1
AAEL009384	-0.12945	4.893	0.127039	0.344885	1.25159	4.893	8.7926e-52	6.81516e-50	-1.38101	4.893	1.67217e-59	1.44339e-57	supercont1.393	266863	268364	AAEL009384-PA fibrinogen and fibronectin|protein_coding|supe rcont1.393:266863:268008:1|gene:AAEL009384	NO	N/A	N/A
AAEL008687	0.168229	6.85405	0.00150416	0.0168519	-0.945474	6.85405	1.07295e-51	8.23242e-50	1.11369	6.85405	1.28767e-70	1.41756e-68	supercont1.342	1247988	1273142	AAEL008687-PA loqs: loquacious|protein_coding|supercont1.342 :1255622:1272321:-1|gene:AAEL008687	NO	N/A	N/A
AAEL004434	-0.0444829	8.33267	0.409215	0.664442	0.88542	8.33267	1.31335e-51	9.97623e-50	-0.929901	8.33267	2.58673e-56	1.94543e-54	supercont1.119	1973003	1997461	AAEL004434-PA transketolase|protein_coding|supercont1.119:19 73329:1997325:-1|gene:AAEL004434	NO	N/A	N/A
AAEL009583	-0.00594559	8.85529	0.904594	0.967515	0.797059	8.85529	6.12134e-51	4.60373e-49	-0.803004	8.85529	2.34407e-51	1.44761e-49	supercont1.409	348191	554379	AAEL009583-PA filamin, putative|protein_coding|supercont1.40 9:348302:554379:-1|gene:AAEL009583	YES	IN	1
AAEL013349	-0.40571	6.40824	2.81795e-06	0.000146664	1.35801	6.40824	3.01602e-50	2.24604e-48	-1.7637	6.40824	3.99888e-81	5.73123e-79	supercont1.826	85927	86711	AAEL013349-PA lethal(2)essential for life protein, l2efl|pro tein_coding|supercont1.826:86034:86618:1|gene:AAEL013349	NO	N/A	N/A
AAEL000687	-0.231657	4.43235	0.0218912	0.112052	1.41605	4.43235	1.5573e-49	1.14847e-47	-1.64766	4.43235	8.34212e-61	7.63455e-59	supercont1.14	1402752	1406093	AAEL000687-PA glucosyl/glucuronosyl transferases|protein_cod ing|supercont1.14:1403104:1404860:-1|gene:AAEL000687	YES	OUT	1
AAEL012125	-0.194315	5.66462	0.00397563	0.0337417	-1.18873	5.66462	2.69496e-49	1.96836e-47	0.994395	5.66462	7.24743e-34	2.11736e-32	supercont1.657	126386	130282	AAEL012125-PA activin receptor type I, putative|protein_codi ng|supercont1.657:126386:129776:1|gene:AAEL012125	YES	OUT	1
AAEL004783	0.120558	9.14614	0.0392183	0.162966	0.945247	9.14614	3.77089e-49	2.72797e-47	-0.824688	9.14614	1.10356e-37	4.0891e-36	supercont1.129	463559	479820	AAEL004783-PA Oda: Ornithine decarboxylase antizyme (ODC-Az) |protein_coding|supercont1.129:463559:479820:1|gene:AAEL004783	NO	N/A	N/A
AAEL015084	-0.357646	5.36641	3.83787e-06	0.000185685	1.14056	5.36641	7.26383e-49	5.20528e-47	-1.49819	5.36641	2.68722e-78	3.58108e-76	supercont1.1463	74751	76703	AAEL015084-PA |protein_coding|supercont1.1463:75440:75789:-1 |gene:AAEL015084	YES	OUT	2
AAEL007521	0.294426	6.79095	8.50825e-05	0.00198857	1.18034	6.79095	1.53359e-48	1.0887e-46	-0.885907	6.79095	5.16473e-28	1.08976e-26	supercont1.261	375446	413772	AAEL007521-PA importin beta-2|protein_coding|supercont1.261: 377083:405344:-1|gene:AAEL007521	NO	N/A	N/A
AAEL007521	0.294426	6.79095	8.50825e-05	0.00198857	1.18034	6.79095	1.53359e-48	1.0887e-46	-0.885907	6.79095	5.16473e-28	1.08976e-26	supercont1.261	375446	413772	AAEL007521-PB importin beta-2|protein_coding|supercont1.261: 377366:405344:-1|gene:AAEL007521	NO	N/A	N/A
AAEL001194	0.29867	9.98632	1.70666e-05	0.000602219	1.11246	9.98632	4.24814e-48	2.98786e-46	-0.813786	9.98632	1.84893e-26	3.51992e-25	supercont1.24	871317	931315	AAEL001194-PA fatty acid synthase|protein_coding|supercont1. 24:872507:894774:-1|gene:AAEL001194	NO	N/A	N/A
AAEL006567	0.244283	6.9278	1.06717e-05	0.000407348	0.867772	6.9278	8.9873e-48	6.26308e-46	-0.623486	6.9278	2.99384e-25	5.40171e-24	supercont1.211	1707952	1803387	AAEL006567-PA max binding protein, mnt|protein_coding|superc ont1.211:1707952:1803387:1|gene:AAEL006567	NO	N/A	N/A
AAEL001681	0.140008	4.81384	0.127033	0.344885	1.32605	4.81384	1.35665e-47	9.36828e-46	-1.18601	4.81384	1.06381e-37	3.96113e-36	supercont1.39	2458439	2497112	AAEL001681-PA |protein_coding|supercont1.39:2467742:2496166: 1|gene:AAEL001681	NO	N/A	N/A
AAEL003877	-0.0179322	9.27323	0.716152	0.875988	-0.818099	9.27323	3.86651e-47	2.64595e-45	0.800165	9.27323	4.43491e-45	2.29167e-43	supercont1.99	661807	664815	AAEL003877-PA ubiquitin|protein_coding|supercont1.99:661807: 664776:1|gene:AAEL003877	NO	N/A	N/A
AAEL003877	-0.0179322	9.27323	0.716152	0.875988	-0.818099	9.27323	3.86651e-47	2.64595e-45	0.800165	9.27323	4.43491e-45	2.29167e-43	supercont1.99	661807	664815	AAEL003877-PB ubiquitin|protein_coding|supercont1.99:661807: 664776:1|gene:AAEL003877	NO	N/A	N/A
AAEL004704	0.0273508	6.5044	0.69625	0.864226	1.03512	6.5044	8.07601e-47	5.47727e-45	-1.00776	6.5044	7.51818e-44	3.66078e-42	supercont1.127	2017981	2087230	AAEL004704-PA map kinase-interacting serine/threonine kinase |protein_coding|supercont1.127:2017981:2087230:1|gene:AAEL004704	YES	IN	1
AAEL000152	-0.126499	5.22624	0.163708	0.401437	1.33757	5.22624	6.00038e-46	4.03353e-44	-1.46404	5.22624	3.52249e-53	2.32668e-51	supercont1.2	235014	235640	AAEL000152-PA |protein_coding|supercont1.2:235014:235640:1|gene:AAEL000152	NO	N/A	N/A
AAEL010360	-0.112458	7.30178	0.0308487	0.140064	-0.85441	7.30178	1.37262e-45	9.14601e-44	0.741947	7.30178	2.0814e-34	6.40093e-33	supercont1.473	507721	509168	AAEL010360-PA Cytosolic Fe-S cluster assembly factor NUBP1 h omolog|protein_coding|supercont1.473:507721:509168:-1|gene:AAEL010360	NO	N/A	N/A
AAEL003588	-0.483047	6.33201	7.29589e-14	3.69464e-11	0.945625	6.33201	1.57382e-45	1.03954e-43	-1.42866	6.33201	1.0204e-96	1.80255e-94	supercont1.92	442055	444278	AAEL003588-PA DNA-J/hsp40|protein_coding|supercont1.92:44242 3:443514:1|gene:AAEL003588	NO	N/A	N/A
AAEL008015	0.129097	7.25926	0.0206264	0.107094	0.851171	7.25926	1.64007e-45	1.07396e-43	-0.722071	7.25926	6.6179e-33	1.88983e-31	supercont1.295	1310779	1379010	AAEL008015-PA |protein_coding|supercont1.295:1321203:1377450 :-1|gene:AAEL008015	NO	N/A	N/A
AAEL008773	0.125224	7.4931	0.109776	0.314188	1.20052	7.4931	2.41243e-45	1.56622e-43	-1.07529	7.4931	1.4612e-36	5.09142e-35	supercont1.348	734565	762390	AAEL008773-PA laminin A chain, putative|protein_coding|super cont1.348:735372:754028:-1|gene:AAEL008773	YES	IN	1
AAEL005446	-0.167593	5.54874	0.0129983	0.0768692	0.962907	5.54874	2.93704e-45	1.89066e-43	-1.13048	5.54874	1.12292e-58	9.47746e-57	supercont1.157	440870	487472	AAEL005446-PA 6-phosphofructo-2-kinase/fructose-2,6-bisphosp hatase|protein_coding|supercont1.157:441694:487472:-1|gene:AAEL005446	NO	N/A	N/A
AAEL013877	0.128169	8.12865	0.0239836	0.118375	-0.930517	8.12865	3.20317e-45	2.04464e-43	1.05868	8.12865	1.61627e-57	1.29233e-55	supercont1.949	208940	259625	AAEL013877-PA Glucosamine-6-phosphate isomerase (EC 3.5.99.6)(Glucosamine-6-phosphate deaminase)(GlcN6P deaminas e)(GNPDA)|protein_coding|supercont1.949:209216:224316:-1|gene:AAEL013877	NO	N/A	N/A
AAEL013877	0.128169	8.12865	0.0239836	0.118375	-0.930517	8.12865	3.20317e-45	2.04464e-43	1.05868	8.12865	1.61627e-57	1.29233e-55	supercont1.949	208940	259625	AAEL013877-PB Glucosamine-6-phosphate isomerase (EC 3.5.99.6)(Glucosamine-6-phosphate deaminase)(GlcN6P deaminas e)(GNPDA)|protein_coding|supercont1.949:209979:224316:-1|gene:AAEL013877	NO	N/A	N/A
AAEL013877	0.128169	8.12865	0.0239836	0.118375	-0.930517	8.12865	3.20317e-45	2.04464e-43	1.05868	8.12865	1.61627e-57	1.29233e-55	supercont1.949	208940	259625	AAEL013877-PC Glucosamine-6-phosphate isomerase (EC 3.5.99.6)(Glucosamine-6-phosphate deaminase)(GlcN6P deaminas e)(GNPDA)|protein_coding|supercont1.949:209979:224316:-1|gene:AAEL013877	NO	N/A	N/A
AAEL013877	0.128169	8.12865	0.0239836	0.118375	-0.930517	8.12865	3.20317e-45	2.04464e-43	1.05868	8.12865	1.61627e-57	1.29233e-55	supercont1.949	208940	259625	AAEL013877-PD Glucosamine-6-phosphate isomerase (EC 3.5.99.6)(Glucosamine-6-phosphate deaminase)(GlcN6P deaminas e)(GNPDA)|protein_coding|supercont1.949:209979:224316:-1|gene:AAEL013877	NO	N/A	N/A
AAEL013877	0.128169	8.12865	0.0239836	0.118375	-0.930517	8.12865	3.20317e-45	2.04464e-43	1.05868	8.12865	1.61627e-57	1.29233e-55	supercont1.949	208940	259625	AAEL013877-PE Glucosamine-6-phosphate isomerase (EC 3.5.99.6)(Glucosamine-6-phosphate deaminase)(GlcN6P deaminas e)(GNPDA)|protein_coding|supercont1.949:222181:224316:-1|gene:AAEL013877	NO	N/A	N/A
AAEL013877	0.128169	8.12865	0.0239836	0.118375	-0.930517	8.12865	3.20317e-45	2.04464e-43	1.05868	8.12865	1.61627e-57	1.29233e-55	supercont1.949	208940	259625	AAEL013877-PF Glucosamine-6-phosphate isomerase (EC 3.5.99.6)(Glucosamine-6-phosphate deaminase)(GlcN6P deaminas e)(GNPDA)|protein_coding|supercont1.949:222181:224316:-1|gene:AAEL013877	NO	N/A	N/A
AAEL013877	0.128169	8.12865	0.0239836	0.118375	-0.930517	8.12865	3.20317e-45	2.04464e-43	1.05868	8.12865	1.61627e-57	1.29233e-55	supercont1.949	208940	259625	AAEL013877-PG Glucosamine-6-phosphate isomerase (EC 3.5.99.6)(Glucosamine-6-phosphate deaminase)(GlcN6P deaminas e)(GNPDA)|protein_coding|supercont1.949:222181:224316:-1|gene:AAEL013877	NO	N/A	N/A
AAEL018185	-0.0517191	6.8662	0.444478	0.695268	1.02099	6.8662	6.10418e-45	3.86395e-43	-1.0727	6.8662	9.28992e-49	5.34593e-47	supercont1.428	942878	982099	AAEL018185-PA |protein_coding|supercont1.428:943285:982040:1 |gene:AAEL018185	NO	N/A	N/A
AAEL010187	0.297975	4.47826	0.0043036	0.0353025	1.47201	4.47826	9.27587e-45	5.8231e-43	-1.174	4.47826	6.30158e-29	1.40372e-27	supercont1.459	375511	428657	AAEL010187-PA |protein_coding|supercont1.459:375511:428657:1 |gene:AAEL010187	YES	IN	4
AAEL018128	0.119905	6.06977	0.060518	0.216327	0.942002	6.06977	1.07777e-44	6.71047e-43	-0.822088	6.06977	7.35757e-34	2.14131e-32	supercont1.16	1476656	1509487	AAEL018128-PA |protein_coding|supercont1.16:1477684:1508931: -1|gene:AAEL018128	NO	N/A	N/A
AAEL005425	0.096303	6.92356	0.118504	0.32997	0.926482	6.92356	1.29695e-44	8.00948e-43	-0.830175	6.92356	9.44888e-36	3.16184e-34	supercont1.155	405354	427973	AAEL005425-PA |protein_coding|supercont1.155:406745:427641:- 1|gene:AAEL005425	YES	OUT	2
AAEL001509	-0.0411068	7.38576	0.449597	0.699107	0.807589	7.38576	1.77884e-44	1.08968e-42	-0.848693	7.38576	3.74744e-48	2.07778e-46	supercont1.35	1789383	1847027	AAEL001509-PA |protein_coding|supercont1.35:1802373:1831052: -1|gene:AAEL001509	NO	N/A	N/A
AAEL001509	-0.0411068	7.38576	0.449597	0.699107	0.807589	7.38576	1.77884e-44	1.08968e-42	-0.848693	7.38576	3.74744e-48	2.07778e-46	supercont1.35	1789383	1847027	AAEL001509-PB |protein_coding|supercont1.35:1802373:1831052: -1|gene:AAEL001509	NO	N/A	N/A
AAEL001509	-0.0411068	7.38576	0.449597	0.699107	0.807589	7.38576	1.77884e-44	1.08968e-42	-0.848693	7.38576	3.74744e-48	2.07778e-46	supercont1.35	1789383	1847027	AAEL001509-PC |protein_coding|supercont1.35:1790228:1831052: -1|gene:AAEL001509	NO	N/A	N/A
AAEL010949	0.142608	5.32608	0.0663975	0.228233	-1.33531	5.32608	1.83981e-44	1.11802e-42	1.47788	5.32608	2.88277e-53	1.93783e-51	supercont1.524	767963	769560	AAEL010949-PA |protein_coding|supercont1.524:768077:769516:1 |gene:AAEL010949	NO	N/A	N/A
AAEL003174	0.0231898	5.12131	0.743079	0.891535	-1.21972	5.12131	4.07277e-44	2.4553e-42	1.24287	5.12131	1.11203e-44	5.70744e-43	supercont1.80	2710918	2711769	AAEL003174-PA translation initiation factor 1A, putative|pro tein_coding|supercont1.80:2711129:2711599:1|gene:AAEL003174	NO	N/A	N/A
AAEL003174	0.0231898	5.12131	0.743079	0.891535	-1.21972	5.12131	4.07277e-44	2.4553e-42	1.24287	5.12131	1.11203e-44	5.70744e-43	supercont1.80	2710918	2711769	AAEL003174-PB translation initiation factor 1A, putative|pro tein_coding|supercont1.80:2711129:2711599:1|gene:AAEL003174	NO	N/A	N/A
AAEL007830	-0.0837039	11.1415	0.0937205	0.281941	-0.797032	11.1415	4.65196e-44	2.78239e-42	0.713328	11.1415	8.63756e-36	2.90314e-34	supercont1.285	381965	388129	AAEL007830-PA CYP4H29: cytochrome P450 (CYP4H29)|protein_cod ing|supercont1.285:381965:388129:-1|gene:AAEL007830	YES	OUT	1
AAEL001289	0.136407	9.61008	0.0247384	0.121078	-0.976722	9.61008	5.26305e-44	3.12329e-42	1.11313	9.61008	4.68353e-56	3.45399e-54	supercont1.29	354239	398666	AAEL001289-PA permease, putative|protein_coding|supercont1.2 9:355872:398335:1|gene:AAEL001289	YES	IN	12
AAEL017978	-0.398342	3.97663	0.00411502	0.0343869	1.84524	3.97663	5.76448e-44	3.39434e-42	-2.24349	3.97663	6.1713e-59	5.2671e-57	supercont1.680	419055	420965	AAEL017978-PA HSP70Cb: heat shock protein HSP70|protein_codi ng|supercont1.680:419055:420965:1|gene:AAEL017978	NO	N/A	N/A
AAEL004863	-0.17069	5.4576	0.0144366	0.0827625	0.980123	5.4576	1.16439e-43	6.80364e-42	-1.1508	5.4576	1.11868e-56	8.58334e-55	supercont1.133	1106286	1134984	AAEL004863-PA |protein_coding|supercont1.133:1106623:1108156 :-1|gene:AAEL004863	YES	OUT	1
AAEL007838	-0.0837247	11.1903	0.0929186	0.280651	-0.789031	11.1903	2.00633e-43	1.16336e-41	0.705306	11.1903	3.3802e-35	1.09727e-33	supercont1.285	367495	407841	AAEL007838-PA |protein_coding|supercont1.285:367495:407292:1 |gene:AAEL007838	NO	N/A	N/A
AAEL004486	-0.236736	6.66925	3.57663e-05	0.00104092	-0.916201	6.66925	2.60093e-43	1.49672e-41	0.679458	6.66925	4.59768e-24	7.62533e-23	supercont1.121	1812089	1813584	AAEL004486-PA valacyclovir hydrolase|protein_coding|supercon t1.121:1812183:1813268:1|gene:AAEL004486	NO	N/A	N/A
AAEL010145	-0.139942	7.73933	0.0107692	0.0674173	0.815546	7.73933	2.91602e-43	1.66542e-41	-0.955485	7.73933	6.62742e-58	5.47194e-56	supercont1.456	473956	545508	AAEL010145-PA sodium/potassium-dependent ATPase beta-2 subun it|protein_coding|supercont1.456:475319:535300:-1|gene:AAEL010145	YES	IN	1
AAEL010145	-0.139942	7.73933	0.0107692	0.0674173	0.815546	7.73933	2.91602e-43	1.66542e-41	-0.955485	7.73933	6.62742e-58	5.47194e-56	supercont1.456	473956	545508	AAEL010145-PB sodium/potassium-dependent ATPase beta-2 subun it|protein_coding|supercont1.456:475319:535300:-1|gene:AAEL010145	YES	IN	1
AAEL010145	-0.139942	7.73933	0.0107692	0.0674173	0.815546	7.73933	2.91602e-43	1.66542e-41	-0.955485	7.73933	6.62742e-58	5.47194e-56	supercont1.456	473956	545508	AAEL010145-PC sodium/potassium-dependent ATPase beta-2 subun it|protein_coding|supercont1.456:475319:527222:-1|gene:AAEL010145	YES	IN	1
AAEL009872	0.115324	7.05778	0.137085	0.361851	1.1559	7.05778	4.42795e-43	2.51005e-41	-1.04057	7.05778	5.55842e-35	1.75924e-33	supercont1.435	385044	446808	AAEL009872-PA alanine aminotransferase|protein_coding|superc ont1.435:409834:445789:1|gene:AAEL009872	NO	N/A	N/A
AAEL008827	0.053525	4.82806	0.523944	0.753708	1.17993	4.82806	4.77101e-43	2.68449e-41	-1.12638	4.82806	4.87807e-38	1.84347e-36	supercont1.351	596910	611768	AAEL008827-PA cell adhesion molecule|protein_coding|supercon t1.351:596910:611768:1|gene:AAEL008827	YES	IN	2
AAEL003664	0.206338	7.73835	3.46406e-05	0.00101595	-0.795677	7.73835	4.86157e-43	2.71533e-41	1.00201	7.73835	1.26665e-66	1.33631e-64	supercont1.94	2386442	2405134	AAEL003664-PB lupus la ribonucleoprotein|protein_coding|supe rcont1.94:2386746:2404873:-1|gene:AAEL003664	NO	N/A	N/A
AAEL005766	-0.122702	11.6305	0.0128677	0.076362	0.747691	11.6305	5.70741e-43	3.16449e-41	-0.870393	11.6305	1.24057e-57	1.01327e-55	supercont1.174	149408	213209	AAEL005766-PA fructose-bisphosphate aldolase|protein_coding| supercont1.174:150000:197538:-1|gene:AAEL005766	NO	N/A	N/A
AAEL005766	-0.122702	11.6305	0.0128677	0.076362	0.747691	11.6305	5.70741e-43	3.16449e-41	-0.870393	11.6305	1.24057e-57	1.01327e-55	supercont1.174	149408	213209	AAEL005766-PB fructose-bisphosphate aldolase|protein_coding| supercont1.174:169509:197538:-1|gene:AAEL005766	NO	N/A	N/A
AAEL017231	0.423531	4.94607	1.69701e-06	9.84007e-05	1.26227	4.94607	8.08917e-43	4.45256e-41	-0.838718	4.94607	7.41005e-20	8.9344e-19	supercont1.556	24409	24567	AAEL017231-PA |protein_coding|supercont1.556:24409:24567:1|gene:AAEL017231	NO	N/A	N/A
AAEL008556	0.105874	6.59016	0.129523	0.348813	1.02646	6.59016	1.22159e-42	6.67567e-41	-0.920577	6.59016	3.31181e-34	9.98276e-33	supercont1.332	982301	1002887	AAEL008556-PA prp4|protein_coding|supercont1.332:982441:1001 874:1|gene:AAEL008556	NO	N/A	N/A
AAEL008556	0.105874	6.59016	0.129523	0.348813	1.02646	6.59016	1.22159e-42	6.67567e-41	-0.920577	6.59016	3.31181e-34	9.98276e-33	supercont1.332	982301	1002887	AAEL008556-PB prp4|protein_coding|supercont1.332:982441:1001 874:1|gene:AAEL008556	NO	N/A	N/A
AAEL014344	0.0377807	11.4766	0.450019	0.699334	-0.782694	11.4766	1.56128e-42	8.47105e-41	0.820475	11.4766	2.018e-46	1.07949e-44	supercont1.1084	244672	248391	AAEL014344-PA adam (a disintegrin and metalloprotease)|prote in_coding|supercont1.1084:244883:247490:-1|gene:AAEL014344	YES	OUT	1
AAEL005843	0.299769	7.31928	9.30781e-06	0.000360725	1.00383	7.31928	1.73973e-42	9.37231e-41	-0.704062	7.31928	1.23815e-21	1.66755e-20	supercont1.177	294512	316262	AAEL005843-PA |protein_coding|supercont1.177:294531:315698:1 |gene:AAEL005843	NO	N/A	N/A
AAEL005843	0.299769	7.31928	9.30781e-06	0.000360725	1.00383	7.31928	1.73973e-42	9.37231e-41	-0.704062	7.31928	1.23815e-21	1.66755e-20	supercont1.177	294512	316262	AAEL005843-PB |protein_coding|supercont1.177:294531:296249:1 |gene:AAEL005843	NO	N/A	N/A
AAEL005903	0.00805856	4.89117	0.957412	0.987575	1.19133	4.89117	2.78188e-42	1.48811e-40	-1.18325	4.89117	1.39338e-40	6.15354e-39	supercont1.179	743889	766655	AAEL005903-PA UDP-glucuronosyltransferase, putative|protein_ coding|supercont1.179:743889:766454:1|gene:AAEL005903	YES	IN	3
AAEL002345	0.0672895	7.70795	0.256021	0.518321	0.871782	7.70795	2.88958e-42	1.53491e-40	-0.80449	7.70795	5.49956e-36	1.8733e-34	supercont1.54	2955534	2986834	AAEL002345-PA |protein_coding|supercont1.54:2955534:2986741: 1|gene:AAEL002345	NO	N/A	N/A
AAEL010500	-0.309027	5.64762	0.00235478	0.0232902	1.43047	5.64762	3.09818e-42	1.63429e-40	-1.73947	5.64762	1.23269e-59	1.08878e-57	supercont1.481	875536	886709	AAEL010500-PA GSTX2: glutathione transferase|protein_coding| supercont1.481:875536:886709:1|gene:AAEL010500	NO	N/A	N/A
AAEL011748	0.0147576	6.8632	0.810054	0.924552	-0.925695	6.8632	3.3395e-42	1.74944e-40	0.940445	6.8632	4.90005e-43	2.29758e-41	supercont1.608	556103	576859	AAEL011748-PA |protein_coding|supercont1.608:556252:576789:1 |gene:AAEL011748	YES	IN	2
AAEL011748	0.0147576	6.8632	0.810054	0.924552	-0.925695	6.8632	3.3395e-42	1.74944e-40	0.940445	6.8632	4.90005e-43	2.29758e-41	supercont1.608	556103	576859	AAEL011748-PB |protein_coding|supercont1.608:556252:556935:1 |gene:AAEL011748	NO	N/A	N/A
AAEL007207	0.016715	4.37984	0.875235	0.954433	1.80109	4.37984	3.74326e-42	1.94752e-40	-1.78432	4.37984	4.08308e-40	1.75226e-38	supercont1.243	528530	529543	AAEL007207-PA |protein_coding|supercont1.243:528926:529543:- 1|gene:AAEL007207	NO	N/A	N/A
AAEL017199	-0.112403	5.27796	0.120341	0.333428	-1.18819	5.27796	3.80281e-42	1.96504e-40	1.07576	5.27796	6.23239e-34	1.82785e-32	supercont1.390	958185	959320	AAEL017199-PA |protein_coding|supercont1.390:958676:959011:1 |gene:AAEL017199	NO	N/A	N/A
AAEL011350	0.222238	4.57718	0.0139423	0.0807827	-1.57923	4.57718	1.08371e-41	5.56207e-40	1.80139	4.57718	3.9929e-53	2.59833e-51	supercont1.570	416514	442663	AAEL011350-PA |protein_coding|supercont1.570:416702:419649:- 1|gene:AAEL011350	NO	N/A	N/A
AAEL017391	0.233353	7.33274	0.000295588	0.00516813	0.944604	7.33274	1.61051e-41	8.21034e-40	-0.711247	7.33274	4.07211e-24	6.78328e-23	supercont1.29	1025284	1095263	AAEL017391-PA |protein_coding|supercont1.29:1026091:1095263: -1|gene:AAEL017391	NO	N/A	N/A
AAEL003932	0.277378	6.04786	9.75958e-05	0.00221957	1.01846	6.04786	1.75378e-41	8.88113e-40	-0.741073	6.04786	1.12598e-22	1.65755e-21	supercont1.101	1524677	1536158	AAEL003932-PA |protein_coding|supercont1.101:1524677:1536158 :1|gene:AAEL003932	NO	N/A	N/A
AAEL000054	0.590832	7.23494	2.53578e-17	3.2103e-14	1.02411	7.23494	2.27523e-41	1.14455e-39	-0.43327	7.23494	1.21535e-08	4.80821e-08	supercont1.1	2834690	2865077	AAEL000054-PA mixed-lineage leukemia protein, mll|protein_co ding|supercont1.1:2835048:2865077:-1|gene:AAEL000054	NO	N/A	N/A
AAEL008621	-0.0593495	6.43607	0.435173	0.686405	-1.18791	6.43607	2.39071e-41	1.19473e-39	1.12855	6.43607	3.05659e-37	1.09518e-35	supercont1.337	870265	871868	AAEL008621-PA cdk1|protein_coding|supercont1.337:870586:8715 48:-1|gene:AAEL008621	NO	N/A	N/A
AAEL002683	-0.2194	4.51292	0.0178498	0.0960247	1.20764	4.51292	2.4415e-41	1.21213e-39	-1.427	4.51292	1.09946e-52	7.01806e-51	supercont1.64	2715031	2736168	AAEL002683-PA aldehyde oxidase|protein_coding|supercont1.64: 2715301:2735586:-1|gene:AAEL002683	YES	IN	3
AAEL000332	-0.17913	6.03031	0.00327341	0.029482	-0.958091	6.03031	2.91372e-41	1.43719e-39	0.778949	6.03031	5.08306e-27	1.00915e-25	supercont1.6	1261111	1263614	AAEL000332-PA |protein_coding|supercont1.6:1261247:1263460:- 1|gene:AAEL000332	NO	N/A	N/A
AAEL001797	-0.0303269	5.50266	0.695452	0.864018	-1.20926	5.50266	3.10104e-41	1.51971e-39	1.17891	5.50266	2.70793e-37	9.79498e-36	supercont1.43	522562	523540	AAEL001797-PA endopeptidase clp, putative|protein_coding|sup ercont1.43:522671:523415:-1|gene:AAEL001797	NO	N/A	N/A
AAEL009678	0.0953314	7.58251	0.0854971	0.266271	0.809389	7.58251	3.39069e-41	1.65101e-39	-0.714055	7.58251	4.02972e-32	1.09321e-30	supercont1.417	760210	809299	AAEL009678-PA golgi-specific brefeldin a-resistance factor|p rotein_coding|supercont1.417:760210:808712:1|gene:AAEL009678	YES	IN	3
AAEL003348	-0.167207	6.06193	0.0200947	0.104834	1.00178	6.06193	8.21144e-41	3.97287e-39	-1.16897	6.06193	2.91421e-53	1.94178e-51	supercont1.84	1665562	1775575	AAEL003348-PA |protein_coding|supercont1.84:1666245:1775575: -1|gene:AAEL003348	NO	N/A	N/A
AAEL003348	-0.167207	6.06193	0.0200947	0.104834	1.00178	6.06193	8.21144e-41	3.97287e-39	-1.16897	6.06193	2.91421e-53	1.94178e-51	supercont1.84	1665562	1775575	AAEL003348-PB |protein_coding|supercont1.84:1666245:1775575: -1|gene:AAEL003348	NO	N/A	N/A
AAEL003348	-0.167207	6.06193	0.0200947	0.104834	1.00178	6.06193	8.21144e-41	3.97287e-39	-1.16897	6.06193	2.91421e-53	1.94178e-51	supercont1.84	1665562	1775575	AAEL003348-PC |protein_coding|supercont1.84:1684099:1775575: -1|gene:AAEL003348	NO	N/A	N/A
AAEL007689	0.160496	6.50808	0.00670253	0.048334	0.849177	6.50808	8.71385e-41	4.18926e-39	-0.688676	6.50808	5.42071e-27	1.0695e-25	supercont1.274	1436159	1462110	AAEL007689-PA phospholipid-transporting ATPase 1 (aminophospholipid flippase 1)|protein_coding|supercont1.274 :1437914:1460828:-1|gene:AAEL007689	YES	IN	8
AAEL007689	0.160496	6.50808	0.00670253	0.048334	0.849177	6.50808	8.71385e-41	4.18926e-39	-0.688676	6.50808	5.42071e-27	1.0695e-25	supercont1.274	1436159	1462110	AAEL007689-PB phospholipid-transporting ATPase 1 (aminophospholipid flippase 1)|protein_coding|supercont1.274 :1446940:1460828:-1|gene:AAEL007689	YES	IN	7
AAEL011138	-0.0261602	4.15169	0.802139	0.919885	1.41044	4.15169	9.99662e-41	4.77575e-39	-1.43655	4.15169	1.75297e-40	7.69686e-39	supercont1.543	126184	130827	AAEL011138-PA |protein_coding|supercont1.543:126184:126360:- 1|gene:AAEL011138	NO	N/A	N/A
AAEL004880	0.15377	5.91597	0.0436824	0.175469	1.07243	5.91597	1.72259e-40	8.17799e-39	-0.918653	5.91597	8.52894e-30	1.98122e-28	supercont1.133	1992610	2010967	AAEL004880-PA |protein_coding|supercont1.133:1992612:2010967 :1|gene:AAEL004880	YES	IN	1
AAEL004880	0.15377	5.91597	0.0436824	0.175469	1.07243	5.91597	1.72259e-40	8.17799e-39	-0.918653	5.91597	8.52894e-30	1.98122e-28	supercont1.133	1992610	2010967	AAEL004880-PB |protein_coding|supercont1.133:1992612:2010967 :1|gene:AAEL004880	YES	IN	1
AAEL018235	0.183973	7.41035	0.00376439	0.0324999	0.917905	7.41035	2.08696e-40	9.84629e-39	-0.73393	7.41035	2.99313e-26	5.66978e-25	supercont1.33	643852	679153	AAEL018235-PA |protein_coding|supercont1.33:647939:678354:-1 |gene:AAEL018235	NO	N/A	N/A
AAEL001833	0.139129	4.71679	0.0921972	0.279573	-1.38278	4.71679	3.1702e-40	1.48647e-38	1.52185	4.71679	1.13815e-47	6.21968e-46	supercont1.43	2997677	3019467	AAEL001833-PA juvenile hormone-inducible protein, putative|p rotein_coding|supercont1.43:2997886:3019185:-1|gene:AAEL001833	NO	N/A	N/A
AAEL009658	-0.210185	8.94049	9.13223e-05	0.00208941	0.779028	8.94049	3.25624e-40	1.51745e-38	-0.989211	8.94049	2.1366e-63	2.00366e-61	supercont1.416	217670	266392	AAEL009658-PA alpha,alpha-trehalase|protein_coding|supercont 1.416:217735:250040:-1|gene:AAEL009658	YES	IN	2
AAEL009658	-0.210185	8.94049	9.13223e-05	0.00208941	0.779028	8.94049	3.25624e-40	1.51745e-38	-0.989211	8.94049	2.1366e-63	2.00366e-61	supercont1.416	217670	266392	AAEL009658-PB alpha,alpha-trehalase|protein_coding|supercont 1.416:220712:250040:-1|gene:AAEL009658	YES	IN	1
AAEL009658	-0.210185	8.94049	9.13223e-05	0.00208941	0.779028	8.94049	3.25624e-40	1.51745e-38	-0.989211	8.94049	2.1366e-63	2.00366e-61	supercont1.416	217670	266392	AAEL009658-PC alpha,alpha-trehalase|protein_coding|supercont 1.416:218139:250040:-1|gene:AAEL009658	YES	IN	2
AAEL003731	0.283965	5.99049	0.0005343	0.00795793	1.15496	5.99049	4.0994e-40	1.88722e-38	-0.87098	5.99049	1.76672e-23	2.78423e-22	supercont1.95	369894	388169	AAEL003731-PA nuclear body associated kinase, putative|prote in_coding|supercont1.95:369894:388169:1|gene:AAEL003731	YES	IN	1
AAEL017558	-0.136884	7.81936	0.00885946	0.058877	0.749495	7.81936	4.08455e-40	1.88722e-38	-0.886377	7.81936	1.16213e-54	8.25003e-53	supercont1.949	302321	302674	AAEL017558-PA |protein_coding|supercont1.949:302321:302674:1 |gene:AAEL017558	NO	N/A	N/A
AAEL001188	0.101686	6.67544	0.0588862	0.212191	-0.830377	6.67544	9.089e-40	4.15904e-38	0.932055	6.67544	3.39566e-49	1.99949e-47	supercont1.24	2890414	2911393	AAEL001188-PA |protein_coding|supercont1.24:2891262:2910796: -1|gene:AAEL001188	NO	N/A	N/A
AAEL017207	0.219006	8.23696	6.8753e-05	0.00168467	0.792153	8.23696	1.34744e-39	6.12882e-38	-0.573146	8.23696	2.16055e-21	2.85915e-20	supercont1.697	333161	412714	AAEL017207-PA |protein_coding|supercont1.697:377935:409015:1 |gene:AAEL017207	NO	N/A	N/A
AAEL008935	-0.0520453	7.92482	0.346507	0.610534	0.783642	7.92482	1.36546e-39	6.17382e-38	-0.835685	7.92482	2.62868e-44	1.31365e-42	supercont1.359	918049	921439	AAEL008935-PA |protein_coding|supercont1.359:918115:920599:- 1|gene:AAEL008935	YES	OUT	1
AAEL000425	0.0129533	4.51633	0.903787	0.967515	-1.49908	4.51633	1.39298e-39	6.26097e-38	1.51196	4.51633	2.7408e-39	1.11332e-37	supercont1.8	1052641	1057801	AAEL000425-PA |protein_coding|supercont1.8:1052641:1057766:1 |gene:AAEL000425	YES	IN	2
AAEL008677	0.0833477	5.58703	0.252793	0.51494	0.972301	5.58703	1.59471e-39	7.12552e-38	-0.888941	5.58703	9.84542e-33	2.78014e-31	supercont1.341	933496	998607	AAEL008677-PA grb2-associated binder, gab|protein_coding|sup ercont1.341:934307:998607:-1|gene:AAEL008677	NO	N/A	N/A
AAEL002016	-0.0833179	7.31479	0.13161	0.352755	-0.841602	7.31479	2.65484e-39	1.17931e-37	0.75828	7.31479	6.4168e-32	1.69833e-30	supercont1.47	2703455	2713452	AAEL002016-PA disulfide oxidoreductase|protein_coding|superc ont1.47:2703455:2713384:1|gene:AAEL002016	YES	IN	2
AAEL012698	-0.121513	6.26809	0.12173	0.336117	1.07677	6.26809	3.22986e-39	1.4264e-37	-1.19827	6.26809	4.43186e-47	2.4046e-45	supercont1.726	450626	459977	AAEL012698-PA ATP-binding cassette sub-family A member 3, pu tative|protein_coding|supercont1.726:450626:459969:1|gene:AAEL012698	YES	IN	12
AAEL001421	0.0616374	9.76302	0.16679	0.404902	0.639823	9.76302	6.75619e-39	2.96647e-37	-0.578185	9.76302	6.07773e-32	1.61421e-30	supercont1.32	2413362	2434594	AAEL001421-PA high density lipoprotien binding protein / vig ilin|protein_coding|supercont1.32:2414059:2425469:-1|gene:AAEL001421	NO	N/A	N/A
AAEL008727	0.315547	5.85653	0.000600524	0.00867221	1.27653	5.85653	7.94737e-39	3.46944e-37	-0.960972	5.85653	1.11081e-22	1.63839e-21	supercont1.345	883045	903735	AAEL008727-PA |protein_coding|supercont1.345:883045:903735:- 1|gene:AAEL008727	NO	N/A	N/A
AAEL004980	-0.00764737	6.25043	0.916928	0.97256	0.864116	6.25043	8.26199e-39	3.58617e-37	-0.871756	6.25043	1.68617e-38	6.56826e-37	supercont1.137	1586063	1630844	AAEL004980-PA |protein_coding|supercont1.137:1586437:1630500 :1|gene:AAEL004980	NO	N/A	N/A
AAEL003161	-0.124561	8.33798	0.0136957	0.0799737	0.715441	8.33798	1.08085e-38	4.66484e-37	-0.84	8.33798	3.4008e-52	2.13492e-50	supercont1.80	1494277	1562843	AAEL003161-PA adenylosuccinate synthetase|protein_coding|sup ercont1.80:1494277:1561904:1|gene:AAEL003161	NO	N/A	N/A
AAEL018175	-0.0625614	8.00475	0.258519	0.521512	0.784417	8.00475	1.29909e-38	5.57507e-37	-0.846976	8.00475	2.32627e-44	1.17803e-42	supercont1.387	932384	992915	AAEL018175-PA |protein_coding|supercont1.387:933471:992716:- 1|gene:AAEL018175	NO	N/A	N/A
AAEL010565	0.00488161	8.27056	0.925147	0.975589	0.732771	8.27056	1.65585e-38	7.06621e-37	-0.727887	8.27056	1.01813e-37	3.80971e-36	supercont1.487	941710	1001151	AAEL010565-PA |protein_coding|supercont1.487:955651:963505:- 1|gene:AAEL010565	NO	N/A	N/A
AAEL010565	0.00488161	8.27056	0.925147	0.975589	0.732771	8.27056	1.65585e-38	7.06621e-37	-0.727887	8.27056	1.01813e-37	3.80971e-36	supercont1.487	941710	1001151	AAEL010565-PB |protein_coding|supercont1.487:942335:963505:- 1|gene:AAEL010565	NO	N/A	N/A
AAEL010565	0.00488161	8.27056	0.925147	0.975589	0.732771	8.27056	1.65585e-38	7.06621e-37	-0.727887	8.27056	1.01813e-37	3.80971e-36	supercont1.487	941710	1001151	AAEL010565-PC |protein_coding|supercont1.487:941960:963505:- 1|gene:AAEL010565	NO	N/A	N/A
AAEL010159	-0.0390299	9.00337	0.469323	0.71514	0.763611	9.00337	2.15653e-38	9.15139e-37	-0.802639	9.00337	4.7998e-42	2.22313e-40	supercont1.458	826110	862887	AAEL010159-PA importin beta-3|protein_coding|supercont1.458: 826179:861586:1|gene:AAEL010159	NO	N/A	N/A
AAEL011925	0.0220231	5.24724	0.778722	0.907792	-1.18983	5.24724	2.441e-38	1.0301e-36	1.21183	5.24724	6.57991e-39	2.60318e-37	supercont1.631	86300	88590	AAEL011925-PA mRpS31: mitochondrial ribosomal protein, S31, putative|protein_coding|supercont1.631:86392:88535:1|gene:AAEL011925	NO	N/A	N/A
AAEL004865	0.085241	11.8924	0.0974597	0.289861	0.733547	11.8924	3.41007e-38	1.4311e-36	-0.648306	11.8924	3.82002e-30	9.24105e-29	supercont1.133	1454464	1490065	AAEL004865-PA cyclin g|protein_coding|supercont1.133:1460521 :1486163:1|gene:AAEL004865	NO	N/A	N/A
AAEL015384	-0.0330415	5.0683	0.687815	0.858752	1.04356	5.0683	3.58543e-38	1.49643e-36	-1.07659	5.0683	5.20843e-39	2.07137e-37	supercont1.1990	39672	41264	AAEL015384-PA grb2-associated binder, gab|protein_coding|sup ercont1.1990:39876:41264:-1|gene:AAEL015384	NO	N/A	N/A
AAEL010768	0.0228128	5.42784	0.798732	0.918711	-1.27118	5.42784	4.12912e-38	1.71392e-36	1.29396	5.42784	9.15714e-39	3.60402e-37	supercont1.507	237758	239228	AAEL010768-PA |protein_coding|supercont1.507:237849:239204:1 |gene:AAEL010768	NO	N/A	N/A
AAEL018059	0.188608	6.72713	0.00132181	0.0155388	0.812524	6.72713	4.48783e-38	1.85269e-36	-0.623911	6.72713	6.11583e-23	9.29116e-22	supercont1.161	497353	545485	AAEL018059-PA |protein_coding|supercont1.161:498102:545458:- 1|gene:AAEL018059	NO	N/A	N/A
AAEL011686	-0.340416	5.37951	3.8232e-06	0.000185685	0.963877	5.37951	6.29224e-38	2.58356e-36	-1.30428	5.37951	3.27768e-64	3.11216e-62	supercont1.603	234904	252153	AAEL011686-PA starch branching enzyme ii|protein_coding|supe rcont1.603:234977:251976:1|gene:AAEL011686	NO	N/A	N/A
AAEL006581	0.175148	5.03473	0.0318126	0.143072	-1.30646	5.03473	7.00138e-38	2.85927e-36	1.48156	5.03473	9.97708e-48	5.49173e-46	supercont1.211	1477201	1519274	AAEL006581-PA juvenile hormone-inducible protein, putative|p rotein_coding|supercont1.211:1477350:1518626:1|gene:AAEL006581	NO	N/A	N/A
AAEL006713	0.0881265	7.23751	0.105932	0.305954	-0.812258	7.23751	8.3812e-38	3.40447e-36	0.900379	7.23751	1.16909e-45	6.12444e-44	supercont1.218	487508	501345	AAEL006713-PA U2 snrnp auxiliary factor, small subunit|prote in_coding|supercont1.218:487745:501205:-1|gene:AAEL006713	NO	N/A	N/A
AAEL014245	-0.232011	4.834	0.0287648	0.13413	1.37684	4.834	1.18917e-37	4.80477e-36	-1.60882	4.834	7.62285e-49	4.42009e-47	supercont1.1047	103642	104779	AAEL014245-PA |protein_coding|supercont1.1047:103797:104729: -1|gene:AAEL014245	NO	N/A	N/A
AAEL009339	-0.192796	6.91165	0.00779871	0.0539518	-1.08628	6.91165	1.23904e-37	4.97977e-36	0.893472	6.91165	6.76761e-26	1.25689e-24	supercont1.390	952509	958078	AAEL009339-PA activin receptor type I, putative|protein_codi ng|supercont1.390:952509:958078:1|gene:AAEL009339	YES	OUT	1
AAEL005985	0.0345497	7.96577	0.538234	0.762734	0.7894	7.96577	1.50699e-37	6.0248e-36	-0.754849	7.96577	3.57616e-34	1.06947e-32	supercont1.183	1117561	1272124	AAEL005985-PA |protein_coding|supercont1.183:1119445:1271873 :-1|gene:AAEL005985	NO	N/A	N/A
AAEL006654	0.0603286	4.58254	0.457727	0.70511	-1.28802	4.58254	1.71454e-37	6.81868e-36	1.3483	4.58254	5.56882e-40	2.37645e-38	supercont1.215	1623170	1625118	AAEL006654-PA |protein_coding|supercont1.215:1623819:1624812 :-1|gene:AAEL006654	NO	N/A	N/A
AAEL010191	0.239549	3.7713	0.0443052	0.1768	1.5114	3.7713	1.78385e-37	7.05736e-36	-1.27178	3.7713	9.80025e-27	1.89905e-25	supercont1.459	375454	396622	AAEL010191-PA |protein_coding|supercont1.459:375550:396434:- 1|gene:AAEL010191	NO	N/A	N/A
AAEL008590	0.128808	6.09804	0.042873	0.173133	0.857108	6.09804	3.0482e-37	1.1997e-35	-0.728293	6.09804	6.15271e-27	1.20765e-25	supercont1.334	733412	777681	AAEL008590-PA |protein_coding|supercont1.334:735317:777293:- 1|gene:AAEL008590	NO	N/A	N/A
AAEL001914	0.249633	4.02565	0.0787578	0.253336	1.85903	4.02565	3.38794e-37	1.32654e-35	-1.60933	4.02565	4.13457e-28	8.84681e-27	supercont1.45	1976583	2022254	AAEL001914-PA scavenger receptor, putative|protein_coding|su percont1.45:1976583:2022254:-1|gene:AAEL001914	YES	IN	4
AAEL000471	-0.0267515	6.6158	0.737355	0.887771	1.03496	6.6158	4.17467e-37	1.62619e-35	-1.06171	6.6158	2.30568e-38	8.9357e-37	supercont1.8	2143362	2201591	AAEL000471-PA monocarboxylate transporter|protein_coding|sup ercont1.8:2179439:2199920:1|gene:AAEL000471	YES	IN	12
AAEL013749	0.011658	6.05236	0.873361	0.95344	-0.997341	6.05236	5.02948e-37	1.94918e-35	1.00898	6.05236	2.43275e-37	8.8417e-36	supercont1.910	50338	65446	AAEL013749-PA |protein_coding|supercont1.910:50563:65162:-1| gene:AAEL013749	YES	OUT	8
AAEL005331	0.0355382	7.76462	0.587152	0.795066	-0.950124	7.76462	8.77923e-37	3.38513e-35	0.985658	7.76462	3.2078e-39	1.29609e-37	supercont1.151	1852728	1853518	AAEL005331-PA |protein_coding|supercont1.151:1852854:1853516 :1|gene:AAEL005331	NO	N/A	N/A
AAEL001361	0.0768346	7.82072	0.165468	0.403518	0.766044	7.82072	9.02431e-37	3.46206e-35	-0.689207	7.82072	8.24472e-30	1.92698e-28	supercont1.31	786740	833104	AAEL001361-PA brahma associated protein 170kD, putative|prot ein_coding|supercont1.31:786853:832842:-1|gene:AAEL001361	YES	IN	1
AAEL014703	-0.0102081	6.21392	0.881945	0.957829	0.81202	6.21392	1.07199e-36	4.09189e-35	-0.822221	6.21392	1.4277e-36	4.99761e-35	supercont1.1226	61129	62940	AAEL014703-PA |protein_coding|supercont1.1226:61129:62694:1| gene:AAEL014703	NO	N/A	N/A
AAEL004381	0.16341	8.08377	0.0053978	0.0417532	0.811885	8.08377	1.12923e-36	4.2888e-35	-0.648473	8.08377	7.52055e-24	1.22064e-22	supercont1.116	1771499	1839832	AAEL004381-PA capicua protein|protein_coding|supercont1.116: 1773599:1839832:-1|gene:AAEL004381	NO	N/A	N/A
AAEL002730	-0.00955799	5.62689	0.878588	0.955988	-0.995207	5.62689	1.45194e-36	5.48704e-35	0.98563	5.62689	3.55323e-35	1.14852e-33	supercont1.65	1247238	1248443	AAEL002730-PA SRPN21: Serine Protease Inhibitor (serpin) likely cleavage at R/V.|protein_coding|supercont1.65:1247238 :1248443:1|gene:AAEL002730	NO	N/A	N/A
AAEL006783	0.235413	5.52393	0.000980058	0.0123895	0.94561	5.52393	1.73493e-36	6.52403e-35	-0.710185	5.52393	4.34695e-21	5.66372e-20	supercont1.221	1216187	1279088	AAEL006783-PA histone H3 methyltransferase|protein_coding|su percont1.221:1257239:1277821:1|gene:AAEL006783	NO	N/A	N/A
AAEL007880	-0.0600912	7.2187	0.315537	0.579783	0.810684	7.2187	2.40812e-36	9.01089e-35	-0.870772	7.2187	4.29876e-41	1.94365e-39	supercont1.287	16561	20212	AAEL007880-PA ornithine decarboxylase|protein_coding|superco nt1.287:16780:18146:-1|gene:AAEL007880	NO	N/A	N/A
AAEL010151	-0.288744	6.06972	5.59394e-05	0.00145218	0.940958	6.06972	2.52086e-36	9.3865e-35	-1.22969	6.06972	1.2948e-58	1.08081e-56	supercont1.457	793987	795552	AAEL010151-PA CYP6N16: cytochrome P450|protein_coding|superc ont1.457:793987:795552:-1|gene:AAEL010151	YES	OUT	3
AAEL005231	0.303803	6.00096	0.000674669	0.00942056	1.20135	6.00096	3.43884e-36	1.27422e-34	-0.89754	6.00096	7.39422e-21	9.47158e-20	supercont1.146	2062630	2067057	AAEL005231-PA |protein_coding|supercont1.146:2062852:2067057 :-1|gene:AAEL005231	NO	N/A	N/A
AAEL010135	-0.0422853	6.82429	0.48818	0.729404	-0.900319	6.82429	4.32217e-36	1.58605e-34	0.858027	6.82429	1.41511e-32	3.95191e-31	supercont1.456	112794	117072	AAEL010135-PA |protein_coding|supercont1.456:112794:116952:1 |gene:AAEL010135	NO	N/A	N/A
AAEL000412	-0.0103413	4.85263	0.889851	0.961457	-1.21478	4.85263	4.31155e-36	1.58605e-34	1.20439	4.85263	1.50145e-34	4.63618e-33	supercont1.8	1086598	1088080	AAEL000412-PA |protein_coding|supercont1.8:1086921:1087924:- 1|gene:AAEL000412	YES	IN	0
AAEL008086	0.0442449	4.63108	0.586368	0.794657	-1.21811	4.63108	1.05417e-35	3.84976e-34	1.2623	4.63108	2.87433e-37	1.03476e-35	supercont1.300	1225205	1246771	AAEL008086-PA |protein_coding|supercont1.300:1225205:1246771 :-1|gene:AAEL008086	YES	IN	2
AAEL015631	-0.19089	6.68018	0.000786481	0.0103898	-0.817965	6.68018	1.30609e-35	4.74693e-34	0.627068	6.68018	3.52982e-21	4.62285e-20	supercont1.3912	657	2348	AAEL015631-PA asparagine synthetase|protein_coding|supercont 1.3912:657:2348:-1|gene:AAEL015631	NO	N/A	N/A
AAEL017108	0.228758	5.15943	0.00599432	0.0447278	1.07916	5.15943	2.53978e-35	9.18675e-34	-0.850384	5.15943	2.94073e-22	4.20674e-21	supercont1.879	123852	125642	AAEL017108-PA |protein_coding|supercont1.879:124656:124889:1 |gene:AAEL017108	YES	IN	2
AAEL002010	-0.0855425	7.96842	0.114818	0.324103	-0.77473	7.96842	3.04084e-35	1.0947e-33	0.689185	7.96842	4.14654e-28	8.8475e-27	supercont1.47	2550668	2559399	AAEL002010-PA |protein_coding|supercont1.47:2550766:2559324: 1|gene:AAEL002010	NO	N/A	N/A
AAEL000408	-0.0536442	5.39552	0.48531	0.727227	-1.12541	5.39552	3.25092e-35	1.16481e-33	1.07175	5.39552	1.72526e-30	4.21385e-29	supercont1.8	937884	941349	AAEL000408-PA |protein_coding|supercont1.8:938732:939476:-1| gene:AAEL000408	NO	N/A	N/A
AAEL005651	0.188	8.48129	0.00162465	0.0178078	0.80916	8.48129	4.07445e-35	1.45303e-33	-0.621159	8.48129	3.05812e-21	4.0259e-20	supercont1.168	895336	918937	AAEL005651-PA ethanolamine-phosphate cytidylyltransferase|pr otein_coding|supercont1.168:895892:917742:1|gene:AAEL005651	NO	N/A	N/A
AAEL001918	-0.157905	3.80386	0.218457	0.475609	1.522	3.80386	7.25681e-35	2.57583e-33	-1.67983	3.80386	1.11547e-39	4.66647e-38	supercont1.46	777998	780049	AAEL001918-PA |protein_coding|supercont1.46:777998:780049:1| gene:AAEL001918	YES	IN	1
AAEL005289	-0.0668571	4.12788	0.57163	0.7859	1.39478	4.12788	8.93874e-35	3.15808e-33	-1.46158	4.12788	2.07493e-36	7.16416e-35	supercont1.150	590137	598600	AAEL005289-PA ornithine aminotransferase|protein_coding|supe rcont1.150:596859:598184:1|gene:AAEL005289	NO	N/A	N/A
AAEL003746	-0.0606748	7.80509	0.338814	0.603573	0.840938	7.80509	1.28481e-34	4.51825e-33	-0.90161	7.80509	3.46382e-39	1.39212e-37	supercont1.96	1566448	1590097	AAEL003746-PA 4-Hydroxybutyrate CoA-transferase, putative|pr otein_coding|supercont1.96:1567134:1589407:-1|gene:AAEL003746	NO	N/A	N/A
AAEL010163	-0.0907685	5.45746	0.227985	0.485965	0.93837	5.45746	1.4712e-34	5.14989e-33	-1.02912	5.45746	1.11809e-39	4.66647e-38	supercont1.458	918888	920033	AAEL010163-PA |protein_coding|supercont1.458:918981:920033:- 1|gene:AAEL010163	NO	N/A	N/A
AAEL009536	0.0616958	4.6039	0.541627	0.76529	1.25847	4.6039	1.5022e-34	5.23427e-33	-1.19674	4.6039	1.49166e-30	3.66687e-29	supercont1.404	524969	534467	AAEL009536-PA |protein_coding|supercont1.404:525442:534467:- 1|gene:AAEL009536	YES	IN	6
AAEL004554	0.039791	5.03865	0.606117	0.808015	-1.17435	5.03865	1.67964e-34	5.82581e-33	1.21411	5.03865	4.40958e-36	1.50879e-34	supercont1.123	1814190	1826925	AAEL004554-PA |protein_coding|supercont1.123:1814378:1826698 :-1|gene:AAEL004554	YES	OUT	1
AAEL004554	0.039791	5.03865	0.606117	0.808015	-1.17435	5.03865	1.67964e-34	5.82581e-33	1.21411	5.03865	4.40958e-36	1.50879e-34	supercont1.123	1814190	1826925	AAEL004554-PB |protein_coding|supercont1.123:1814378:1826698 :-1|gene:AAEL004554	YES	OUT	1
AAEL004554	0.039791	5.03865	0.606117	0.808015	-1.17435	5.03865	1.67964e-34	5.82581e-33	1.21411	5.03865	4.40958e-36	1.50879e-34	supercont1.123	1814190	1826925	AAEL004554-PC |protein_coding|supercont1.123:1814337:1826698 :-1|gene:AAEL004554	YES	OUT	1
AAEL008601	-0.140143	6.34027	0.0195123	0.102359	-0.856411	6.34027	1.77474e-34	6.1277e-33	0.71626	6.34027	4.54248e-24	7.55026e-23	supercont1.334	701312	709603	AAEL008601-PA mRpL28: mitochondrial ribosomal protein, L28, putative|protein_coding|supercont1.334:701455:709470:1|gene:AAEL008601	NO	N/A	N/A
AAEL006911	0.331976	6.17349	1.6556e-05	0.000590418	1.0126	6.17349	2.54595e-34	8.7507e-33	-0.68062	6.17349	2.593e-16	2.25618e-15	supercont1.227	517395	553326	AAEL006911-PA microtubule-associated protein|protein_coding| supercont1.227:517395:553326:1|gene:AAEL006911	YES	IN	0
AAEL008330	-0.146607	7.32334	0.0224983	0.113731	0.842114	7.32334	2.85082e-34	9.75442e-33	-0.988717	7.32334	6.71892e-46	3.54423e-44	supercont1.314	1156201	1174076	AAEL008330-PA hexaprenyldihydroxybenzoate methyltransferase| protein_coding|supercont1.314:1156913:1172987:1|gene:AAEL008330	YES	IN	1
AAEL011065	0.120603	6.52394	0.11032	0.31539	0.986186	6.52394	3.07845e-34	1.0486e-32	-0.865577	6.52394	1.54807e-26	2.962e-25	supercont1.538	574581	652825	AAEL011065-PA |protein_coding|supercont1.538:574581:652825:- 1|gene:AAEL011065	NO	N/A	N/A
AAEL009847	0.178687	6.17481	0.0380358	0.159624	1.1236	6.17481	3.50865e-34	1.18981e-32	-0.944905	6.17481	1.73961e-24	2.98287e-23	supercont1.432	618856	654162	AAEL009847-PA microtubule-associated protein|protein_coding| supercont1.432:618856:654162:-1|gene:AAEL009847	NO	N/A	N/A
AAEL013880	-0.149786	8.877	0.00628624	0.0461801	0.731404	8.877	3.6181e-34	1.22147e-32	-0.881189	8.877	1.37449e-48	7.79153e-47	supercont1.949	269306	302241	AAEL013880-PA MSF1 protein, putative|protein_coding|supercon t1.949:269306:302241:1|gene:AAEL013880	NO	N/A	N/A
AAEL012874	0.0138289	6.12064	0.822701	0.931458	-0.857264	6.12064	4.50394e-34	1.5138e-32	0.871082	6.12064	1.38642e-34	4.29846e-33	supercont1.753	470845	473271	AAEL012874-PA rrp4|protein_coding|supercont1.753:470904:4720 23:-1|gene:AAEL012874	NO	N/A	N/A
AAEL003514	0.16084	7.80903	0.00149004	0.0167928	-0.706524	7.80903	8.65966e-34	2.89775e-32	0.867361	7.80903	1.38e-49	8.25391e-48	supercont1.89	900214	913372	AAEL003514-PA centromere/microtubule binding protein cbf5|pr otein_coding|supercont1.89:900834:913246:-1|gene:AAEL003514	NO	N/A	N/A
AAEL012268	-0.360605	4.56305	0.000113199	0.00247087	1.11475	4.56305	1.18473e-33	3.94704e-32	-1.47532	4.56305	5.68898e-53	3.66216e-51	supercont1.673	377206	384914	AAEL012268-PA brain chitinase and chia|protein_coding|superc ont1.673:377206:384914:-1|gene:AAEL012268	NO	N/A	N/A
AAEL007047	-0.250066	6.06196	0.00015113	0.00312803	0.827984	6.06196	1.34391e-33	4.45778e-32	-1.07804	6.06196	1.88452e-53	1.27811e-51	supercont1.233	539631	568537	AAEL007047-PA monocarboxylate transporter|protein_coding|sup ercont1.233:550863:568470:1|gene:AAEL007047	YES	IN	12
AAEL003789	-0.0866043	7.41743	0.137245	0.361942	0.756245	7.41743	1.3606e-33	4.49352e-32	-0.842846	7.41743	1.01718e-40	4.51841e-39	supercont1.97	1098555	1131382	AAEL003789-PA exportin, putative|protein_coding|supercont1.9 7:1099405:1130104:1|gene:AAEL003789	YES	IN	3
AAEL010533	-0.168817	6.29069	0.00841686	0.0569826	0.81644	6.29069	1.81578e-33	5.97084e-32	-0.985249	6.29069	1.36636e-46	7.36089e-45	supercont1.485	194039	239532	AAEL010533-PA |protein_coding|supercont1.485:194401:238759:1 |gene:AAEL010533	NO	N/A	N/A
AAEL005867	0.265755	7.06967	0.00031974	0.00540924	0.965681	7.06967	2.20087e-33	7.20596e-32	-0.699922	7.06967	3.23697e-18	3.37748e-17	supercont1.177	289421	290962	AAEL005867-PA |protein_coding|supercont1.177:289458:290960:1 |gene:AAEL005867	NO	N/A	N/A
AAEL000604	0.0611536	5.52841	0.523301	0.753453	1.18944	5.52841	2.31285e-33	7.54009e-32	-1.12826	5.52841	8.44624e-30	1.96803e-28	supercont1.12	54705	68568	AAEL000604-PA |protein_coding|supercont1.12:60975:67424:1|gene:AAEL000604	NO	N/A	N/A
AAEL000604	0.0611536	5.52841	0.523301	0.753453	1.18944	5.52841	2.31285e-33	7.54009e-32	-1.12826	5.52841	8.44624e-30	1.96803e-28	supercont1.12	54705	68568	AAEL000604-PB |protein_coding|supercont1.12:60975:67424:1|gene:AAEL000604	NO	N/A	N/A
AAEL012835	-0.0275976	7.40152	0.612148	0.812206	0.705144	7.40152	2.39603e-33	7.77787e-32	-0.732739	7.40152	2.16807e-35	7.06808e-34	supercont1.747	581106	599913	AAEL012835-PA 85 kda calcium-independent phospholipase A2 (i pla2)|protein_coding|supercont1.747:590213:599913:1|gene:AAEL012835	YES	OUT	1
AAEL018249	-0.128766	5.72549	0.180737	0.4257	1.22262	5.72549	2.84248e-33	9.18786e-32	-1.35137	5.72549	1.54654e-39	6.35e-38	supercont1.739	336119	358690	AAEL018249-PA |protein_coding|supercont1.739:336387:358662:- 1|gene:AAEL018249	YES	IN	1
AAEL014945	0.0373949	7.81941	0.505763	0.739984	-0.772973	7.81941	2.92394e-33	9.41113e-32	0.810365	7.81941	3.91983e-36	1.34729e-34	supercont1.1351	48761	51025	AAEL014945-PA |protein_coding|supercont1.1351:50495:51023:-1 |gene:AAEL014945	NO	N/A	N/A
AAEL014945	0.0373949	7.81941	0.505763	0.739984	-0.772973	7.81941	2.92394e-33	9.41113e-32	0.810365	7.81941	3.91983e-36	1.34729e-34	supercont1.1351	48761	51025	AAEL014945-PB |protein_coding|supercont1.1351:49321:51023:-1 |gene:AAEL014945	NO	N/A	N/A
AAEL018219	0.178879	10.2737	0.00137763	0.0159277	0.738849	10.2737	3.83656e-33	1.22964e-31	-0.55997	10.2737	1.18025e-19	1.39427e-18	supercont1.593	45766	469741	AAEL018219-PA |protein_coding|supercont1.593:46507:468862:1| gene:AAEL018219	YES	OUT	3
AAEL001484	0.0542958	10.3919	0.330596	0.594856	0.736966	10.3919	3.8785e-33	1.23786e-31	-0.682669	10.3919	1.29514e-28	2.85986e-27	supercont1.34	2261616	2300252	AAEL001484-PA chromosome region maintenance protein 1/export in|protein_coding|supercont1.34:2289025:2300252:1|gene:AAEL001484	NO	N/A	N/A
AAEL001484	0.0542958	10.3919	0.330596	0.594856	0.736966	10.3919	3.8785e-33	1.23786e-31	-0.682669	10.3919	1.29514e-28	2.85986e-27	supercont1.34	2261616	2300252	AAEL001484-PB chromosome region maintenance protein 1/export in|protein_coding|supercont1.34:2289025:2300252:1|gene:AAEL001484	NO	N/A	N/A
AAEL002527	-0.318639	9.2737	8.56745e-09	1.22789e-06	0.724639	9.2737	5.92267e-33	1.88237e-31	-1.04328	9.2737	3.52947e-66	3.67259e-64	supercont1.59	101423	129520	AAEL002527-PA |protein_coding|supercont1.59:101622:128601:-1 |gene:AAEL002527	YES	IN	1
AAEL011632	0.168269	6.3156	0.0237481	0.117972	-1.04411	6.3156	6.52191e-33	2.06419e-31	1.21237	6.3156	1.90783e-43	9.11439e-42	supercont1.596	678739	680242	AAEL011632-PA fk506 binding protein|protein_coding|supercont 1.596:678739:680128:1|gene:AAEL011632	NO	N/A	N/A
AAEL018268	-0.20794	4.16041	0.0607183	0.216839	1.29545	4.16041	6.9963e-33	2.20514e-31	-1.50334	4.16041	5.93506e-41	2.65192e-39	supercont1.961	34020	97554	AAEL018268-PA |protein_coding|supercont1.961:35813:97554:-1| gene:AAEL018268	NO	N/A	N/A
AAEL000025	0.263766	4.5476	0.140961	0.368585	-2.86114	4.5476	7.67577e-33	2.4093e-31	3.12467	4.5476	3.86558e-38	1.46815e-36	supercont1.1	4357192	4359979	AAEL000025-PA phosphoenolpyruvate carboxykinase|protein_codi ng|supercont1.1:4357341:4359404:-1|gene:AAEL000025	NO	N/A	N/A
AAEL005419	0.0356091	6.69467	0.552301	0.772469	0.763379	6.69467	7.75234e-33	2.42333e-31	-0.727765	6.69467	1.63707e-29	3.73429e-28	supercont1.155	443900	463798	AAEL005419-PA twf: twinfilin|protein_coding|supercont1.155:4 43900:463286:1|gene:AAEL005419	NO	N/A	N/A
AAEL001481	-0.211185	6.10726	0.0324637	0.145055	1.24153	6.10726	8.58863e-33	2.67374e-31	-1.45271	6.10726	2.41245e-43	1.14531e-41	supercont1.34	2485599	2486558	AAEL001481-PA |protein_coding|supercont1.34:2485629:2486558: -1|gene:AAEL001481	YES	IN	1
AAEL009619	0.211157	5.37869	0.0357549	0.153752	1.25516	5.37869	1.11449e-32	3.45538e-31	-1.04399	5.37869	5.14574e-23	7.8646e-22	supercont1.412	420539	529505	AAEL009619-PA voltage-gated potassium channel|protein_coding |supercont1.412:420539:529505:-1|gene:AAEL009619	YES	IN	6
AAEL002152	-0.0398587	6.67272	0.528505	0.756862	0.778216	6.67272	1.61982e-32	5.00168e-31	-0.81807	6.67272	5.44338e-35	1.73315e-33	supercont1.50	290012	314187	AAEL002152-PA kinesin-associated proteins|protein_coding|sup ercont1.50:291032:313896:-1|gene:AAEL002152	YES	OUT	2
AAEL001275	0.100388	6.90171	0.087126	0.270368	0.754682	6.90171	1.74373e-32	5.36249e-31	-0.654289	6.90171	1.76262e-24	3.0155e-23	supercont1.28	2580478	2591003	AAEL001275-PA ef-hand protein nucb1|protein_coding|supercont 1.28:2580934:2590605:-1|gene:AAEL001275	YES	OUT	1
AAEL004149	0.214407	13.6776	0.000172613	0.00344545	0.747385	13.6776	1.89144e-32	5.79329e-31	-0.532978	13.6776	3.18015e-17	3.03854e-16	supercont1.109	1912903	1921164	AAEL004149-PA |protein_coding|supercont1.109:1913294:1913821 :1|gene:AAEL004149	YES	IN	2
AAEL013596	0.222665	4.97606	0.0287233	0.134101	1.26486	4.97606	2.23205e-32	6.80911e-31	-1.04217	4.97606	3.11745e-22	4.43916e-21	supercont1.879	131332	133423	AAEL013596-PA phosphatidylinositol 3-kinase regulatory subun it|protein_coding|supercont1.879:131577:133423:-1|gene:AAEL013596	NO	N/A	N/A
AAEL006041	-0.0253175	6.40981	0.685069	0.857761	-0.875841	6.40981	2.82075e-32	8.57057e-31	0.850514	6.40981	4.11124e-30	9.91397e-29	supercont1.186	340923	350886	AAEL006041-PA |protein_coding|supercont1.186:341116:350886:- 1|gene:AAEL006041	YES	OUT	1
AAEL002866	-0.102425	6.76923	0.114287	0.323205	0.816988	6.76923	3.07784e-32	9.31446e-31	-0.919408	6.76923	1.2925e-39	5.36494e-38	supercont1.70	654349	673756	AAEL002866-PA cyclin l|protein_coding|supercont1.70:654745:6 73325:-1|gene:AAEL002866	NO	N/A	N/A
AAEL012581	-0.234218	6.18065	0.00018295	0.00355418	0.776168	6.18065	4.77685e-32	1.43988e-30	-1.01038	6.18065	3.08404e-51	1.87411e-49	supercont1.713	247692	261493	AAEL012581-PA |protein_coding|supercont1.713:247692:261493:- 1|gene:AAEL012581	NO	N/A	N/A
AAEL012260	0.274634	4.84453	0.0023601	0.0233125	-1.32523	4.84453	7.6263e-32	2.2897e-30	1.59981	4.84453	3.11273e-45	1.61947e-43	supercont1.672	528336	542250	AAEL012260-PA WD-repeat protein|protein_coding|supercont1.67 2:528366:542117:-1|gene:AAEL012260	NO	N/A	N/A
AAEL000615	0.0912469	6.53084	0.255369	0.51769	-1.105	6.53084	7.71044e-32	2.30585e-30	1.19623	6.53084	9.40808e-37	3.30851e-35	supercont1.12	803430	804128	AAEL000615-PA |protein_coding|supercont1.12:803430:804128:-1 |gene:AAEL000615	YES	OUT	1
AAEL008528	0.0655621	6.63673	0.334799	0.599231	0.862973	6.63673	9.36689e-32	2.79023e-30	-0.797405	6.63673	5.63365e-27	1.10863e-25	supercont1.331	745293	811806	AAEL008528-PA protein tyrosine phosphatase n11 (shp2)|protei n_coding|supercont1.331:746817:811806:-1|gene:AAEL008528	NO	N/A	N/A
AAEL008528	0.0655621	6.63673	0.334799	0.599231	0.862973	6.63673	9.36689e-32	2.79023e-30	-0.797405	6.63673	5.63365e-27	1.10863e-25	supercont1.331	745293	811806	AAEL008528-PB protein tyrosine phosphatase n11 (shp2)|protei n_coding|supercont1.331:765953:811806:-1|gene:AAEL008528	NO	N/A	N/A
AAEL002251	0.0373308	7.97352	0.477004	0.720485	0.666507	7.97352	1.44563e-31	4.28946e-30	-0.629175	7.97352	4.5045e-28	9.54403e-27	supercont1.52	1387329	1425045	AAEL002251-PA |protein_coding|supercont1.52:1387329:1425045: 1|gene:AAEL002251	YES	IN	2
AAEL006640	0.052809	5.46379	0.481305	0.725364	-1.00973	5.46379	2.531e-31	7.48074e-30	1.06251	5.46379	4.87639e-34	1.44129e-32	supercont1.215	652619	654987	AAEL006640-PA DEAD box ATP-dependent RNA helicase|protein_co ding|supercont1.215:652843:654725:-1|gene:AAEL006640	NO	N/A	N/A
AAEL003954	-0.0938389	4.03486	0.410698	0.666026	1.32144	4.03486	3.09139e-31	9.10162e-30	-1.41522	4.03486	3.71241e-34	1.10586e-32	supercont1.102	1421374	1423706	AAEL003954-PA juvenile hormone-inducible protein, putative|p rotein_coding|supercont1.102:1421895:1423299:-1|gene:AAEL003954	NO	N/A	N/A
AAEL011155	-0.0259379	7.18673	0.654879	0.840556	-0.786418	7.18673	3.43476e-31	1.00735e-29	0.760476	7.18673	5.25148e-29	1.1767e-27	supercont1.544	553640	555451	AAEL011155-PA |protein_coding|supercont1.544:553667:555300:- 1|gene:AAEL011155	YES	IN	0
AAEL008468	-0.142964	7.69657	0.059516	0.213776	-1.02098	7.69657	3.47444e-31	1.01507e-29	0.878014	7.69657	1.49229e-23	2.37143e-22	supercont1.327	14934	45061	AAEL008468-PA cysteine synthase|protein_coding|supercont1.32 7:15083:44661:1|gene:AAEL008468	NO	N/A	N/A
AAEL003829	-0.0466853	8.59385	0.337035	0.601532	0.614677	8.59385	4.19652e-31	1.22133e-29	-0.661361	8.59385	1.79762e-35	5.91113e-34	supercont1.98	1706149	1719999	AAEL003829-PA dynamin|protein_coding|supercont1.98:1707043:1 719870:-1|gene:AAEL003829	NO	N/A	N/A
AAEL011361	0.0814172	6.05269	0.196531	0.446027	-0.850422	6.05269	4.54762e-31	1.31846e-29	0.931828	6.05269	1.5198e-36	5.27142e-35	supercont1.571	1481	17622	AAEL011361-PA |protein_coding|supercont1.571:1481:17500:1|gene:AAEL011361	NO	N/A	N/A
AAEL000006	-0.00555639	5.50632	0.971883	0.993003	-2.05307	5.50632	5.69843e-31	1.64583e-29	2.04745	5.50632	1.0918e-30	2.69262e-29	supercont1.1	4321517	4359569	AAEL000006-PA phosphoenolpyruvate carboxykinase|protein_codi ng|supercont1.1:4321657:4359404:-1|gene:AAEL000006	NO	N/A	N/A
AAEL000006	-0.00555639	5.50632	0.971883	0.993003	-2.05307	5.50632	5.69843e-31	1.64583e-29	2.04745	5.50632	1.0918e-30	2.69262e-29	supercont1.1	4321517	4359569	AAEL000006-PB phosphoenolpyruvate carboxykinase|protein_codi ng|supercont1.1:4357341:4359404:-1|gene:AAEL000006	NO	N/A	N/A
AAEL000006	-0.00555639	5.50632	0.971883	0.993003	-2.05307	5.50632	5.69843e-31	1.64583e-29	2.04745	5.50632	1.0918e-30	2.69262e-29	supercont1.1	4321517	4359569	AAEL000006-PC phosphoenolpyruvate carboxykinase|protein_codi ng|supercont1.1:4321657:4323668:-1|gene:AAEL000006	NO	N/A	N/A
AAEL012083	-0.00878077	7.49634	0.880874	0.957563	0.683919	7.49634	5.84813e-31	1.68267e-29	-0.692697	7.49634	2.73562e-31	6.97307e-30	supercont1.652	264025	330206	AAEL012083-PA receptor protein-tyrosine phosphatase 10d|prot ein_coding|supercont1.652:264521:330206:-1|gene:AAEL012083	YES	OUT	1
AAEL009735	-0.273664	6.84538	1.11801e-05	0.000424619	0.768074	6.84538	6.56118e-31	1.87639e-29	-1.04173	6.84538	4.82084e-54	3.35955e-52	supercont1.422	57834	87838	AAEL009735-PA iodotyrosine dehalogenase|protein_coding|super cont1.422:57834:87659:-1|gene:AAEL009735	YES	OUT	2
AAEL004363	0.11507	7.21966	0.0900596	0.275289	0.848506	7.21966	6.57082e-31	1.87639e-29	-0.733432	7.21966	2.32299e-23	3.60847e-22	supercont1.116	1846160	1876955	AAEL004363-PA |protein_coding|supercont1.116:1846160:1876955 :-1|gene:AAEL004363	NO	N/A	N/A
AAEL009736	0.560274	4.08076	1.45322e-07	1.32996e-05	1.27155	4.08076	6.61879e-31	1.88301e-29	-0.711239	4.08076	6.01254e-11	3.13676e-10	supercont1.422	137325	162947	AAEL009736-PA |protein_coding|supercont1.422:137325:162947:- 1|gene:AAEL009736	NO	N/A	N/A
AAEL018133	0.0626703	6.41862	0.299985	0.565151	0.750948	6.41862	1.0384e-30	2.94316e-29	-0.688272	6.41862	1.47518e-25	2.68074e-24	supercont1.240	993788	1044562	AAEL018133-PA |protein_coding|supercont1.240:994029:1044109: -1|gene:AAEL018133	NO	N/A	N/A
AAEL010059	-0.216502	9.10418	4.90057e-06	0.000222902	0.597243	9.10418	1.26816e-30	3.58102e-29	-0.813744	9.10418	4.31474e-55	3.09196e-53	supercont1.450	713084	727146	AAEL010059-PA bacterial-type ABC transport ATP-binding subunit? or RNAse l inhibitor|protein_coding|supercont1.450: 713376:726704:1|gene:AAEL010059	NO	N/A	N/A
AAEL001561	-0.157852	7.88324	0.00466754	0.0372878	0.696567	7.88324	1.56769e-30	4.41044e-29	-0.854417	7.88324	1.34091e-44	6.83592e-43	supercont1.36	1715154	1737319	AAEL001561-PA |protein_coding|supercont1.36:1716266:1736853: -1|gene:AAEL001561	YES	OUT	1
AAEL001561	-0.157852	7.88324	0.00466754	0.0372878	0.696567	7.88324	1.56769e-30	4.41044e-29	-0.854417	7.88324	1.34091e-44	6.83592e-43	supercont1.36	1715154	1737319	AAEL001561-PB |protein_coding|supercont1.36:1716266:1736853: -1|gene:AAEL001561	YES	OUT	1
AAEL001561	-0.157852	7.88324	0.00466754	0.0372878	0.696567	7.88324	1.56769e-30	4.41044e-29	-0.854417	7.88324	1.34091e-44	6.83592e-43	supercont1.36	1715154	1737319	AAEL001561-PC |protein_coding|supercont1.36:1716266:1736853: -1|gene:AAEL001561	YES	OUT	1
AAEL001561	-0.157852	7.88324	0.00466754	0.0372878	0.696567	7.88324	1.56769e-30	4.41044e-29	-0.854417	7.88324	1.34091e-44	6.83592e-43	supercont1.36	1715154	1737319	AAEL001561-PD |protein_coding|supercont1.36:1716266:1736853: -1|gene:AAEL001561	YES	OUT	1
AAEL006697	0.0939444	4.66101	0.330156	0.594281	-1.3498	4.66101	1.64777e-30	4.61861e-29	1.44368	4.66101	5.67054e-34	1.66951e-32	supercont1.217	926552	927692	AAEL006697-PA |protein_coding|supercont1.217:926686:927670:1 |gene:AAEL006697	NO	N/A	N/A
AAEL001820	-0.0696907	4.68657	0.388063	0.648834	-1.12313	4.68657	1.73173e-30	4.83612e-29	1.0534	4.68657	3.28155e-26	6.18528e-25	supercont1.43	521267	522943	AAEL001820-PA |protein_coding|supercont1.43:521326:522046:1| gene:AAEL001820	YES	IN	1
AAEL007467	0.0211568	6.43982	0.750865	0.895952	0.802329	6.43982	1.77092e-30	4.92744e-29	-0.781166	6.43982	1.65464e-28	3.60133e-27	supercont1.257	339162	340560	AAEL007467-PA |protein_coding|supercont1.257:339891:340154:1 |gene:AAEL007467	NO	N/A	N/A
AAEL007476	-0.0348525	7.57107	0.567323	0.782245	0.760696	7.57107	2.05533e-30	5.69793e-29	-0.795546	7.57107	8.18984e-33	2.32127e-31	supercont1.257	338452	368880	AAEL007476-PA makorin|protein_coding|supercont1.257:340532:3 54701:-1|gene:AAEL007476	NO	N/A	N/A
AAEL008886	0.192201	5.66054	0.00272372	0.0256849	-0.87004	5.66054	2.62342e-30	7.24637e-29	1.06222	5.66054	2.84558e-44	1.41274e-42	supercont1.354	83757	84710	AAEL008886-PA |protein_coding|supercont1.354:83757:84710:-1| gene:AAEL008886	NO	N/A	N/A
AAEL005313	-0.00316209	6.03095	0.965117	0.990546	-0.8135	6.03095	2.67345e-30	7.35781e-29	0.810327	6.03095	1.44247e-29	3.3003e-28	supercont1.151	350485	351342	AAEL005313-PA |protein_coding|supercont1.151:350612:351205:1 |gene:AAEL005313	NO	N/A	N/A
AAEL003963	0.109138	5.50121	0.0939507	0.282203	-0.879348	5.50121	2.91709e-30	7.99935e-29	0.988467	5.50121	1.99461e-37	7.28416e-36	supercont1.102	1461967	1473458	AAEL003963-PA calpain 4, 6, 7, invertebrate|protein_coding|s upercont1.102:1462246:1473298:-1|gene:AAEL003963	NO	N/A	N/A
AAEL009051	-0.102864	7.22667	0.0459736	0.180897	-0.676788	7.22667	3.1237e-30	8.53513e-29	0.573921	7.22667	6.7334e-22	9.402e-21	supercont1.364	537823	538467	AAEL009051-PA TPX5: Thioredoxin Peroxidase.|protein_coding|s upercont1.364:537823:538467:1|gene:AAEL009051	NO	N/A	N/A
AAEL000468	-0.0280269	5.89508	0.679069	0.854715	0.791483	5.89508	4.15183e-30	1.13037e-28	-0.8195	5.89508	2.92358e-31	7.42727e-30	supercont1.8	1854635	1855877	AAEL000468-PA Med28: mediator of RNA polymerase II transcription subunit 28 (Med28)|protein_coding|supercont1.8 :1855426:1855877:-1|gene:AAEL000468	NO	N/A	N/A
AAEL007557	-0.155784	7.35502	0.0057287	0.0434787	-0.739218	7.35502	4.21828e-30	1.14436e-28	0.58343	7.35502	3.49817e-19	3.98383e-18	supercont1.262	219427	221118	AAEL007557-PA asparagine synthetase|protein_coding|supercont 1.262:219427:221118:-1|gene:AAEL007557	NO	N/A	N/A
AAEL006057	-0.0864569	4.34794	0.470781	0.716214	1.3511	4.34794	4.74357e-30	1.28228e-28	-1.43752	4.34794	2.94397e-32	8.04404e-31	supercont1.187	307905	324490	AAEL006057-PA heterogeneous nuclear ribonucleoprotein|protei n_coding|supercont1.187:309438:324490:-1|gene:AAEL006057	YES	IN	1
AAEL010094	0.136168	5.9279	0.0612244	0.218133	-0.980887	5.9279	5.75584e-30	1.5504e-28	1.11704	5.9279	3.83914e-38	1.46543e-36	supercont1.452	292306	309421	AAEL010094-PA cyclin b|protein_coding|supercont1.452:292480: 309072:1|gene:AAEL010094	NO	N/A	N/A
AAEL004527	-0.00316161	5.74743	0.959007	0.987763	-0.877555	5.74743	5.94719e-30	1.59628e-28	0.874379	5.74743	3.40592e-29	7.67698e-28	supercont1.122	1764249	1765134	AAEL004527-PA mRpS7: mitochondrial ribosomal protein S7|prot ein_coding|supercont1.122:1764330:1765069:1|gene:AAEL004527	NO	N/A	N/A
AAEL015504	0.139879	4.67673	0.0885868	0.272652	0.96165	4.67673	5.99124e-30	1.60245e-28	-0.821748	4.67673	1.08962e-21	1.48063e-20	supercont1.2757	5518	7963	AAEL015504-PA |protein_coding|supercont1.2757:5518:7963:-1|gene:AAEL015504	NO	N/A	N/A
AAEL012817	-0.00895354	7.20887	0.873013	0.953328	0.67768	7.20887	6.13883e-30	1.63616e-28	-0.686631	7.20887	2.93716e-30	7.12801e-29	supercont1.744	313478	334306	AAEL012817-PA transcription factor E2f, putative (dE2F)|prot ein_coding|supercont1.744:313478:332346:1|gene:AAEL012817	NO	N/A	N/A
AAEL013203	-0.0169802	7.66485	0.741581	0.890628	0.630605	7.66485	8.74172e-30	2.32175e-28	-0.647583	7.66485	6.03663e-31	1.50836e-29	supercont1.805	266361	349990	AAEL013203-PA |protein_coding|supercont1.805:267579:305572:- 1|gene:AAEL013203	NO	N/A	N/A
AAEL013203	-0.0169802	7.66485	0.741581	0.890628	0.630605	7.66485	8.74172e-30	2.32175e-28	-0.647583	7.66485	6.03663e-31	1.50836e-29	supercont1.805	266361	349990	AAEL013203-PB |protein_coding|supercont1.805:267579:305572:- 1|gene:AAEL013203	NO	N/A	N/A
AAEL009356	0.238778	4.64763	0.0106132	0.0668667	-1.32416	4.64763	1.07978e-29	2.85786e-28	1.56288	4.64763	2.47015e-40	1.07219e-38	supercont1.391	763336	764915	AAEL009356-PA |protein_coding|supercont1.391:764064:764777:- 1|gene:AAEL009356	NO	N/A	N/A
AAEL000467	-0.0281067	4.82048	0.77067	0.903032	-1.27136	4.82048	1.18889e-29	3.1357e-28	1.24321	4.82048	6.34742e-28	1.32824e-26	supercont1.8	4270128	4270962	AAEL000467-PA mRpL49: mitochondrial ribosomal protein, L49, putative|protein_coding|supercont1.8:4270301:4270917:1|gene:AAEL000467	NO	N/A	N/A
AAEL008070	0.469765	8.74072	3.09379e-17	3.35721e-14	-0.721284	8.74072	1.6797e-29	4.41488e-28	1.19105	8.74072	1.64729e-75	2.0182e-73	supercont1.299	405733	440446	AAEL008070-PA |protein_coding|supercont1.299:405733:412938:- 1|gene:AAEL008070	YES	IN	1
AAEL015263	0.0270823	6.73073	0.650307	0.837374	0.717158	6.73073	2.30863e-29	6.04701e-28	-0.690072	6.73073	7.11239e-27	1.38884e-25	supercont1.1678	7523	18277	AAEL015263-PA RNA and export factor binding protein|protein_ coding|supercont1.1678:8578:18277:-1|gene:AAEL015263	NO	N/A	N/A
AAEL000708	0.0213592	4.9197	0.829395	0.934869	-1.2538	4.9197	2.50524e-29	6.53945e-28	1.27512	4.9197	9.08896e-30	2.09847e-28	supercont1.14	393311	394480	AAEL000708-PA hiv-1 rev binding protein|protein_coding|super cont1.14:393413:394462:1|gene:AAEL000708	NO	N/A	N/A
AAEL008073	0.474863	8.71726	1.67845e-17	2.54991e-14	-0.720779	8.71726	2.52553e-29	6.55026e-28	1.19564	8.71726	1.063e-75	1.3237e-73	supercont1.299	418568	420480	AAEL008073-PA |protein_coding|supercont1.299:418996:420255:- 1|gene:AAEL008073	NO	N/A	N/A
AAEL005844	0.309162	6.80112	6.81886e-05	0.00168261	0.948538	6.80112	2.52663e-29	6.55026e-28	-0.639371	6.80112	4.17984e-14	3.01806e-13	supercont1.177	292370	293612	AAEL005844-PA posF21, putative|protein_coding|supercont1.177 :292398:293612:1|gene:AAEL005844	NO	N/A	N/A
AAEL010254	0.125704	6.71529	0.0324101	0.144959	-0.767209	6.71529	2.69929e-29	6.97409e-28	0.892906	6.71529	9.2373e-39	3.61683e-37	supercont1.465	636790	644888	AAEL010254-PA |protein_coding|supercont1.465:636790:644708:1 |gene:AAEL010254	NO	N/A	N/A
AAEL003384	-0.205773	6.09097	0.000298865	0.00519491	-0.734667	6.09097	3.45247e-29	8.88983e-28	0.528886	6.09097	2.55152e-15	2.02734e-14	supercont1.85	1183943	1184599	AAEL003384-PA |protein_coding|supercont1.85:1184037:1184507: 1|gene:AAEL003384	NO	N/A	N/A
AAEL002063	-0.0356424	4.8023	0.725029	0.880466	1.16098	4.8023	3.91396e-29	1.00441e-27	-1.1966	4.8023	4.84336e-30	1.1533e-28	supercont1.48	2043987	2070413	AAEL002063-PA cationic amino acid transporter|protein_coding |supercont1.48:2044046:2045711:-1|gene:AAEL002063	YES	IN	12
AAEL004169	0.115302	8.02173	0.0442294	0.1768	0.701308	8.02173	4.04601e-29	1.0348e-27	-0.586004	8.02173	1.0901e-20	1.38007e-19	supercont1.109	1924716	1925745	AAEL004169-PA |protein_coding|supercont1.109:1925045:1925434 :-1|gene:AAEL004169	NO	N/A	N/A
AAEL015297	0.392532	3.54065	0.00146512	0.0166354	1.37688	3.54065	4.64327e-29	1.18357e-27	-0.984281	3.54065	7.84936e-16	6.45279e-15	supercont1.1751	23795	26165	AAEL015297-PA DNA-dependent RNA polymerase, putative|protein _coding|supercont1.1751:23795:26165:1|gene:AAEL015297	NO	N/A	N/A
AAEL000070	0.104245	5.85095	0.166163	0.404155	0.901734	5.85095	4.77254e-29	1.21245e-27	-0.79748	5.85095	1.14566e-22	1.68326e-21	supercont1.1	97841	103029	AAEL000070-PA |protein_coding|supercont1.1:97841:103029:-1|gene:AAEL000070	NO	N/A	N/A
AAEL002137	-0.091012	7.89493	0.142606	0.3711	0.754157	7.89493	5.88401e-29	1.48983e-27	-0.845166	7.89493	1.19172e-35	3.9703e-34	supercont1.50	2187086	2196716	AAEL002137-PA transcriptional adaptor 2 (ada2)|protein_codin g|supercont1.50:2187086:2195638:1|gene:AAEL002137	NO	N/A	N/A
AAEL002137	-0.091012	7.89493	0.142606	0.3711	0.754157	7.89493	5.88401e-29	1.48983e-27	-0.845166	7.89493	1.19172e-35	3.9703e-34	supercont1.50	2187086	2196716	AAEL002137-PB transcriptional adaptor 2 (ada2)|protein_codin g|supercont1.50:2187086:2195897:1|gene:AAEL002137	NO	N/A	N/A
AAEL002137	-0.091012	7.89493	0.142606	0.3711	0.754157	7.89493	5.88401e-29	1.48983e-27	-0.845166	7.89493	1.19172e-35	3.9703e-34	supercont1.50	2187086	2196716	AAEL002137-PC transcriptional adaptor 2 (ada2)|protein_codin g|supercont1.50:2187086:2195638:1|gene:AAEL002137	NO	N/A	N/A
AAEL018262	0.0986297	6.45683	0.154959	0.3895	0.822393	6.45683	7.62959e-29	1.92539e-27	-0.723757	6.45683	1.70883e-22	2.49142e-21	supercont1.890	167484	216506	AAEL018262-PA |protein_coding|supercont1.890:167484:215314:1 |gene:AAEL018262	NO	N/A	N/A
AAEL004455	0.0551168	6.20243	0.405117	0.661636	-0.847329	6.20243	7.74779e-29	1.94875e-27	0.902435	6.20243	4.21845e-32	1.13629e-30	supercont1.120	729038	749846	AAEL004455-PA |protein_coding|supercont1.120:729183:749680:- 1|gene:AAEL004455	NO	N/A	N/A
AAEL018272	-0.0386744	5.37304	0.612265	0.812219	0.876745	5.37304	7.79843e-29	1.95501e-27	-0.915405	5.37304	2.48346e-30	6.04626e-29	supercont1.42	2358860	2418718	AAEL018272-PA |protein_coding|supercont1.42:2371437:2416780: 1|gene:AAEL018272	NO	N/A	N/A
AAEL004209	0.186546	6.10971	0.0102744	0.0656145	0.869505	6.10971	8.48788e-29	2.12085e-27	-0.682951	6.10971	3.61539e-18	3.75684e-17	supercont1.110	497434	519315	AAEL004209-PA opioid-binding protein/cell adhesion molecule, putative|protein_coding|supercont1.110:497434:5193 15:1|gene:AAEL004209	YES	IN	0
AAEL001056	0.0364722	8.48927	0.508319	0.741701	0.668789	8.48927	1.02974e-28	2.56455e-27	-0.632315	8.48927	1.05168e-25	1.92496e-24	supercont1.22	1350461	1406851	AAEL001056-PA |protein_coding|supercont1.22:1350462:1405670: 1|gene:AAEL001056	NO	N/A	N/A
AAEL006708	0.194022	3.90783	0.100319	0.296048	1.30654	3.90783	1.04088e-28	2.58384e-27	-1.11246	3.90783	5.82831e-21	7.5037e-20	supercont1.218	844803	939848	AAEL006708-PA hedgehog|protein_coding|supercont1.218:844803: 939848:-1|gene:AAEL006708	YES	IN	1
AAEL004651	0.19864	7.54583	0.00261945	0.0250057	0.800607	7.54583	1.05663e-28	2.61438e-27	-0.601965	7.54583	8.08002e-17	7.38578e-16	supercont1.125	2066618	2086890	AAEL004651-PA multiple ankyrin repeats single kh domain prot ein|protein_coding|supercont1.125:2066618:2086890:1|gene:AAEL004651	NO	N/A	N/A
AAEL004197	0.260501	8.39165	7.20145e-05	0.00173108	0.799699	8.39165	1.07441e-28	2.64975e-27	-0.539197	8.39165	7.71322e-14	5.39996e-13	supercont1.109	1923348	1923938	AAEL004197-PA |protein_coding|supercont1.109:1923348:1923938 :-1|gene:AAEL004197	NO	N/A	N/A
AAEL010539	-0.190547	6.10723	0.00470171	0.0373579	0.790956	6.10723	1.36274e-28	3.34997e-27	-0.981494	6.10723	7.57562e-42	3.48754e-40	supercont1.485	225952	284181	AAEL010539-PA calcium/calmodulin-dependent 3,5-cyclic nucleotide phosphodiesterase|protein_coding|supercont1.485:2 26288:242650:-1|gene:AAEL010539	NO	N/A	N/A
AAEL014161	-0.134169	6.64172	0.0167701	0.0917763	-0.718596	6.64172	1.39678e-28	3.42256e-27	0.584421	6.64172	4.70624e-19	5.32766e-18	supercont1.1020	152303	166839	AAEL014161-PA amino acids transporter|protein_coding|superco nt1.1020:152303:166196:1|gene:AAEL014161	YES	IN	12
AAEL007259	-0.0290051	6.40555	0.605129	0.807566	-0.718815	6.40555	1.88544e-28	4.60509e-27	0.689803	6.40555	7.48619e-26	1.38022e-24	supercont1.245	88492	90029	AAEL007259-PA |protein_coding|supercont1.245:88793:89860:1|gene:AAEL007259	YES	OUT	8
AAEL007259	-0.0290051	6.40555	0.605129	0.807566	-0.718815	6.40555	1.88544e-28	4.60509e-27	0.689803	6.40555	7.48619e-26	1.38022e-24	supercont1.245	88492	90029	AAEL007259-PB |protein_coding|supercont1.245:88793:89860:1|gene:AAEL007259	YES	OUT	8
AAEL010980	0.127962	8.08189	0.0127251	0.0756929	-0.651544	8.08189	2.02388e-28	4.92736e-27	0.779504	8.08189	1.30652e-39	5.39365e-38	supercont1.530	195420	209711	AAEL010980-PA GPRMTH2: GPCR Methuselah Family|protein_coding |supercont1.530:195420:209711:1|gene:AAEL010980	YES	IN	8
AAEL003658	0.0938165	8.43538	0.219088	0.476164	0.925785	8.43538	2.10262e-28	5.10272e-27	-0.831967	8.43538	3.61668e-23	5.57248e-22	supercont1.94	586517	598868	AAEL003658-PA laminin beta-2 chain|protein_coding|supercont1 .94:587432:598868:-1|gene:AAEL003658	NO	N/A	N/A
AAEL012215	-0.0595676	6.49592	0.358456	0.622645	0.764458	6.49592	2.50618e-28	6.06271e-27	-0.824019	6.49592	5.05069e-32	1.35565e-30	supercont1.667	545240	559459	AAEL012215-PA |protein_coding|supercont1.667:546698:559459:- 1|gene:AAEL012215	YES	IN	2
AAEL006646	-0.0977528	7.09618	0.0984409	0.291865	0.705594	7.09618	2.7361e-28	6.59791e-27	-0.803343	7.09618	1.22786e-35	4.07286e-34	supercont1.215	1592285	1606088	AAEL006646-PA |protein_coding|supercont1.215:1592285:1605146 :1|gene:AAEL006646	YES	IN	2
AAEL018269	-0.0200497	6.28961	0.76307	0.900258	0.759985	6.28961	2.86849e-28	6.89527e-27	-0.780028	6.28961	4.63324e-29	1.04125e-27	supercont1.40	2471939	2773724	AAEL018269-PA |protein_coding|supercont1.40:2472762:2773475: 1|gene:AAEL018269	NO	N/A	N/A
AAEL000659	0.244223	4.71421	0.00530996	0.0411996	-1.20246	4.71421	2.88055e-28	6.90241e-27	1.44663	4.71421	7.15096e-40	3.03456e-38	supercont1.13	433818	434887	AAEL000659-PA exosome complex exonuclease rrp43 (ribosomal RNA processing protein 43)|protein_coding|supercont1.13:4339 06:434788:-1|gene:AAEL000659	YES	OUT	1
AAEL013188	-0.00692746	6.26362	0.906661	0.969044	-0.746004	6.26362	3.33043e-28	7.95534e-27	0.739068	6.26362	3.05135e-27	6.18081e-26	supercont1.804	199077	200285	AAEL013188-PA cle7|protein_coding|supercont1.804:199151:2001 58:1|gene:AAEL013188	NO	N/A	N/A
AAEL006582	0.0842027	9.6589	0.0677109	0.231044	0.559025	9.6589	3.64126e-28	8.67054e-27	-0.474822	9.6589	1.12072e-20	1.41647e-19	supercont1.211	1168009	1216346	AAEL006582-PA calcium-transporting ATPase sarcoplasmic/endoplasmic reticulum type|protein_coding|super cont1.211:1168009:1213899:1|gene:AAEL006582	YES	IN	8
AAEL006582	0.0842027	9.6589	0.0677109	0.231044	0.559025	9.6589	3.64126e-28	8.67054e-27	-0.474822	9.6589	1.12072e-20	1.41647e-19	supercont1.211	1168009	1216346	AAEL006582-PB calcium-transporting ATPase sarcoplasmic/endoplasmic reticulum type|protein_coding|super cont1.211:1168009:1215057:1|gene:AAEL006582	YES	IN	8
AAEL006582	0.0842027	9.6589	0.0677109	0.231044	0.559025	9.6589	3.64126e-28	8.67054e-27	-0.474822	9.6589	1.12072e-20	1.41647e-19	supercont1.211	1168009	1216346	AAEL006582-PC calcium-transporting ATPase sarcoplasmic/endoplasmic reticulum type|protein_coding|super cont1.211:1168009:1209104:1|gene:AAEL006582	YES	IN	9
AAEL002232	0.0888511	4.67946	0.361123	0.62485	-1.32321	4.67946	3.85512e-28	9.15108e-27	1.41201	4.67946	2.39344e-31	6.14208e-30	supercont1.51	1932526	1934123	AAEL002232-PA |protein_coding|supercont1.51:1932606:1934045: 1|gene:AAEL002232	NO	N/A	N/A
AAEL002528	0.154669	6.53817	0.0172855	0.0939878	0.769989	6.53817	4.36169e-28	1.03213e-26	-0.615315	6.53817	2.60267e-18	2.74964e-17	supercont1.59	655421	678948	AAEL002528-PA histone deacetylase|protein_coding|supercont1. 59:655421:678948:-1|gene:AAEL002528	NO	N/A	N/A
AAEL002950	-0.108705	4.38982	0.239943	0.499756	1.01246	4.38982	4.52776e-28	1.0681e-26	-1.12114	4.38982	2.30868e-32	6.35388e-31	supercont1.73	2037996	2065074	AAEL002950-PA |protein_coding|supercont1.73:2056409:2064564: -1|gene:AAEL002950	NO	N/A	N/A
AAEL002950	-0.108705	4.38982	0.239943	0.499756	1.01246	4.38982	4.52776e-28	1.0681e-26	-1.12114	4.38982	2.30868e-32	6.35388e-31	supercont1.73	2037996	2065074	AAEL002950-PB |protein_coding|supercont1.73:2040227:2064564: -1|gene:AAEL002950	NO	N/A	N/A
AAEL000411	-0.0756026	4.7942	0.406119	0.661849	-1.19497	4.7942	5.98553e-28	1.40762e-26	1.11932	4.7942	4.05258e-24	6.76559e-23	supercont1.8	925484	939098	AAEL000411-PA |protein_coding|supercont1.8:925608:938689:1|gene:AAEL000411	NO	N/A	N/A
AAEL009394	0.146699	5.86006	0.0177264	0.0956317	-0.798527	5.86006	6.77538e-28	1.58845e-26	0.945212	5.86006	3.43397e-38	1.31739e-36	supercont1.394	268390	269916	AAEL009394-PA zinc finger protein|protein_coding|supercont1. 394:268455:269807:1|gene:AAEL009394	NO	N/A	N/A
AAEL007357	-0.0548787	5.58902	0.404965	0.66153	-0.846081	5.58902	7.11042e-28	1.66187e-26	0.791187	5.58902	5.85445e-24	9.60483e-23	supercont1.250	451465	453220	AAEL007357-PA |protein_coding|supercont1.250:451528:452307:1 |gene:AAEL007357	NO	N/A	N/A
AAEL008484	0.215245	6.85397	0.00113849	0.0138146	0.782853	6.85397	9.92283e-28	2.31208e-26	-0.567604	6.85397	3.21001e-15	2.51893e-14	supercont1.328	755885	796445	AAEL008484-PA steroid receptor-interacting snf2 domain prote in|protein_coding|supercont1.328:756645:778476:-1|gene:AAEL008484	NO	N/A	N/A
AAEL013136	0.030373	9.83167	0.509032	0.742008	0.553242	9.83167	1.03278e-27	2.39909e-26	-0.522869	9.83167	7.72652e-25	1.35232e-23	supercont1.795	217349	249160	AAEL013136-PA chromodomain helicase DNA binding protein|prot ein_coding|supercont1.795:217610:248727:1|gene:AAEL013136	NO	N/A	N/A
AAEL007470	0.254857	7.55583	1.28762e-05	0.000477111	0.695883	7.55583	1.14456e-27	2.65064e-26	-0.441023	7.55583	5.8058e-12	3.36135e-11	supercont1.257	1142149	1267726	AAEL007470-PA staufen|protein_coding|supercont1.257:1142178: 1267534:1|gene:AAEL007470	NO	N/A	N/A
AAEL012973	-0.101153	8.06107	0.0881185	0.271977	-0.741644	8.06107	1.19414e-27	2.75705e-26	0.640488	8.06107	5.43234e-21	7.02965e-20	supercont1.770	87728	113767	AAEL012973-PA uracil phosphoribosyltransferase|protein_codin g|supercont1.770:88170:113080:-1|gene:AAEL012973	NO	N/A	N/A
AAEL010398	-0.27187	5.12824	0.000829463	0.0107519	0.895628	5.12824	1.21517e-27	2.79709e-26	-1.16748	5.12824	3.38018e-43	1.59477e-41	supercont1.475	649451	662373	AAEL010398-PA |protein_coding|supercont1.475:649489:649883:- 1|gene:AAEL010398	NO	N/A	N/A
AAEL011663	-0.00647105	7.47723	0.913759	0.971574	0.694036	7.47723	1.87005e-27	4.29152e-26	-0.700504	7.47723	1.17642e-27	2.40865e-26	supercont1.599	145513	175878	AAEL011663-PA |protein_coding|supercont1.599:146559:175878:- 1|gene:AAEL011663	NO	N/A	N/A
AAEL007078	-0.0793896	10.3822	0.109623	0.313869	0.593606	10.3822	2.0277e-27	4.63929e-26	-0.672995	10.3822	9.76931e-35	3.05381e-33	supercont1.234	1487526	1535849	AAEL007078-PA Eukaryotic translation initiation factor 3 subunit A (eIF3a)(Eukaryotic translation initiation factor 3 subunit 10)|protein_coding|supercont1.234:1487526:1535298: 1|gene:AAEL007078	NO	N/A	N/A
AAEL011112	-0.317879	4.05889	0.0222858	0.113082	1.4962	4.05889	3.19718e-27	7.29302e-26	-1.81401	4.05889	5.07946e-37	1.81144e-35	supercont1.542	228885	231332	AAEL011112-PA alcohol dehydrogenase|protein_coding|supercont 1.542:229099:230366:-1|gene:AAEL011112	YES	IN	0
AAEL011112	-0.317879	4.05889	0.0222858	0.113082	1.4962	4.05889	3.19718e-27	7.29302e-26	-1.81401	4.05889	5.07946e-37	1.81144e-35	supercont1.542	228885	231332	AAEL011112-PB alcohol dehydrogenase|protein_coding|supercont 1.542:229099:230366:-1|gene:AAEL011112	YES	IN	0
AAEL011112	-0.317879	4.05889	0.0222858	0.113082	1.4962	4.05889	3.19718e-27	7.29302e-26	-1.81401	4.05889	5.07946e-37	1.81144e-35	supercont1.542	228885	231332	AAEL011112-PC alcohol dehydrogenase|protein_coding|supercont 1.542:229099:230366:-1|gene:AAEL011112	YES	IN	0
AAEL012964	0.0353288	9.36259	0.502282	0.736983	0.6272	9.36259	3.27693e-27	7.45257e-26	-0.591871	9.36259	2.58993e-24	4.34285e-23	supercont1.768	55562	75407	AAEL012964-PA |protein_coding|supercont1.768:65310:74375:1|gene:AAEL012964	NO	N/A	N/A
AAEL008854	-0.0871852	8.15045	0.0796932	0.254757	0.583919	8.15045	3.95335e-27	8.96408e-26	-0.671103	8.15045	6.23316e-35	1.95649e-33	supercont1.352	7331	59743	AAEL008854-PA |protein_coding|supercont1.352:7549:59247:-1|gene:AAEL008854	NO	N/A	N/A
AAEL010047	0.00468382	6.1996	0.932654	0.978329	-0.735814	6.1996	4.00627e-27	9.05703e-26	0.740489	6.1996	4.96925e-27	9.9072e-26	supercont1.449	843528	895566	AAEL010047-PA |protein_coding|supercont1.449:843528:895199:1 |gene:AAEL010047	YES	IN	5
AAEL010214	-0.0196948	5.27604	0.827757	0.933994	0.916251	5.27604	4.39574e-27	9.90804e-26	-0.93593	5.27604	2.49546e-27	5.06833e-26	supercont1.461	326373	344676	AAEL010214-PA |protein_coding|supercont1.461:326373:344676:1 |gene:AAEL010214	NO	N/A	N/A
AAEL004507	-0.0729572	5.05816	0.30753	0.571079	-0.90873	5.05816	5.18147e-27	1.16445e-25	0.83575	5.05816	2.19036e-22	3.15711e-21	supercont1.121	1813662	1815996	AAEL004507-PA valacyclovir hydrolase|protein_coding|supercon t1.121:1813856:1814920:-1|gene:AAEL004507	NO	N/A	N/A
AAEL015639	0.0790627	5.40334	0.428695	0.681675	1.14911	5.40334	5.34177e-27	1.19694e-25	-1.07003	5.40334	2.97758e-23	4.59709e-22	supercont1.4036	4138	5486	AAEL015639-PA transferrin|protein_coding|supercont1.4036:413 8:5484:1|gene:AAEL015639	NO	N/A	N/A
AAEL006530	-0.136852	6.69902	0.0239111	0.118171	0.689268	6.69902	7.68067e-27	1.71595e-25	-0.826115	6.69902	7.32372e-37	2.59958e-35	supercont1.209	714307	715396	AAEL006530-PA |protein_coding|supercont1.209:714307:715362:1 |gene:AAEL006530	NO	N/A	N/A
AAEL014273	-0.00545291	5.83655	0.946361	0.98406	0.778692	5.83655	8.56968e-27	1.90895e-25	-0.784136	5.83655	1.83755e-26	3.50704e-25	supercont1.1053	236841	237644	AAEL014273-PA |protein_coding|supercont1.1053:237437:237644: 1|gene:AAEL014273	NO	N/A	N/A
AAEL010146	-0.196325	6.89135	0.000399476	0.00641526	0.633874	6.89135	9.13617e-27	2.02919e-25	-0.830195	6.89135	1.64659e-43	7.91616e-42	supercont1.456	129587	142924	AAEL010146-PA 3-hydroxyacyl-coa dehyrogenase|protein_coding| supercont1.456:129838:142680:1|gene:AAEL010146	NO	N/A	N/A
AAEL010146	-0.196325	6.89135	0.000399476	0.00641526	0.633874	6.89135	9.13617e-27	2.02919e-25	-0.830195	6.89135	1.64659e-43	7.91616e-42	supercont1.456	129587	142924	AAEL010146-PB 3-hydroxyacyl-coa dehyrogenase|protein_coding| supercont1.456:129838:142680:1|gene:AAEL010146	NO	N/A	N/A
AAEL000839	0.126895	5.57578	0.0882009	0.272015	-0.943952	5.57578	9.6141e-27	2.12912e-25	1.07083	5.57578	1.00607e-33	2.91683e-32	supercont1.17	2554889	2563753	AAEL000839-PA O-fucosyltransferase, putative|protein_coding| supercont1.17:2554917:2563150:1|gene:AAEL000839	YES	IN	1
AAEL017315	0.100411	9.93001	0.0408754	0.16747	0.578905	9.93001	1.10849e-26	2.4477e-25	-0.478494	9.93001	1.15252e-18	1.25783e-17	supercont1.143	1494411	1529341	AAEL017315-PA |protein_coding|supercont1.143:1494757:1527948 :1|gene:AAEL017315	NO	N/A	N/A
AAEL002921	-0.090387	4.16126	0.392941	0.652706	-1.36218	4.16126	1.34036e-26	2.95113e-25	1.27172	4.16126	8.46789e-23	1.2637e-21	supercont1.72	2421756	2424529	AAEL002921-PA |protein_coding|supercont1.72:2421920:2424318: -1|gene:AAEL002921	NO	N/A	N/A
AAEL007568	0.139824	5.22695	0.0571767	0.208404	-0.919699	5.22695	1.82432e-26	4.00506e-25	1.0595	5.22695	4.78352e-33	1.37635e-31	supercont1.263	415666	416800	AAEL007568-PA DNA-directed RNA polymerase|protein_coding|sup ercont1.263:415781:416788:1|gene:AAEL007568	NO	N/A	N/A
AAEL011732	0.0341374	7.26523	0.521321	0.752218	0.612589	7.26523	1.97851e-26	4.33105e-25	-0.578449	7.26523	2.00425e-23	3.13256e-22	supercont1.607	222214	235136	AAEL011732-PA prip interacting protein. pimt|protein_coding| supercont1.607:222214:234043:1|gene:AAEL011732	NO	N/A	N/A
AAEL002451	0.290447	7.48846	4.26772e-07	3.14734e-05	0.667895	7.48846	2.02829e-26	4.42727e-25	-0.377447	7.48846	2.07552e-09	8.97304e-09	supercont1.57	462756	466559	AAEL002451-PA zinc finger protein|protein_coding|supercont1. 57:462756:466559:-1|gene:AAEL002451	NO	N/A	N/A
AAEL010974	0.144826	5.35227	0.0473339	0.184384	0.81746	5.35227	2.30047e-26	5.00697e-25	-0.672621	5.35227	5.20845e-18	5.32482e-17	supercont1.527	448877	468060	AAEL010974-PA |protein_coding|supercont1.527:463602:467050:1 |gene:AAEL010974	NO	N/A	N/A
AAEL014863	-0.0711876	5.5867	0.326169	0.5899	0.807341	5.5867	2.62302e-26	5.69271e-25	-0.878517	5.5867	6.05577e-30	1.42414e-28	supercont1.1311	50770	98021	AAEL014863-PA glycogenin|protein_coding|supercont1.1311:5845 7:97883:-1|gene:AAEL014863	NO	N/A	N/A
AAEL014863	-0.0711876	5.5867	0.326169	0.5899	0.807341	5.5867	2.62302e-26	5.69271e-25	-0.878517	5.5867	6.05577e-30	1.42414e-28	supercont1.1311	50770	98021	AAEL014863-PB glycogenin|protein_coding|supercont1.1311:5079 9:97883:-1|gene:AAEL014863	NO	N/A	N/A
AAEL014863	-0.0711876	5.5867	0.326169	0.5899	0.807341	5.5867	2.62302e-26	5.69271e-25	-0.878517	5.5867	6.05577e-30	1.42414e-28	supercont1.1311	50770	98021	AAEL014863-PC glycogenin|protein_coding|supercont1.1311:6747 0:97883:-1|gene:AAEL014863	NO	N/A	N/A
AAEL014863	-0.0711876	5.5867	0.326169	0.5899	0.807341	5.5867	2.62302e-26	5.69271e-25	-0.878517	5.5867	6.05577e-30	1.42414e-28	supercont1.1311	50770	98021	AAEL014863-PD glycogenin|protein_coding|supercont1.1311:5079 9:97883:-1|gene:AAEL014863	NO	N/A	N/A
AAEL014863	-0.0711876	5.5867	0.326169	0.5899	0.807341	5.5867	2.62302e-26	5.69271e-25	-0.878517	5.5867	6.05577e-30	1.42414e-28	supercont1.1311	50770	98021	AAEL014863-PE glycogenin|protein_coding|supercont1.1311:5079 9:97883:-1|gene:AAEL014863	NO	N/A	N/A
AAEL014863	-0.0711876	5.5867	0.326169	0.5899	0.807341	5.5867	2.62302e-26	5.69271e-25	-0.878517	5.5867	6.05577e-30	1.42414e-28	supercont1.1311	50770	98021	AAEL014863-PF glycogenin|protein_coding|supercont1.1311:5146 4:97883:-1|gene:AAEL014863	NO	N/A	N/A
AAEL000215	0.0794212	4.39575	0.395093	0.654382	-1.21432	4.39575	2.90341e-26	6.28327e-25	1.29368	4.39575	5.4691e-29	1.22186e-27	supercont1.3	2051229	2055542	AAEL000215-PA ribonuclease P, 29kD-subunit, putative|protein _coding|supercont1.3:2051432:2055128:1|gene:AAEL000215	NO	N/A	N/A
AAEL012631	0.0384501	7.7338	0.543825	0.766684	0.739812	7.7338	3.04362e-26	6.56798e-25	-0.70136	7.7338	1.50694e-23	2.38971e-22	supercont1.719	222942	249998	AAEL012631-PA myosin i|protein_coding|supercont1.719:223722: 249998:-1|gene:AAEL012631	NO	N/A	N/A
AAEL017447	0.154603	8.05959	0.00857105	0.0576667	0.681751	8.05959	3.44567e-26	7.41454e-25	-0.527147	8.05959	3.39067e-16	2.90039e-15	supercont1.1019	172301	210741	AAEL017447-PA |protein_coding|supercont1.1019:175028:210741: -1|gene:AAEL017447	NO	N/A	N/A
AAEL017447	0.154603	8.05959	0.00857105	0.0576667	0.681751	8.05959	3.44567e-26	7.41454e-25	-0.527147	8.05959	3.39067e-16	2.90039e-15	supercont1.1019	172301	210741	AAEL017447-PB |protein_coding|supercont1.1019:192682:210741: -1|gene:AAEL017447	NO	N/A	N/A
AAEL017447	0.154603	8.05959	0.00857105	0.0576667	0.681751	8.05959	3.44567e-26	7.41454e-25	-0.527147	8.05959	3.39067e-16	2.90039e-15	supercont1.1019	172301	210741	AAEL017447-PC |protein_coding|supercont1.1019:174999:210741: -1|gene:AAEL017447	NO	N/A	N/A
AAEL017447	0.154603	8.05959	0.00857105	0.0576667	0.681751	8.05959	3.44567e-26	7.41454e-25	-0.527147	8.05959	3.39067e-16	2.90039e-15	supercont1.1019	172301	210741	AAEL017447-PD |protein_coding|supercont1.1019:174792:210741: -1|gene:AAEL017447	NO	N/A	N/A
AAEL005825	-0.0552235	7.20468	0.373202	0.63483	-0.759566	7.20468	3.729e-26	8.00155e-25	0.704338	7.20468	1.54178e-22	2.25652e-21	supercont1.176	210342	212405	AAEL005825-PA translation initiation factor eif-2b beta subu nit|protein_coding|supercont1.176:210445:212242:1|gene:AAEL005825	NO	N/A	N/A
AAEL004887	0.00121775	8.74254	0.980486	0.996286	0.637159	8.74254	4.6114e-26	9.8671e-25	-0.63594	8.74254	7.91518e-26	1.45578e-24	supercont1.133	1488147	1488605	AAEL004887-PA |protein_coding|supercont1.133:1488147:1488605 :1|gene:AAEL004887	YES	IN	1
AAEL013285	-0.0646365	5.27248	0.450539	0.699711	0.937902	5.27248	4.76344e-26	1.01638e-24	-1.00252	5.27248	1.043e-28	2.31656e-27	supercont1.818	135863	190319	AAEL013285-PA |protein_coding|supercont1.818:136950:173842:- 1|gene:AAEL013285	NO	N/A	N/A
AAEL000173	0.234012	5.94682	0.000456343	0.00710324	-0.83207	5.94682	5.18809e-26	1.10389e-24	1.06607	5.94682	1.37354e-41	6.28519e-40	supercont1.3	1847559	1849128	AAEL000173-PA chromatin assembly factor-I p150 subunit, puta tive|protein_coding|supercont1.3:1847570:1848706:-1|gene:AAEL000173	NO	N/A	N/A
AAEL007565	-0.0924777	9.21178	0.0620313	0.21926	0.573909	9.21178	6.21182e-26	1.31802e-24	-0.666386	9.21178	2.90086e-34	8.77886e-33	supercont1.263	372946	397667	AAEL007565-PA leucine rich protein, putative|protein_coding| supercont1.263:372946:397653:-1|gene:AAEL007565	NO	N/A	N/A
AAEL002948	0.134686	4.75265	0.0817891	0.258539	-1.0013	4.75265	6.36304e-26	1.34634e-24	1.13594	4.75265	1.89349e-32	5.23016e-31	supercont1.72	2685602	2686409	AAEL002948-PA frataxin, putative|protein_coding|supercont1.7 2:2685706:2686409:-1|gene:AAEL002948	NO	N/A	N/A
AAEL004221	-0.341921	7.90187	1.95408e-06	0.00010995	0.82403	7.90187	6.41061e-26	1.35264e-24	-1.16595	7.90187	8.38148e-50	5.05283e-48	supercont1.110	2320076	2331240	AAEL004221-PA glycogen synthase|protein_coding|supercont1.11 0:2320607:2322963:-1|gene:AAEL004221	NO	N/A	N/A
AAEL017421	0.0294184	7.66967	0.588357	0.795507	-0.653861	7.66967	7.9018e-26	1.66266e-24	0.683277	7.66967	7.62234e-28	1.57335e-26	supercont1.449	140182	142249	AAEL017421-PA |protein_coding|supercont1.449:140315:141964:- 1|gene:AAEL017421	NO	N/A	N/A
AAEL001606	-0.0662693	7.66914	0.219347	0.476182	-0.645832	7.66914	8.78844e-26	1.84412e-24	0.57956	7.66914	6.16157e-21	7.91934e-20	supercont1.37	3106591	3112010	AAEL001606-PA GPRMTN: GPCR Melatonin Family|protein_coding|s upercont1.37:3106591:3112010:-1|gene:AAEL001606	YES	IN	6
AAEL000145	0.00819317	4.51252	0.955904	0.986931	1.33233	4.51252	9.0253e-26	1.8886e-24	-1.3241	4.51252	6.1022e-25	1.083e-23	supercont1.2	3901611	3954417	AAEL000145-PA |protein_coding|supercont1.2:3901611:3954417:1 |gene:AAEL000145	YES	IN	1
AAEL005312	-0.036851	4.80911	0.739318	0.889007	1.10337	4.80911	9.28034e-26	1.93663e-24	-1.14019	4.80911	1.49497e-26	2.87489e-25	supercont1.151	1336904	1363357	AAEL005312-PA |protein_coding|supercont1.151:1337096:1348052 :-1|gene:AAEL005312	NO	N/A	N/A
AAEL005312	-0.036851	4.80911	0.739318	0.889007	1.10337	4.80911	9.28034e-26	1.93663e-24	-1.14019	4.80911	1.49497e-26	2.87489e-25	supercont1.151	1336904	1363357	AAEL005312-PB |protein_coding|supercont1.151:1337096:1348052 :-1|gene:AAEL005312	NO	N/A	N/A
AAEL005312	-0.036851	4.80911	0.739318	0.889007	1.10337	4.80911	9.28034e-26	1.93663e-24	-1.14019	4.80911	1.49497e-26	2.87489e-25	supercont1.151	1336904	1363357	AAEL005312-PC |protein_coding|supercont1.151:1337096:1348535 :-1|gene:AAEL005312	NO	N/A	N/A
AAEL005312	-0.036851	4.80911	0.739318	0.889007	1.10337	4.80911	9.28034e-26	1.93663e-24	-1.14019	4.80911	1.49497e-26	2.87489e-25	supercont1.151	1336904	1363357	AAEL005312-PD |protein_coding|supercont1.151:1337096:1363071 :-1|gene:AAEL005312	NO	N/A	N/A
AAEL005312	-0.036851	4.80911	0.739318	0.889007	1.10337	4.80911	9.28034e-26	1.93663e-24	-1.14019	4.80911	1.49497e-26	2.87489e-25	supercont1.151	1336904	1363357	AAEL005312-PE |protein_coding|supercont1.151:1337096:1362914 :-1|gene:AAEL005312	NO	N/A	N/A
AAEL005312	-0.036851	4.80911	0.739318	0.889007	1.10337	4.80911	9.28034e-26	1.93663e-24	-1.14019	4.80911	1.49497e-26	2.87489e-25	supercont1.151	1336904	1363357	AAEL005312-PF |protein_coding|supercont1.151:1337096:1348052 :-1|gene:AAEL005312	NO	N/A	N/A
AAEL011215	0.0591726	5.76723	0.365924	0.627787	0.729392	5.76723	1.06791e-25	2.22243e-24	-0.670211	5.76723	2.07661e-21	2.75287e-20	supercont1.553	552024	589147	AAEL011215-PA F-box and WD40 domain protein 7 (fbw7)|protein _coding|supercont1.553:552133:572950:1|gene:AAEL011215	NO	N/A	N/A
AAEL000569	-0.0302444	5.89189	0.603598	0.80749	-0.703089	5.89189	1.33889e-25	2.77874e-24	0.672835	5.89189	5.32621e-23	8.12407e-22	supercont1.11	3687610	3700995	AAEL000569-PA omega-crystallin, putative|protein_coding|supe rcont1.11:3688644:3700191:1|gene:AAEL000569	NO	N/A	N/A
AAEL005175	0.136479	6.78355	0.073692	0.243588	0.869108	6.78355	1.3567e-25	2.80804e-24	-0.732624	6.78355	1.82438e-18	1.95458e-17	supercont1.145	1749860	1757785	AAEL005175-PA lipin|protein_coding|supercont1.145:1751762:17 55420:-1|gene:AAEL005175	NO	N/A	N/A
AAEL007558	-0.137282	8.78227	0.00349437	0.0310085	0.538333	8.78227	1.42994e-25	2.95158e-24	-0.675614	8.78227	4.69148e-39	1.87561e-37	supercont1.263	1257295	1291367	AAEL007558-PA helicase|protein_coding|supercont1.263:1257684 :1290991:1|gene:AAEL007558	NO	N/A	N/A
AAEL005424	-0.155741	6.631	0.0237932	0.117972	0.770389	6.631	1.69712e-25	3.49359e-24	-0.926125	6.631	1.98374e-35	6.49505e-34	supercont1.155	1359942	1386581	AAEL005424-PA actin binding protein, putative|protein_coding |supercont1.155:1359942:1386581:1|gene:AAEL005424	NO	N/A	N/A
AAEL007199	0.0183723	3.60193	0.88614	0.959395	1.42828	3.60193	1.7903e-25	3.67543e-24	-1.40983	3.60193	7.62377e-24	1.23476e-22	supercont1.243	527506	528423	AAEL007199-PA |protein_coding|supercont1.243:527506:528078:1 |gene:AAEL007199	NO	N/A	N/A
AAEL017407	-0.179265	6.87017	0.00598878	0.0447278	0.726092	6.87017	1.87718e-25	3.84342e-24	-0.905352	6.87017	7.95051e-38	2.98971e-36	supercont1.193	247913	248950	AAEL017407-PA |protein_coding|supercont1.193:247969:248950:1 |gene:AAEL017407	NO	N/A	N/A
AAEL000458	-0.171786	5.29647	0.101151	0.29789	1.12581	5.29647	1.90182e-25	3.88339e-24	-1.29757	5.29647	2.77882e-32	7.62018e-31	supercont1.8	1886413	1886827	AAEL000458-PA |protein_coding|supercont1.8:1886544:1886774:1 |gene:AAEL000458	NO	N/A	N/A
AAEL000458	-0.171786	5.29647	0.101151	0.29789	1.12581	5.29647	1.90182e-25	3.88339e-24	-1.29757	5.29647	2.77882e-32	7.62018e-31	supercont1.8	1886413	1886827	AAEL000458-PB |protein_coding|supercont1.8:1886544:1886774:1 |gene:AAEL000458	NO	N/A	N/A
AAEL007567	-0.0604347	7.24541	0.251624	0.514076	0.591154	7.24541	2.10781e-25	4.29248e-24	-0.651586	7.24541	5.49517e-30	1.30035e-28	supercont1.263	377468	378211	AAEL007567-PA |protein_coding|supercont1.263:377468:378211:1 |gene:AAEL007567	NO	N/A	N/A
AAEL007496	0.234123	5.0176	0.00232226	0.0231191	-0.97314	5.0176	3.00833e-25	6.10996e-24	1.20723	5.0176	1.16972e-37	4.31321e-36	supercont1.258	785051	786722	AAEL007496-PA DNA-directed RNA polymerase III, 62-kS-subunit, putative|protein_coding|supercont1.258:785114 :786702:1|gene:AAEL007496	NO	N/A	N/A
AAEL006555	0.343895	5.14622	0.000203173	0.00386792	1.01981	5.14622	3.39779e-25	6.88256e-24	-0.675895	5.14622	6.70767e-12	3.86582e-11	supercont1.210	1548845	1563184	AAEL006555-PA |protein_coding|supercont1.210:1551326:1562942 :-1|gene:AAEL006555	NO	N/A	N/A
AAEL002488	-0.0314933	7.09685	0.573471	0.786459	-0.667854	7.09685	3.46398e-25	6.99798e-24	0.636357	7.09685	9.18336e-23	1.36778e-21	supercont1.58	2690118	2701975	AAEL002488-PA DEAD box ATP-dependent RNA helicase|protein_co ding|supercont1.58:2690239:2701894:1|gene:AAEL002488	NO	N/A	N/A
AAEL008802	-0.0797842	8.32719	0.474813	0.718892	1.26145	8.32719	3.94355e-25	7.94568e-24	-1.34123	8.32719	4.15862e-28	8.84844e-27	supercont1.349	829611	843453	AAEL008802-PA |protein_coding|supercont1.349:829846:843157:- 1|gene:AAEL008802	YES	OUT	1
AAEL003489	-0.0609866	7.38784	0.237701	0.496994	0.579321	7.38784	4.77396e-25	9.59339e-24	-0.640305	7.38784	8.65859e-30	2.0052e-28	supercont1.87	2641657	2663076	AAEL003489-PA |protein_coding|supercont1.87:2641847:2661835: 1|gene:AAEL003489	NO	N/A	N/A
AAEL011158	-0.250499	5.58643	0.000718589	0.00979965	0.803365	5.58643	4.84334e-25	9.70712e-24	-1.05385	5.58643	2.40981e-40	1.05201e-38	supercont1.544	566986	598651	AAEL011158-PA disulfide oxidoreductase|protein_coding|superc ont1.544:582239:598651:1|gene:AAEL011158	YES	OUT	2
AAEL011158	-0.250499	5.58643	0.000718589	0.00979965	0.803365	5.58643	4.84334e-25	9.70712e-24	-1.05385	5.58643	2.40981e-40	1.05201e-38	supercont1.544	566986	598651	AAEL011158-PB disulfide oxidoreductase|protein_coding|superc ont1.544:567235:598651:1|gene:AAEL011158	YES	OUT	2
AAEL003477	0.0496035	5.11822	0.546197	0.768509	-1.00401	5.11822	5.29535e-25	1.05851e-23	1.05358	5.11822	7.16602e-27	1.39572e-25	supercont1.87	2119717	2135336	AAEL003477-PA peptidyl-prolyl cis-trans isomerase h, ppih|pr otein_coding|supercont1.87:2120690:2134872:-1|gene:AAEL003477	NO	N/A	N/A
AAEL010245	0.108786	6.32865	0.06202	0.21926	-0.703476	6.32865	5.3834e-25	1.07329e-23	0.812254	6.32865	1.67293e-32	4.63781e-31	supercont1.465	582128	584138	AAEL010245-PA chloride channel, putative|protein_coding|supe rcont1.465:582319:583808:1|gene:AAEL010245	NO	N/A	N/A
AAEL010245	0.108786	6.32865	0.06202	0.21926	-0.703476	6.32865	5.3834e-25	1.07329e-23	0.812254	6.32865	1.67293e-32	4.63781e-31	supercont1.465	582128	584138	AAEL010245-PB chloride channel, putative|protein_coding|supe rcont1.465:582319:583913:1|gene:AAEL010245	NO	N/A	N/A
AAEL010245	0.108786	6.32865	0.06202	0.21926	-0.703476	6.32865	5.3834e-25	1.07329e-23	0.812254	6.32865	1.67293e-32	4.63781e-31	supercont1.465	582128	584138	AAEL010245-PC chloride channel, putative|protein_coding|supe rcont1.465:582274:583913:1|gene:AAEL010245	NO	N/A	N/A
AAEL010245	0.108786	6.32865	0.06202	0.21926	-0.703476	6.32865	5.3834e-25	1.07329e-23	0.812254	6.32865	1.67293e-32	4.63781e-31	supercont1.465	582128	584138	AAEL010245-PD chloride channel, putative|protein_coding|supe rcont1.465:582319:583913:1|gene:AAEL010245	NO	N/A	N/A
AAEL010245	0.108786	6.32865	0.06202	0.21926	-0.703476	6.32865	5.3834e-25	1.07329e-23	0.812254	6.32865	1.67293e-32	4.63781e-31	supercont1.465	582128	584138	AAEL010245-PE chloride channel, putative|protein_coding|supe rcont1.465:582319:583891:1|gene:AAEL010245	NO	N/A	N/A
AAEL010245	0.108786	6.32865	0.06202	0.21926	-0.703476	6.32865	5.3834e-25	1.07329e-23	0.812254	6.32865	1.67293e-32	4.63781e-31	supercont1.465	582128	584138	AAEL010245-PF chloride channel, putative|protein_coding|supe rcont1.465:582319:583891:1|gene:AAEL010245	NO	N/A	N/A
AAEL003203	0.256772	9.98175	8.55703e-05	0.00199384	0.743614	9.98175	5.64082e-25	1.12167e-23	-0.486841	9.98175	1.61308e-11	8.90474e-11	supercont1.81	2814989	2856016	AAEL003203-PA fatty acid desaturase, putative|protein_coding |supercont1.81:2816893:2825420:-1|gene:AAEL003203	YES	IN	4
AAEL003203	0.256772	9.98175	8.55703e-05	0.00199384	0.743614	9.98175	5.64082e-25	1.12167e-23	-0.486841	9.98175	1.61308e-11	8.90474e-11	supercont1.81	2814989	2856016	AAEL003203-PB fatty acid desaturase, putative|protein_coding |supercont1.81:2816893:2825420:-1|gene:AAEL003203	YES	IN	4
AAEL010090	-0.183276	5.29684	0.0151914	0.085957	-0.905949	5.29684	9.00535e-25	1.78602e-23	0.722655	5.29684	8.68229e-16	7.12211e-15	supercont1.452	526837	530548	AAEL010090-PA |protein_coding|supercont1.452:526862:530497:- 1|gene:AAEL010090	YES	IN	1
AAEL007667	0.0463739	5.69981	0.598859	0.80417	0.926562	5.69981	9.06478e-25	1.79313e-23	-0.880177	5.69981	3.09073e-22	4.413e-21	supercont1.272	1071782	1105499	AAEL007667-PA |protein_coding|supercont1.272:1074899:1103536 :-1|gene:AAEL007667	NO	N/A	N/A
AAEL003743	-0.0379062	8.64896	0.495604	0.732304	0.62503	8.64896	9.72952e-25	1.91962e-23	-0.662935	8.64896	1.74332e-27	3.5502e-26	supercont1.96	2167247	2234214	AAEL003743-PA vacuolar proton ATPases|protein_coding|superco nt1.96:2189042:2233791:1|gene:AAEL003743	YES	OUT	9
AAEL003876	0.182888	4.68315	0.0251922	0.122275	0.870689	4.68315	1.00909e-24	1.98576e-23	-0.687781	4.68315	1.09777e-15	8.90881e-15	supercont1.99	742859	749408	AAEL003876-PA |protein_coding|supercont1.99:742859:749084:1| gene:AAEL003876	NO	N/A	N/A
AAEL003780	-0.066624	7.22075	0.203897	0.456066	0.578171	7.22075	1.08147e-24	2.12271e-23	-0.644792	7.22075	9.29281e-30	2.13904e-28	supercont1.97	38303	72899	AAEL003780-PA |protein_coding|supercont1.97:38303:72899:-1|gene:AAEL003780	NO	N/A	N/A
AAEL002308	0.218668	6.99474	0.000291403	0.00512383	0.674764	6.99474	1.24308e-24	2.43362e-23	-0.456093	6.99474	5.82094e-12	3.36755e-11	supercont1.53	1480258	1492673	AAEL002308-PA butyrate response factor 1 (TIS11B protein)|pr otein_coding|supercont1.53:1480258:1492673:1|gene:AAEL002308	NO	N/A	N/A
AAEL005411	0.00891406	9.18369	0.865879	0.951015	0.602304	9.18369	1.29839e-24	2.53537e-23	-0.59339	9.18369	7.80925e-24	1.26211e-22	supercont1.155	1123763	1137326	AAEL005411-PA equilibrative nucleoside transporter|protein_c oding|supercont1.155:1124724:1137291:-1|gene:AAEL005411	YES	OUT	12
AAEL007206	-0.173921	3.94357	0.269161	0.53299	1.61961	3.94357	1.4223e-24	2.7702e-23	-1.79346	3.94357	1.3153e-28	2.88757e-27	supercont1.243	530749	538796	AAEL007206-PA |protein_coding|supercont1.243:530749:538190:- 1|gene:AAEL007206	NO	N/A	N/A
AAEL008133	-0.106291	6.58416	0.123111	0.338822	-0.817797	6.58416	1.51429e-24	2.94182e-23	0.711498	6.58416	9.29562e-19	1.02481e-17	supercont1.302	687776	689332	AAEL008133-PA GTP-binding protein hflx|protein_coding|superc ont1.302:687776:689332:1|gene:AAEL008133	NO	N/A	N/A
AAEL008269	-0.0116737	3.87594	0.925384	0.975589	1.17887	3.87594	1.74802e-24	3.38724e-23	-1.19049	3.87594	5.15307e-24	8.49083e-23	supercont1.310	617110	634652	AAEL008269-PA |protein_coding|supercont1.310:617110:634265:1 |gene:AAEL008269	NO	N/A	N/A
AAEL010370	-0.313608	4.9107	0.00920328	0.0603444	1.2804	4.9107	1.88345e-24	3.64038e-23	-1.59397	4.9107	6.63145e-36	2.23878e-34	supercont1.474	754871	766411	AAEL010370-PA aldehyde oxidase|protein_coding|supercont1.474 :755668:765151:-1|gene:AAEL010370	NO	N/A	N/A
AAEL012109	0.0858285	4.72486	0.324526	0.58861	-1.07114	4.72486	1.98797e-24	3.83264e-23	1.15693	4.72486	1.23298e-27	2.51767e-26	supercont1.656	449577	452400	AAEL012109-PA sucrose transport protein|protein_coding|super cont1.656:450551:452355:-1|gene:AAEL012109	YES	OUT	9
AAEL008096	-0.000797642	5.58205	0.984207	0.998472	-0.804932	5.58205	2.25116e-24	4.32907e-23	0.80412	5.58205	7.96118e-24	1.28393e-22	supercont1.300	1205983	1219768	AAEL008096-PA mitochondrial ornithine transporter|protein_co ding|supercont1.300:1206121:1219223:-1|gene:AAEL008096	NO	N/A	N/A
AAEL015284	-0.19502	4.98995	0.00945797	0.0617206	0.780013	4.98995	2.26662e-24	4.3478e-23	-0.975015	4.98995	4.45764e-35	1.4287e-33	supercont1.1706	8644	10254	AAEL015284-PA prolyl 4-hydroxylase alpha subunit 1,|protein_ coding|supercont1.1706:8644:10254:-1|gene:AAEL015284	NO	N/A	N/A
AAEL014329	0.311558	7.09197	5.64708e-06	0.000253818	0.762009	7.09197	2.62173e-24	5.01628e-23	-0.450448	7.09197	2.02198e-09	8.79161e-09	supercont1.1075	6013	36770	AAEL014329-PA mixed lineage protein kinase|protein_coding|su percont1.1075:21487:36145:1|gene:AAEL014329	NO	N/A	N/A
AAEL001659	-0.200427	5.56309	0.00634561	0.0464366	0.774404	5.56309	2.83578e-24	5.41221e-23	-0.974819	5.56309	6.21836e-36	2.10869e-34	supercont1.38	1790527	1862435	AAEL001659-PA misexpression suppressor of ras, putative|prot ein_coding|supercont1.38:1791949:1862435:-1|gene:AAEL001659	NO	N/A	N/A
AAEL006374	0.0456862	5.14881	0.534826	0.760448	-0.872499	5.14881	3.06712e-24	5.83905e-23	0.918163	5.14881	1.76128e-25	3.1854e-24	supercont1.202	1684840	1686579	AAEL006374-PA |protein_coding|supercont1.202:1685229:1686398 :-1|gene:AAEL006374	NO	N/A	N/A
AAEL006400	0.000303109	6.53039	0.995907	1	0.655649	6.53039	3.15252e-24	5.98663e-23	-0.655342	6.53039	9.82911e-24	1.57848e-22	supercont1.204	1481479	1488896	AAEL006400-PA elongator component, putative|protein_coding|s upercont1.204:1481541:1488718:-1|gene:AAEL006400	NO	N/A	N/A
AAEL006039	-0.0115462	5.44444	0.853322	0.945423	-0.757911	5.44444	3.25894e-24	6.1733e-23	0.74635	5.44444	6.5474e-23	9.88749e-22	supercont1.186	1858410	1859635	AAEL006039-PA dehydrodolichyl diphosphate synthase (dedol-pp synthase)|protein_coding|supercont1.186:1858573:18 59529:1|gene:AAEL006039	NO	N/A	N/A
AAEL002325	-0.110515	5.36961	0.152137	0.384567	0.81857	5.36961	4.37596e-24	8.2686e-23	-0.929071	5.36961	1.41065e-29	3.23725e-28	supercont1.54	3007097	3026345	AAEL002325-PA |protein_coding|supercont1.54:3007097:3026169: 1|gene:AAEL002325	NO	N/A	N/A
AAEL017011	0.392826	5.70533	2.46955e-05	0.000808565	1.01499	5.70533	4.59451e-24	8.66003e-23	-0.622157	5.70533	5.7266e-10	2.65078e-09	supercont1.326	251275	266066	AAEL017011-PA |protein_coding|supercont1.326:254293:262279:- 1|gene:AAEL017011	NO	N/A	N/A
AAEL007038	-0.14111	7.60887	0.0640474	0.223577	0.837407	7.60887	4.64343e-24	8.73057e-23	-0.978514	7.60887	5.33635e-32	1.42228e-30	supercont1.232	1103377	1136055	AAEL007038-PA prolyl 4-hydroxylase alpha subunit 1|protein_c oding|supercont1.232:1104034:1120298:-1|gene:AAEL007038	YES	IN	1
AAEL004986	0.0238397	7.4954	0.719123	0.87694	0.727131	7.4954	4.81947e-24	9.03919e-23	-0.703289	7.4954	2.01876e-22	2.93203e-21	supercont1.137	739577	765483	AAEL004986-PA smg-7 (suppressor with morphological effect on genitalia protein 7)|protein_coding|supercont1.137:740455 :764838:-1|gene:AAEL004986	NO	N/A	N/A
AAEL009623	0.0608902	6.07642	0.408792	0.664352	-0.858111	6.07642	4.85728e-24	9.08767e-23	0.91899	6.07642	4.76839e-27	9.53176e-26	supercont1.412	76044	85287	AAEL009623-PA RNA 3' terminal phosphate cyclase|protein_codi ng|supercont1.412:76107:85254:-1|gene:AAEL009623	YES	OUT	3
AAEL004587	0.0231445	5.09668	0.756021	0.897926	0.803121	5.09668	5.05526e-24	9.43484e-23	-0.779961	5.09668	5.61452e-22	7.88315e-21	supercont1.124	836120	931298	AAEL004587-PA |protein_coding|supercont1.124:836120:931298:1 |gene:AAEL004587	YES	IN	1
AAEL000001	0.109295	5.90656	0.119173	0.331345	-0.82936	5.90656	5.10657e-24	9.50724e-23	0.938642	5.90656	4.7442e-30	1.13681e-28	supercont1.1	4290724	4298425	AAEL000001-PA |protein_coding|supercont1.1:4290841:4298425:- 1|gene:AAEL000001	NO	N/A	N/A
AAEL008864	-0.0342398	7.95405	0.502383	0.736983	-0.591275	7.95405	5.65554e-24	1.05035e-22	0.557033	7.95405	2.62809e-21	3.47182e-20	supercont1.353	318433	325718	AAEL008864-PA |protein_coding|supercont1.353:318433:325380:1 |gene:AAEL008864	NO	N/A	N/A
AAEL003967	0.0805473	5.57383	0.290703	0.555417	-0.903337	5.57383	5.69584e-24	1.05526e-22	0.983866	5.57383	7.33297e-28	1.51774e-26	supercont1.102	1367920	1370603	AAEL003967-PA calpain 4, 6, 7, invertebrate|protein_coding|s upercont1.102:1368081:1370273:-1|gene:AAEL003967	NO	N/A	N/A
AAEL011918	0.0284166	6.26204	0.703127	0.868183	0.813468	6.26204	5.71081e-24	1.05546e-22	-0.785044	6.26204	4.32977e-22	6.11319e-21	supercont1.631	216699	265992	AAEL011918-PA |protein_coding|supercont1.631:216699:265966:1 |gene:AAEL011918	YES	OUT	2
AAEL009249	-0.0201852	6.98181	0.747123	0.893161	0.667647	6.98181	6.47744e-24	1.19424e-22	-0.687829	6.98181	6.45098e-25	1.14223e-23	supercont1.384	363547	415199	AAEL009249-PA coronin|protein_coding|supercont1.384:365689:3 99920:-1|gene:AAEL009249	NO	N/A	N/A
AAEL000825	0.0460883	8.50324	0.393859	0.653222	-0.62003	8.50324	7.57787e-24	1.39374e-22	0.666117	8.50324	4.10505e-27	8.24919e-26	supercont1.17	1212658	1229027	AAEL000825-PA eukaryotic peptide chain release factor GTP-binding subunit (erf2) (translation release factor 3) (erf3) (erf-3)|protein_coding|supercont1.17:1212902:1228583: -1|gene:AAEL000825	NO	N/A	N/A
AAEL007501	-0.00323303	5.44813	0.978899	0.995608	-0.866301	5.44813	7.93233e-24	1.45541e-22	0.86305	5.44813	2.77825e-23	4.29809e-22	supercont1.258	452555	454721	AAEL007501-PA nikI, nikkomycin biosynthesis protein P6, puta tive|protein_coding|supercont1.258:453075:454565:-1|gene:AAEL007501	NO	N/A	N/A
AAEL001477	0.213948	4.42969	0.0512398	0.193352	1.14586	4.42969	8.13348e-24	1.48872e-22	-0.931881	4.42969	4.58901e-16	3.87743e-15	supercont1.34	383894	668833	AAEL001477-PA laminin alpha-1, 2 chain|protein_coding|superc ont1.34:383894:668833:1|gene:AAEL001477	NO	N/A	N/A
AAEL004715	0.472727	4.66811	3.65537e-08	4.47842e-06	0.916313	4.66811	8.27726e-24	1.5114e-22	-0.443568	4.66811	9.66589e-07	3.02024e-06	supercont1.128	1439812	1440618	AAEL004715-PA b-cell translocation protein|protein_coding|su percont1.128:1439812:1440618:1|gene:AAEL004715	NO	N/A	N/A
AAEL005790	-0.131005	9.23048	0.0107016	0.0672367	-0.587403	9.23048	8.71713e-24	1.5879e-22	0.456398	9.23048	5.23583e-15	4.04181e-14	supercont1.174	1001995	1054690	AAEL005790-PA malic enzyme|protein_coding|supercont1.174:100 2522:1032638:-1|gene:AAEL005790	NO	N/A	N/A
AAEL005790	-0.131005	9.23048	0.0107016	0.0672367	-0.587403	9.23048	8.71713e-24	1.5879e-22	0.456398	9.23048	5.23583e-15	4.04181e-14	supercont1.174	1001995	1054690	AAEL005790-PB malic enzyme|protein_coding|supercont1.174:100 2522:1021843:-1|gene:AAEL005790	NO	N/A	N/A
AAEL004117	0.0724399	6.74746	0.210812	0.465773	0.628455	6.74746	9.09307e-24	1.65242e-22	-0.556012	6.74746	1.1326e-18	1.23787e-17	supercont1.107	2033949	2051400	AAEL004117-PA ATP-dependent RNA helicase|protein_coding|supe rcont1.107:2034571:2051400:-1|gene:AAEL004117	NO	N/A	N/A
AAEL000240	0.0708416	5.67942	0.250544	0.51248	-0.717702	5.67942	9.22871e-24	1.67306e-22	0.788531	5.67942	6.66798e-28	1.39148e-26	supercont1.4	5142014	5168875	AAEL000240-PA |protein_coding|supercont1.4:5142343:5168829:- 1|gene:AAEL000240	NO	N/A	N/A
AAEL000852	0.0437427	5.38755	0.502007	0.736983	-0.754461	5.38755	9.63061e-24	1.74176e-22	0.798188	5.38755	7.33687e-26	1.35598e-24	supercont1.17	1230029	1230625	AAEL000852-PA peptidyl-prolyl cis/trans isomerase, putative| protein_coding|supercont1.17:1230072:1230549:1|gene:AAEL000852	NO	N/A	N/A
AAEL010408	0.0183047	5.16629	0.821222	0.93049	0.790747	5.16629	1.04265e-23	1.88122e-22	-0.772428	5.16629	4.71758e-22	6.64837e-21	supercont1.476	455253	468772	AAEL010408-PA GPRGBB2: GPCR GABA B Family|protein_coding|sup ercont1.476:455253:468772:1|gene:AAEL010408	YES	OUT	7
AAEL004726	0.0444363	4.61605	0.578806	0.790291	-0.96306	4.61605	1.0632e-23	1.91377e-22	1.00746	4.61605	3.92415e-25	7.03014e-24	supercont1.128	1243551	1244671	AAEL004726-PA |protein_coding|supercont1.128:1243892:1244411 :-1|gene:AAEL004726	NO	N/A	N/A
AAEL009749	-0.212277	5.08246	0.00665902	0.0482373	0.793988	5.08246	1.06784e-23	1.91758e-22	-1.00625	5.08246	6.06491e-35	1.91158e-33	supercont1.424	320455	360804	AAEL009749-PA sodium-dependent phosphate transporter|protein _coding|supercont1.424:320567:345943:-1|gene:AAEL009749	YES	IN	12
AAEL002037	0.0344044	8.74213	0.532038	0.759105	0.606657	8.74213	1.10607e-23	1.98153e-22	-0.572252	8.74213	3.82429e-21	4.99988e-20	supercont1.47	617107	665818	AAEL002037-PA |protein_coding|supercont1.47:617107:665419:-1 |gene:AAEL002037	NO	N/A	N/A
AAEL011641	0.0637006	5.76655	0.476237	0.719963	0.959971	5.76655	1.11224e-23	1.9879e-22	-0.896259	5.76655	1.49148e-20	1.86031e-19	supercont1.596	610161	617685	AAEL011641-PA transferrin|protein_coding|supercont1.596:6102 86:617685:-1|gene:AAEL011641	YES	OUT	2
AAEL010043	0.135047	5.3624	0.0876366	0.271156	0.837168	5.3624	1.21053e-23	2.1585e-22	-0.702108	5.3624	8.1834e-17	7.47129e-16	supercont1.448	772408	820788	AAEL010043-PA GPRCAL1: GPCR Calcitonin/Diuretic Hormone Fami ly|protein_coding|supercont1.448:772408:820788:1|gene:AAEL010043	YES	OUT	5
AAEL003252	0.241982	5.71483	0.0085583	0.0576319	0.984801	5.71483	1.39853e-23	2.48787e-22	-0.742808	5.71483	4.96962e-14	3.56461e-13	supercont1.82	1622637	1642142	AAEL003252-PA |protein_coding|supercont1.82:1622931:1640860: -1|gene:AAEL003252	NO	N/A	N/A
AAEL010019	-0.111857	4.38885	0.223417	0.480487	-1.10179	4.38885	1.49727e-23	2.65731e-22	0.989882	4.38885	9.20465e-19	1.01723e-17	supercont1.447	126373	127858	AAEL010019-PA |protein_coding|supercont1.447:126427:127773:1 |gene:AAEL010019	NO	N/A	N/A
AAEL002006	-0.0747368	5.4153	0.255753	0.518091	-0.769363	5.4153	1.82524e-23	3.23183e-22	0.694612	5.4153	8.42054e-19	9.33758e-18	supercont1.47	2725862	2731417	AAEL002006-PA |protein_coding|supercont1.47:2725862:2731160: 1|gene:AAEL002006	NO	N/A	N/A
AAEL006020	-0.0940893	7.07849	0.103842	0.303029	0.62333	7.07849	2.20885e-23	3.90195e-22	-0.717416	7.07849	5.80302e-30	1.36894e-28	supercont1.186	1566636	1607155	AAEL006020-PA |protein_coding|supercont1.186:1567131:1606487 :-1|gene:AAEL006020	NO	N/A	N/A
AAEL003391	0.127494	6.23749	0.0445918	0.177526	0.680503	6.23749	2.22192e-23	3.91593e-22	-0.553003	6.23749	9.85423e-16	8.04004e-15	supercont1.85	829259	911993	AAEL003391-PA tankyrase|protein_coding|supercont1.85:829259: 911869:1|gene:AAEL003391	NO	N/A	N/A
AAEL008724	0.0619068	4.66332	0.431057	0.683324	-0.960674	4.66332	2.283e-23	4.01428e-22	1.02254	4.66332	1.16373e-25	2.11984e-24	supercont1.345	936466	938428	AAEL008724-PA |protein_coding|supercont1.345:936643:938063:- 1|gene:AAEL008724	NO	N/A	N/A
AAEL012583	-0.028979	6.68021	0.637225	0.829911	0.656511	6.68021	2.5039e-23	4.39252e-22	-0.685486	6.68021	7.27718e-25	1.27957e-23	supercont1.713	420999	446489	AAEL012583-PA tuberin|protein_coding|supercont1.713:420999:4 37866:-1|gene:AAEL012583	NO	N/A	N/A
AAEL010037	-0.290213	8.15363	2.69977e-07	2.15868e-05	0.611531	8.15363	2.70422e-23	4.73301e-22	-0.901742	8.15363	3.134e-48	1.75043e-46	supercont1.447	521056	523733	AAEL010037-PA phosphoglucomutase|protein_coding|supercont1.4 47:521233:523182:1|gene:AAEL010037	NO	N/A	N/A
AAEL007589	-0.200363	6.20716	0.00176141	0.0187653	0.672381	6.20716	2.82442e-23	4.93202e-22	-0.872737	6.20716	8.29136e-37	2.92936e-35	supercont1.265	750704	853872	AAEL007589-PA Dedicator of cytokinesis protein 2|protein_cod ing|supercont1.265:750704:853872:-1|gene:AAEL007589	NO	N/A	N/A
AAEL011742	-0.0545779	9.48469	0.226093	0.484049	0.492765	9.48469	3.05545e-23	5.32322e-22	-0.547343	9.48469	3.46658e-28	7.43846e-27	supercont1.607	429047	491790	AAEL011742-PA eukaryotic peptide chain release factor subuni t|protein_coding|supercont1.607:430344:477478:-1|gene:AAEL011742	NO	N/A	N/A
AAEL013771	0.00824164	4.23691	0.96316	0.989741	-1.44082	4.23691	3.64302e-23	6.33235e-22	1.44898	4.23691	6.50692e-23	9.84593e-22	supercont1.918	287438	288525	AAEL013771-PA mRpL54: mitochondrial ribosomal protein, L54, putative|protein_coding|supercont1.918:287916:288386:-1|gene:AAEL013771	NO	N/A	N/A
AAEL013771	0.00824164	4.23691	0.96316	0.989741	-1.44082	4.23691	3.64302e-23	6.33235e-22	1.44898	4.23691	6.50692e-23	9.84593e-22	supercont1.918	287438	288525	AAEL013771-PB mRpL54: mitochondrial ribosomal protein, L54, putative|protein_coding|supercont1.918:287916:288386:-1|gene:AAEL013771	NO	N/A	N/A
AAEL014645	-0.000786745	5.13363	1	1	-0.852735	5.13363	3.66802e-23	6.36124e-22	0.851927	5.13363	5.50766e-22	7.74745e-21	supercont1.1200	125494	126375	AAEL014645-PA |protein_coding|supercont1.1200:125593:126343: 1|gene:AAEL014645	NO	N/A	N/A
AAEL004545	-0.119453	6.30737	0.067392	0.230486	-0.744058	6.30737	3.80478e-23	6.58339e-22	0.624597	6.30737	1.67812e-16	1.49263e-15	supercont1.123	2297965	2314535	AAEL004545-PA |protein_coding|supercont1.123:2297968:2314396 :1|gene:AAEL004545	YES	IN	12
AAEL008027	0.173399	6.45809	0.0082919	0.0566361	0.705373	6.45809	4.11647e-23	7.10652e-22	-0.53197	6.45809	1.21635e-13	8.36449e-13	supercont1.296	712586	717798	AAEL008027-PA |protein_coding|supercont1.296:712586:717313:1 |gene:AAEL008027	NO	N/A	N/A
AAEL001192	0.0467657	5.9558	0.574071	0.786836	-0.961493	5.9558	5.01345e-23	8.63541e-22	1.00824	5.9558	5.90044e-25	1.04964e-23	supercont1.24	671920	681370	AAEL001192-PA |protein_coding|supercont1.24:672301:681077:-1 |gene:AAEL001192	NO	N/A	N/A
AAEL006800	0.0296731	4.95693	0.735457	0.886329	0.913254	4.95693	5.18019e-23	8.90243e-22	-0.883561	4.95693	4.83217e-21	6.27439e-20	supercont1.221	260429	277507	AAEL006800-PA sodium/chloride dependent transporter|protein_ coding|supercont1.221:260893:277257:-1|gene:AAEL006800	YES	IN	12
AAEL005163	0.124472	5.18336	0.127109	0.344951	-0.963607	5.18336	5.46465e-23	9.37008e-22	1.08805	5.18336	2.12063e-28	4.57623e-27	supercont1.144	656006	656773	AAEL005163-PA |protein_coding|supercont1.144:656135:656730:1 |gene:AAEL005163	NO	N/A	N/A
AAEL002557	0.221555	6.49119	0.000793167	0.0104585	0.702086	6.49119	6.77498e-23	1.15907e-21	-0.480527	6.49119	1.74583e-11	9.6166e-11	supercont1.60	481483	506669	AAEL002557-PA cationic amino acid transporter|protein_coding |supercont1.60:482450:497518:1|gene:AAEL002557	YES	IN	12
AAEL007655	0.192185	4.02577	0.0698968	0.235553	-1.30997	4.02577	6.99376e-23	1.19381e-21	1.50207	4.02577	2.89937e-29	6.55465e-28	supercont1.271	1404934	1405926	AAEL007655-PA |protein_coding|supercont1.271:1405017:1405880 :1|gene:AAEL007655	NO	N/A	N/A
AAEL010574	0.0440649	7.62629	0.455073	0.70262	0.632242	7.62629	7.09416e-23	1.20823e-21	-0.588175	7.62629	7.59784e-20	9.14631e-19	supercont1.488	881101	954883	AAEL010574-PA |protein_coding|supercont1.488:881101:954450:- 1|gene:AAEL010574	NO	N/A	N/A
AAEL012185	0.17104	5.79525	0.00488009	0.0384535	-0.700728	5.79525	7.33567e-23	1.24657e-21	0.871756	5.79525	2.6166e-34	7.9822e-33	supercont1.663	109384	122936	AAEL012185-PA ribosome biogenesis regulatory protein|protein _coding|supercont1.663:109444:122682:-1|gene:AAEL012185	NO	N/A	N/A
AAEL003275	0.269208	7.55317	6.15214e-06	0.000271696	0.640798	7.55317	8.61097e-23	1.46002e-21	-0.371588	7.55317	1.35561e-08	5.32708e-08	supercont1.82	2539218	2558160	AAEL003275-PA |protein_coding|supercont1.82:2539385:2557775: 1|gene:AAEL003275	NO	N/A	N/A
AAEL008942	0.170548	5.88456	0.0217947	0.111709	-0.853435	5.88456	8.80948e-23	1.49035e-21	1.02397	5.88456	7.32929e-32	1.9331e-30	supercont1.360	781181	782384	AAEL008942-PA |protein_coding|supercont1.360:781303:782334:1 |gene:AAEL008942	NO	N/A	N/A
AAEL009666	0.0249321	6.58146	0.649631	0.837329	0.576101	6.58146	8.88242e-23	1.49935e-21	-0.551165	6.58146	1.46478e-20	1.83303e-19	supercont1.417	67108	84000	AAEL009666-PA set domain protein|protein_coding|supercont1.4 17:68052:80373:-1|gene:AAEL009666	NO	N/A	N/A
AAEL009666	0.0249321	6.58146	0.649631	0.837329	0.576101	6.58146	8.88242e-23	1.49935e-21	-0.551165	6.58146	1.46478e-20	1.83303e-19	supercont1.417	67108	84000	AAEL009666-PB set domain protein|protein_coding|supercont1.4 17:68052:80394:-1|gene:AAEL009666	NO	N/A	N/A
AAEL001017	0.413238	6.74371	5.64036e-09	8.92587e-07	0.760638	6.74371	9.27255e-23	1.56174e-21	-0.347396	6.74371	7.79074e-06	2.17248e-05	supercont1.21	2536460	2562981	AAEL001017-PA tyrosine-protein kinase|protein_coding|superco nt1.21:2536460:2562011:1|gene:AAEL001017	NO	N/A	N/A
AAEL007581	0.0363569	5.74787	0.556964	0.775255	-0.698713	5.74787	1.0697e-22	1.79766e-21	0.735058	5.74787	1.67481e-24	2.87825e-23	supercont1.264	1129119	1131407	AAEL007581-PA Rfc5p, putative|protein_coding|supercont1.264: 1129203:1130389:1|gene:AAEL007581	NO	N/A	N/A
AAEL002475	0.113458	6.19703	0.069474	0.234962	0.655604	6.19703	1.21228e-22	2.03278e-21	-0.542141	6.19703	9.67015e-16	7.90683e-15	supercont1.58	259434	286007	AAEL002475-PA |protein_coding|supercont1.58:259434:284985:1| gene:AAEL002475	NO	N/A	N/A
AAEL008489	-0.566381	6.20425	1.86577e-15	1.18103e-12	0.729859	6.20425	1.23328e-22	2.06343e-21	-1.29623	6.20425	1.49186e-64	1.47171e-62	supercont1.328	654769	710218	AAEL008489-PA calcyphosine/tpp|protein_coding|supercont1.328 :709134:709901:1|gene:AAEL008489	NO	N/A	N/A
AAEL011988	0.031743	5.75507	0.638073	0.830216	-0.763747	5.75507	1.24914e-22	2.08267e-21	0.795477	5.75507	4.72885e-24	7.82578e-23	supercont1.640	42585	43764	AAEL011988-PA tRNA selenocysteine associated protein (secp43 )|protein_coding|supercont1.640:42680:43705:1|gene:AAEL011988	NO	N/A	N/A
AAEL009606	-0.00706271	7.32725	0.895101	0.963715	0.571668	7.32725	1.25026e-22	2.08267e-21	-0.578728	7.32725	7.30574e-23	1.0989e-21	supercont1.412	836953	858129	AAEL009606-PA |protein_coding|supercont1.412:836953:858129:- 1|gene:AAEL009606	NO	N/A	N/A
AAEL001710	0.126649	5.73965	0.113297	0.3216	0.838973	5.73965	1.27445e-22	2.11832e-21	-0.712315	5.73965	1.69461e-16	1.50553e-15	supercont1.40	2396350	2430186	AAEL001710-PA |protein_coding|supercont1.40:2396350:2430186: 1|gene:AAEL001710	NO	N/A	N/A
AAEL007049	0.0808698	7.20589	0.167971	0.406729	-0.659704	7.20589	1.48701e-22	2.46623e-21	0.74057	7.20589	8.99767e-28	1.8522e-26	supercont1.233	1449051	1462376	AAEL007049-PA proteasome subunit beta type|protein_coding|su percont1.233:1449394:1462208:-1|gene:AAEL007049	NO	N/A	N/A
AAEL007718	-0.167448	9.97603	0.000823521	0.0107298	0.539023	9.97603	1.52961e-22	2.53135e-21	-0.706471	9.97603	1.63339e-37	5.99383e-36	supercont1.276	865914	870833	AAEL007718-PA Eukaryotic translation initiation factor 3 subunit B (eIF3b)(Eukaryotic translation initiation factor 3 subunit 9)|protein_coding|supercont1.276:866012:870597:1|g ene:AAEL007718	NO	N/A	N/A
AAEL003949	0.119517	6.58603	0.0411256	0.168134	-0.658312	6.58603	1.57464e-22	2.60021e-21	0.777823	6.58603	1.67059e-30	4.09348e-29	supercont1.102	2189664	2208406	AAEL003949-PA |protein_coding|supercont1.102:2189979:2208236 :-1|gene:AAEL003949	NO	N/A	N/A
AAEL009284	-0.0220707	4.94349	0.76427	0.900587	-0.832014	4.94349	1.6467e-22	2.7133e-21	0.80992	4.94349	1.03011e-20	1.30848e-19	supercont1.387	861253	861906	AAEL009284-PA centromere protein-A, putative|protein_coding| supercont1.387:861253:861906:-1|gene:AAEL009284	NO	N/A	N/A
AAEL006795	-0.178431	8.02541	0.000393787	0.00636426	-0.55806	8.02541	1.70376e-22	2.80124e-21	0.379627	8.02541	3.59481e-11	1.92297e-10	supercont1.221	299119	301167	AAEL006795-PA CYP9J15: cytochrome P450|protein_coding|superc ont1.221:299119:301167:1|gene:AAEL006795	YES	OUT	3
AAEL017512	-0.00455284	5.64783	0.944963	0.983431	-0.744815	5.64783	1.71467e-22	2.8131e-21	0.740249	5.64783	8.83525e-22	1.21361e-20	supercont1.16	2852317	2922385	AAEL017512-PA |protein_coding|supercont1.16:2852671:2922032: 1|gene:AAEL017512	YES	IN	1
AAEL001869	0.0426898	7.38689	0.402213	0.659996	0.540825	7.38689	1.77581e-22	2.90712e-21	-0.498133	7.38689	4.67364e-19	5.29865e-18	supercont1.44	3208796	3219381	AAEL001869-PA gmp synthase|protein_coding|supercont1.44:3208 796:3219381:-1|gene:AAEL001869	NO	N/A	N/A
AAEL010558	-0.143763	9.66775	0.0444448	0.177126	0.766838	9.66775	1.80848e-22	2.95425e-21	-0.9106	9.66775	5.53322e-31	1.39173e-29	supercont1.487	647409	679319	AAEL010558-PA |protein_coding|supercont1.487:648162:678719:- 1|gene:AAEL010558	YES	OUT	4
AAEL005110	0.0104427	4.15477	0.905992	0.968602	-1.11306	4.15477	1.93162e-22	3.14862e-21	1.12344	4.15477	3.20659e-22	4.55276e-21	supercont1.142	671971	672980	AAEL005110-PA |protein_coding|supercont1.142:671997:672905:1 |gene:AAEL005110	NO	N/A	N/A
AAEL012062	0.124073	9.33377	0.0118709	0.0719644	0.529824	9.33377	1.95445e-22	3.17901e-21	-0.40575	9.33377	9.99158e-14	6.91851e-13	supercont1.650	471197	550505	AAEL012062-PA Na+/K+ ATPase alpha subunit|protein_coding|sup ercont1.650:473391:532009:1|gene:AAEL012062	YES	IN	5
AAEL012062	0.124073	9.33377	0.0118709	0.0719644	0.529824	9.33377	1.95445e-22	3.17901e-21	-0.40575	9.33377	9.99158e-14	6.91851e-13	supercont1.650	471197	550505	AAEL012062-PB Na+/K+ ATPase alpha subunit|protein_coding|sup ercont1.650:473391:547252:1|gene:AAEL012062	YES	IN	8
AAEL002551	0.168506	9.40417	0.000802074	0.0105044	0.539647	9.40417	2.10326e-22	3.41376e-21	-0.37114	9.40417	2.43392e-11	1.32341e-10	supercont1.60	2518074	2538635	AAEL002551-PA DNA topoisomerase type I|protein_coding|superc ont1.60:2518695:2536613:1|gene:AAEL002551	NO	N/A	N/A
AAEL003944	0.177204	5.29858	0.0102256	0.0654868	-0.793277	5.29858	2.14433e-22	3.4656e-21	0.970462	5.29858	1.32704e-32	3.71964e-31	supercont1.101	937104	939077	AAEL003944-PA |protein_coding|supercont1.101:937225:939024:1 |gene:AAEL003944	NO	N/A	N/A
AAEL009600	0.113827	5.021	0.152887	0.385825	0.799985	5.021	2.14343e-22	3.4656e-21	-0.686143	5.021	1.39288e-16	1.24768e-15	supercont1.411	587182	624815	AAEL009600-PA ECR: ecdysone receptor|protein_coding|supercon t1.411:587182:600658:1|gene:AAEL009600	NO	N/A	N/A
AAEL009600	0.113827	5.021	0.152887	0.385825	0.799985	5.021	2.14343e-22	3.4656e-21	-0.686143	5.021	1.39288e-16	1.24768e-15	supercont1.411	587182	624815	AAEL009600-PB ECR: ecdysone receptor|protein_coding|supercon t1.411:587185:600658:1|gene:AAEL009600	NO	N/A	N/A
AAEL012393	0.0762285	6.2806	0.312049	0.57546	0.78137	6.2806	2.82051e-22	4.54875e-21	-0.705135	6.2806	3.07227e-18	3.21446e-17	supercont1.688	176669	219452	AAEL012393-PA |protein_coding|supercont1.688:196529:217520:1 |gene:AAEL012393	YES	OUT	1
AAEL007409	0.0110273	5.90864	0.870336	0.952627	-0.706154	5.90864	3.66722e-22	5.90173e-21	0.717171	5.90864	2.11942e-22	3.06067e-21	supercont1.254	231	14667	AAEL007409-PA xylosyltransferase|protein_coding|supercont1.2 54:710:13785:1|gene:AAEL007409	YES	IN	3
AAEL002945	0.195124	3.6437	0.132732	0.354636	-1.61286	3.6437	4.13795e-22	6.64522e-21	1.80782	3.6437	5.08826e-27	1.00915e-25	supercont1.72	2352199	2353172	AAEL002945-PA |protein_coding|supercont1.72:2352199:2353172: -1|gene:AAEL002945	NO	N/A	N/A
AAEL010382	-0.134506	3.79786	0.312448	0.576056	1.25736	3.79786	4.15109e-22	6.65225e-21	-1.3918	3.79786	1.62099e-25	2.93868e-24	supercont1.474	711241	736467	AAEL010382-PA aldehyde oxidase|protein_coding|supercont1.474 :711598:736467:-1|gene:AAEL010382	NO	N/A	N/A
AAEL012753	0.140356	5.97943	0.0465704	0.182568	0.738331	5.97943	4.19477e-22	6.70811e-21	-0.597969	5.97943	9.25718e-15	7.02473e-14	supercont1.735	230656	275716	AAEL012753-PA protein phosphatase 1 regulatory subunit 12b (myosin phosphatase targeting subunit 2)|protein_coding|supe rcont1.735:230656:275716:1|gene:AAEL012753	NO	N/A	N/A
AAEL002927	0.196098	3.66179	0.127017	0.344885	-1.59901	3.66179	4.38588e-22	6.99898e-21	1.79495	3.66179	3.62307e-27	7.29995e-26	supercont1.72	2350643	2354248	AAEL002927-PA |protein_coding|supercont1.72:2350643:2354248: -1|gene:AAEL002927	NO	N/A	N/A
AAEL008940	0.180758	5.90783	0.0141331	0.0813911	-0.831025	5.90783	4.46742e-22	7.11415e-21	1.01177	5.90783	9.84872e-32	2.57969e-30	supercont1.360	770775	816285	AAEL008940-PA chaoptin|protein_coding|supercont1.360:770775: 816285:-1|gene:AAEL008940	YES	IN	3
AAEL005706	0.242753	4.75325	0.00262933	0.0250594	0.817226	4.75325	4.64814e-22	7.38645e-21	-0.574455	4.75325	1.60078e-11	8.84328e-11	supercont1.170	1877368	1889445	AAEL005706-PA triacylglycerol lipase|protein_coding|supercon t1.170:1877368:1888384:1|gene:AAEL005706	NO	N/A	N/A
AAEL014171	0.133382	3.60276	0.458062	0.705483	1.80198	3.60276	4.67389e-22	7.41187e-21	-1.6685	3.60276	9.21345e-19	1.01723e-17	supercont1.1025	234838	248703	AAEL014171-PA |protein_coding|supercont1.1025:234995:248550: 1|gene:AAEL014171	YES	IN	1
AAEL003548	-0.077031	7.07328	0.188619	0.435883	0.610446	7.07328	4.77684e-22	7.55935e-21	-0.687473	7.07328	4.27024e-27	8.5585e-26	supercont1.89	1132017	1136380	AAEL003548-PA sulphate transporter|protein_coding|supercont1 .89:1133036:1134973:1|gene:AAEL003548	YES	IN	10
AAEL013862	0.183297	4.79063	0.0115465	0.0709268	-0.858342	4.79063	4.81981e-22	7.6115e-21	1.04161	4.79063	1.86302e-31	4.82985e-30	supercont1.945	39744	71263	AAEL013862-PA arginyl-tRNA synthetase|protein_coding|superco nt1.945:39815:71263:-1|gene:AAEL013862	NO	N/A	N/A
AAEL010349	0.286519	4.99274	0.000771212	0.0102774	-1.00541	4.99274	5.23542e-22	8.25067e-21	1.2919	4.99274	5.45317e-35	1.73315e-33	supercont1.472	501519	510005	AAEL010349-PA tRNA (guanine-N2-)-methyltransferase, putative |protein_coding|supercont1.472:501764:510005:-1|gene:AAEL010349	NO	N/A	N/A
AAEL006520	-0.170715	6.17074	0.0103746	0.0660014	0.68661	6.17074	5.41133e-22	8.51024e-21	-0.857318	6.17074	1.55373e-32	4.32313e-31	supercont1.209	704861	713396	AAEL006520-PA |protein_coding|supercont1.209:713166:713396:1 |gene:AAEL006520	NO	N/A	N/A
AAEL006520	-0.170715	6.17074	0.0103746	0.0660014	0.68661	6.17074	5.41133e-22	8.51024e-21	-0.857318	6.17074	1.55373e-32	4.32313e-31	supercont1.209	704861	713396	AAEL006520-PB |protein_coding|supercont1.209:705048:713169:1 |gene:AAEL006520	YES	IN	1
AAEL010605	0.0404406	6.42342	0.474186	0.718632	-0.624649	6.42342	5.74895e-22	9.02252e-21	0.665083	6.42342	2.40644e-24	4.05306e-23	supercont1.490	708859	751302	AAEL010605-PA zinc finger protein|protein_coding|supercont1. 490:708929:751302:-1|gene:AAEL010605	NO	N/A	N/A
AAEL013277	0.0394565	4.19826	0.787933	0.912852	1.33046	4.19826	6.3991e-22	1.00222e-20	-1.29095	4.19826	1.72475e-20	2.14422e-19	supercont1.817	67910	110376	AAEL013277-PA voltage-gated sodium channel|protein_coding|su percont1.817:67910:110376:1|gene:AAEL013277	YES	IN	15
AAEL004500	-0.0660117	13.0715	0.13862	0.364219	0.474945	13.0715	6.47899e-22	1.01264e-20	-0.540957	13.0715	5.58489e-28	1.17515e-26	supercont1.121	1849463	1862188	AAEL004500-PA eukaryotic translation elongation factor|prote in_coding|supercont1.121:1852844:1861602:-1|gene:AAEL004500	NO	N/A	N/A
AAEL004500	-0.0660117	13.0715	0.13862	0.364219	0.474945	13.0715	6.47899e-22	1.01264e-20	-0.540957	13.0715	5.58489e-28	1.17515e-26	supercont1.121	1849463	1862188	AAEL004500-PB eukaryotic translation elongation factor|prote in_coding|supercont1.121:1852844:1862093:-1|gene:AAEL004500	NO	N/A	N/A
AAEL003786	-0.240909	5.84676	0.00017487	0.00346818	-0.706777	5.84676	7.05044e-22	1.09969e-20	0.465859	5.84676	5.26833e-10	2.45511e-09	supercont1.97	1071425	1077182	AAEL003786-PA DNA-directed RNA polymerase III, 34kD-subunit, putative|protein_coding|supercont1.97:1071425: 1077182:-1|gene:AAEL003786	NO	N/A	N/A
AAEL012365	0.178834	5.06445	0.0341898	0.149686	0.847814	5.06445	7.5015e-22	1.16765e-20	-0.668965	5.06445	4.78412e-14	3.44784e-13	supercont1.684	10038	49482	AAEL012365-PA o-linked n-acetylglucosamine transferase, ogt| protein_coding|supercont1.684:10747:49230:-1|gene:AAEL012365	NO	N/A	N/A
AAEL011781	-0.10949	5.62968	0.093836	0.282177	-0.728739	5.62968	7.55707e-22	1.1739e-20	0.619238	5.62968	1.0261e-15	8.35394e-15	supercont1.612	357366	358937	AAEL011781-PA perixosomal biogenesis factor|protein_coding|s upercont1.612:357540:358661:1|gene:AAEL011781	YES	OUT	2
AAEL012851	0.184552	6.93918	0.00209133	0.0212513	-0.664788	6.93918	7.60204e-22	1.17847e-20	0.849334	6.93918	2.44615e-34	7.49233e-33	supercont1.751	377125	398192	AAEL012851-PA WD-repeat protein|protein_coding|supercont1.75 1:377203:398094:1|gene:AAEL012851	NO	N/A	N/A
AAEL003965	-0.0377322	7.2507	0.468843	0.715086	-0.571364	7.2507	7.74502e-22	1.19819e-20	0.533629	7.2507	5.01556e-19	5.66095e-18	supercont1.102	1515093	1535026	AAEL003965-PA calpain 4, 6, 7, invertebrate|protein_coding|s upercont1.102:1515247:1535026:-1|gene:AAEL003965	NO	N/A	N/A
AAEL002130	0.124287	12.1263	0.0219426	0.112089	-0.591927	12.1263	8.49405e-22	1.30874e-20	0.716215	12.1263	6.63906e-31	1.65345e-29	supercont1.49	2002133	2004884	AAEL002130-PA ecdysone inducible protein L2, putative|protei n_coding|supercont1.49:2003528:2004416:1|gene:AAEL002130	NO	N/A	N/A
AAEL010060	-0.0116262	6.93607	0.831864	0.936402	-0.593571	6.93607	8.48907e-22	1.30874e-20	0.581941	6.93607	9.53794e-21	1.21561e-19	supercont1.450	702159	704768	AAEL010060-PA signal recognition particle 68 kda protein|pro tein_coding|supercont1.450:702610:704506:-1|gene:AAEL010060	YES	OUT	1
AAEL000477	-0.0276431	4.60463	0.758442	0.89941	-1.07576	4.60463	9.76936e-22	1.50219e-20	1.04808	4.60463	3.09052e-20	3.77421e-19	supercont1.9	3829881	3831697	AAEL000477-PA NADPH FAD oxidoreductase|protein_coding|superc ont1.9:3829915:3831567:-1|gene:AAEL000477	NO	N/A	N/A
AAEL002230	0.230859	8.8697	0.000328033	0.00553719	0.677246	8.8697	9.92804e-22	1.5235e-20	-0.446387	8.8697	3.06286e-10	1.46971e-09	supercont1.51	2027338	2083114	AAEL002230-PA chromodomain helicase DNA binding protein|prot ein_coding|supercont1.51:2027339:2083114:1|gene:AAEL002230	NO	N/A	N/A
AAEL000516	-0.182319	7.50904	0.00135798	0.0157968	0.592125	7.50904	1.03753e-21	1.58893e-20	-0.774441	7.50904	1.6803e-35	5.54936e-34	supercont1.9	751759	787034	AAEL000516-PA juvenile hormone-inducible protein, putative|p rotein_coding|supercont1.9:751832:786859:1|gene:AAEL000516	YES	IN	1
AAEL013050	0.166895	6.67489	0.00435422	0.0356408	0.607243	6.67489	1.08058e-21	1.65152e-20	-0.440345	6.67489	5.29481e-12	3.08431e-11	supercont1.784	290209	322997	AAEL013050-PA |protein_coding|supercont1.784:290209:322997:1 |gene:AAEL013050	YES	IN	2
AAEL013488	-0.0431961	4.43954	0.649933	0.837329	-1.06495	4.43954	1.15141e-21	1.75624e-20	1.02171	4.43954	1.56608e-19	1.83296e-18	supercont1.855	349808	352934	AAEL013488-PA glucose inhibited division protein a|protein_c oding|supercont1.855:349808:352798:1|gene:AAEL013488	NO	N/A	N/A
AAEL008257	0.272008	9.2606	6.40364e-06	0.000276375	0.63517	9.2606	1.18566e-21	1.80487e-20	-0.363161	9.2606	5.16449e-08	1.87611e-07	supercont1.309	672085	676868	AAEL008257-PA heterogeneous nuclear ribonucleoprotein 27c|pr otein_coding|supercont1.309:672352:673548:1|gene:AAEL008257	NO	N/A	N/A
AAEL000703	-0.284285	8.01129	1.44117e-05	0.000526306	0.683759	8.01129	1.2686e-21	1.92726e-20	-0.968042	8.01129	2.10565e-41	9.57756e-40	supercont1.14	1196965	1237296	AAEL000703-PA glycogen phosphorylase|protein_coding|supercon t1.14:1197142:1236568:1|gene:AAEL000703	NO	N/A	N/A
AAEL007226	0.068728	5.45141	0.359434	0.623703	0.754398	5.45141	1.28288e-21	1.94119e-20	-0.685659	5.45141	9.67514e-18	9.59431e-17	supercont1.244	1540926	1555254	AAEL007226-PA nidogen|protein_coding|supercont1.244:1541056: 1554845:-1|gene:AAEL007226	NO	N/A	N/A
AAEL003462	-0.0558649	6.98028	0.380601	0.642454	0.66102	6.98028	1.28167e-21	1.94119e-20	-0.716882	6.98028	7.79003e-25	1.35981e-23	supercont1.87	2154226	2181465	AAEL003462-PA aromatic amino acid decarboxylase|protein_codi ng|supercont1.87:2154778:2181009:-1|gene:AAEL003462	NO	N/A	N/A
AAEL010326	0.0442824	5.36403	0.616734	0.814747	0.920176	5.36403	1.34117e-21	2.02536e-20	-0.875879	5.36403	2.76405e-19	3.18117e-18	supercont1.470	714357	727736	AAEL010326-PA Phosphotriesterase-related protein (EC 3.1.-.-)(Parathion hydrolase-related protein)|protein_coding |supercont1.470:714684:726868:-1|gene:AAEL010326	NO	N/A	N/A
AAEL013952	-0.127132	8.49643	0.0280742	0.131881	-0.630573	8.49643	1.45474e-21	2.19249e-20	0.50344	8.49643	2.64923e-14	1.94431e-13	supercont1.967	11182	19597	AAEL013952-PA prohibitin|protein_coding|supercont1.967:11382 :19288:1|gene:AAEL013952	NO	N/A	N/A
AAEL018117	0.00362363	7.03228	0.951299	0.985665	0.671574	7.03228	1.59069e-21	2.39265e-20	-0.667947	7.03228	4.90781e-21	6.36173e-20	supercont1.14	4233624	4292738	AAEL018117-PA |protein_coding|supercont1.14:4234496:4292738: -1|gene:AAEL018117	YES	IN	1
AAEL004419	0.0383587	7.05606	0.486452	0.727953	0.568196	7.05606	1.62682e-21	2.44216e-20	-0.529834	7.05606	1.19096e-18	1.29792e-17	supercont1.119	1145628	1166326	AAEL004419-PA ATP-dependent RNA helicase|protein_coding|supe rcont1.119:1145798:1166087:1|gene:AAEL004419	NO	N/A	N/A
AAEL006191	0.0998029	5.46136	0.207874	0.461658	0.801573	5.46136	1.68797e-21	2.52897e-20	-0.701759	5.46136	1.55655e-16	1.38937e-15	supercont1.194	466816	489804	AAEL006191-PA |protein_coding|supercont1.194:466816:489804:- 1|gene:AAEL006191	NO	N/A	N/A
AAEL004526	0.235572	5.04872	0.000688224	0.00953968	-0.802957	5.04872	1.7114e-21	2.55901e-20	1.0385	5.04872	1.13926e-34	3.54666e-33	supercont1.122	1733287	1749174	AAEL004526-PA |protein_coding|supercont1.122:1733314:1749174 :-1|gene:AAEL004526	NO	N/A	N/A
AAEL006022	0.107571	7.18347	0.0408523	0.16747	0.545627	7.18347	1.81384e-21	2.70687e-20	-0.438054	7.18347	3.30926e-14	2.41008e-13	supercont1.186	1899941	1906797	AAEL006022-PA myotubularin|protein_coding|supercont1.186:190 0559:1906797:-1|gene:AAEL006022	NO	N/A	N/A
AAEL001391	-0.132971	4.54755	0.188557	0.435873	0.955038	4.54755	2.09105e-21	3.11443e-20	-1.08798	4.54755	5.02306e-26	9.42102e-25	supercont1.31	543063	561668	AAEL001391-PA |protein_coding|supercont1.31:543287:561238:-1 |gene:AAEL001391	NO	N/A	N/A
AAEL010933	0.185915	4.60387	0.0359659	0.154436	0.886205	4.60387	2.13802e-21	3.17817e-20	-0.700269	4.60387	1.28995e-13	8.84337e-13	supercont1.523	111540	139330	AAEL010933-PA |protein_coding|supercont1.523:112450:139330:- 1|gene:AAEL010933	NO	N/A	N/A
AAEL001751	0.0766689	6.20626	0.277901	0.542101	-0.769143	6.20626	2.45299e-21	3.63924e-20	0.845802	6.20626	3.39798e-25	6.11636e-24	supercont1.42	1455992	1464574	AAEL001751-PA cyclin|protein_coding|supercont1.42:1456531:14 63718:-1|gene:AAEL001751	NO	N/A	N/A
AAEL009869	0.255831	4.40102	0.0128563	0.0763538	1.02564	4.40102	2.60871e-21	3.86273e-20	-0.769784	4.40102	1.88229e-12	1.13385e-11	supercont1.435	352678	367072	AAEL009869-PA low-density lipoprotein receptor (ldl)|protein _coding|supercont1.435:352678:367072:1|gene:AAEL009869	YES	IN	2
AAEL004132	-0.00829814	5.61463	0.897386	0.964287	-0.721685	5.61463	2.6417e-21	3.90396e-20	0.713375	5.61463	2.14145e-20	2.63638e-19	supercont1.108	2532101	2545870	AAEL004132-PA Med31: Mediator of RNA polymerase II transcription subunit 31 (Med31)|protein_coding|supercont1.1 08:2532223:2544342:-1|gene:AAEL004132	NO	N/A	N/A
AAEL004132	-0.00829814	5.61463	0.897386	0.964287	-0.721685	5.61463	2.6417e-21	3.90396e-20	0.713375	5.61463	2.14145e-20	2.63638e-19	supercont1.108	2532101	2545870	AAEL004132-PB Med31: Mediator of RNA polymerase II transcription subunit 31 (Med31)|protein_coding|supercont1.1 08:2532223:2545729:-1|gene:AAEL004132	NO	N/A	N/A
AAEL004132	-0.00829814	5.61463	0.897386	0.964287	-0.721685	5.61463	2.6417e-21	3.90396e-20	0.713375	5.61463	2.14145e-20	2.63638e-19	supercont1.108	2532101	2545870	AAEL004132-PC Med31: Mediator of RNA polymerase II transcription subunit 31 (Med31)|protein_coding|supercont1.1 08:2532223:2544342:-1|gene:AAEL004132	NO	N/A	N/A
AAEL004132	-0.00829814	5.61463	0.897386	0.964287	-0.721685	5.61463	2.6417e-21	3.90396e-20	0.713375	5.61463	2.14145e-20	2.63638e-19	supercont1.108	2532101	2545870	AAEL004132-PD Med31: Mediator of RNA polymerase II transcription subunit 31 (Med31)|protein_coding|supercont1.1 08:2532223:2545729:-1|gene:AAEL004132	NO	N/A	N/A
AAEL008960	-0.0213754	5.97521	0.735744	0.886534	-0.693817	5.97521	2.70232e-21	3.98579e-20	0.672433	5.97521	1.0172e-19	1.20729e-18	supercont1.360	515593	540942	AAEL008960-PA Regulator of telomere elongation helicase 1 homolog (EC 3.6.4.12)|protein_coding|supercont1.360:515777:5 40942:-1|gene:AAEL008960	NO	N/A	N/A
AAEL007100	-0.0701341	5.41719	0.304546	0.568527	-0.739065	5.41719	2.96499e-21	4.36474e-20	0.668917	5.41719	3.22905e-17	3.08139e-16	supercont1.235	1348639	1368252	AAEL007100-PA |protein_coding|supercont1.235:1348797:1368143 :-1|gene:AAEL007100	YES	IN	4
AAEL001399	0.00201065	4.83003	0.985416	0.999362	-0.832561	4.83003	3.08327e-21	4.53007e-20	0.834546	4.83003	1.01752e-20	1.29465e-19	supercont1.32	825132	844532	AAEL001399-PA |protein_coding|supercont1.32:825717:844218:-1 |gene:AAEL001399	NO	N/A	N/A
AAEL010809	0.142961	6.82469	0.0115504	0.0709268	-0.615946	6.82469	3.13835e-21	4.6021e-20	0.758902	6.82469	4.20193e-31	1.06039e-29	supercont1.510	162126	163952	AAEL010809-PA set|protein_coding|supercont1.510:162669:16372 0:-1|gene:AAEL010809	NO	N/A	N/A
AAEL006355	-0.0526782	8.22762	0.300182	0.565173	0.523098	8.22762	3.59365e-21	5.2596e-20	-0.575775	8.22762	4.39707e-25	7.85886e-24	supercont1.201	1550504	1560878	AAEL006355-PA SCRC1: Class C Scavenger Receptor (Sushi/SCR/CCP MAM and Somatomedin B domains).|protein_codin g|supercont1.201:1550504:1560878:1|gene:AAEL006355	YES	IN	2
AAEL005093	-0.10927	6.75299	0.0563925	0.206636	0.578037	6.75299	3.6146e-21	5.2801e-20	-0.687303	6.75299	1.45278e-28	3.18021e-27	supercont1.141	956681	965660	AAEL005093-PA CLIPB46: Clip-Domain Serine Protease family B. |protein_coding|supercont1.141:956681:965660:-1|gene:AAEL005093	NO	N/A	N/A
AAEL004482	0.228711	5.21534	0.0149868	0.0851224	-1.06332	5.21534	4.00018e-21	5.83212e-20	1.292	5.21534	4.40003e-30	1.05768e-28	supercont1.120	752423	753449	AAEL004482-PA |protein_coding|supercont1.120:752478:753435:1 |gene:AAEL004482	NO	N/A	N/A
AAEL005357	0.324457	5.44762	8.71337e-05	0.00201175	0.83731	5.44762	4.08055e-21	5.9379e-20	-0.512843	5.44762	8.4312e-09	3.40656e-08	supercont1.152	1293098	1300278	AAEL005357-PA |protein_coding|supercont1.152:1293098:1300278 :-1|gene:AAEL005357	NO	N/A	N/A
AAEL001162	0.0999305	4.73158	0.378107	0.640379	-1.30159	4.73158	4.23257e-21	6.14734e-20	1.40146	4.73158	6.43113e-24	1.05056e-22	supercont1.24	1223094	1224874	AAEL001162-PA |protein_coding|supercont1.24:1223278:1224697: 1|gene:AAEL001162	NO	N/A	N/A
AAEL006945	-0.203069	5.44721	0.00396567	0.0336949	-0.766705	5.44721	4.58753e-21	6.65016e-20	0.563623	5.44721	1.21077e-11	6.77744e-11	supercont1.229	193893	195292	AAEL006945-PA golgi SNAP receptor complex member, putative|p rotein_coding|supercont1.229:193914:194901:1|gene:AAEL006945	YES	IN	1
AAEL006945	-0.203069	5.44721	0.00396567	0.0336949	-0.766705	5.44721	4.58753e-21	6.65016e-20	0.563623	5.44721	1.21077e-11	6.77744e-11	supercont1.229	193893	195292	AAEL006945-PB golgi SNAP receptor complex member, putative|p rotein_coding|supercont1.229:193914:194901:1|gene:AAEL006945	YES	IN	1
AAEL007644	-0.0693997	6.93718	0.213262	0.468461	-0.597219	6.93718	4.9667e-21	7.1861e-20	0.527816	6.93718	1.47811e-16	1.32246e-15	supercont1.270	558479	559941	AAEL007644-PA GPRNNA6: GPCR Orphan/Putative Class A Family|p rotein_coding|supercont1.270:558479:559941:-1|gene:AAEL007644	YES	OUT	5
AAEL000281	-0.0880753	4.54417	0.357925	0.622009	0.946562	4.54417	4.99023e-21	7.20643e-20	-1.03461	4.54417	4.80672e-24	7.93736e-23	supercont1.5	4065666	4086028	AAEL000281-PA |protein_coding|supercont1.5:4065714:4085946:- 1|gene:AAEL000281	YES	OUT	1
AAEL003026	0.271878	7.33296	0.00113137	0.0137502	0.858358	7.33296	5.44911e-21	7.85417e-20	-0.586477	7.33296	1.48687e-10	7.32442e-10	supercont1.75	2187186	2218687	AAEL003026-PA regulator of g protein signaling|protein_codin g|supercont1.75:2187186:2218687:-1|gene:AAEL003026	NO	N/A	N/A
AAEL009984	0.0211785	4.41168	0.824204	0.932061	-1.0832	4.41168	5.52843e-21	7.95341e-20	1.10433	4.41168	2.70912e-21	3.57265e-20	supercont1.444	113187	114386	AAEL009984-PA alanyl-tRNA synthetase|protein_coding|supercon t1.444:113187:114386:1|gene:AAEL009984	NO	N/A	N/A
AAEL010834	-0.0400274	6.8748	0.465323	0.712373	0.55963	6.8748	5.8802e-21	8.44348e-20	-0.599654	6.8748	2.00983e-23	3.13483e-22	supercont1.511	797750	811940	AAEL010834-PA arf GTPase-activating protein|protein_coding|s upercont1.511:798394:811496:-1|gene:AAEL010834	NO	N/A	N/A
AAEL012784	-0.0277842	5.26387	0.693736	0.862523	-0.792156	5.26387	6.16158e-21	8.83082e-20	0.764354	5.26387	4.17062e-19	4.74252e-18	supercont1.739	106589	110759	AAEL012784-PA |protein_coding|supercont1.739:106698:110626:1 |gene:AAEL012784	YES	IN	4
AAEL007821	-0.154516	6.68877	0.0114571	0.070697	-0.654522	6.68877	6.34045e-21	9.05302e-20	0.500001	6.68877	1.13817e-12	7.04608e-12	supercont1.284	419968	420907	AAEL007821-PA signalosome, subunit 2, CSN8, putative|protein _coding|supercont1.284:420075:420777:-1|gene:AAEL007821	NO	N/A	N/A
AAEL017258	0.149591	8.30107	0.0528398	0.197234	0.797648	8.30107	6.33531e-21	9.05302e-20	-0.648055	8.30107	2.90676e-14	2.12101e-13	supercont1.53	187276	230161	AAEL017258-PA |protein_coding|supercont1.53:189413:215623:-1 |gene:AAEL017258	YES	IN	2
AAEL006972	0.127306	4.9617	0.0674772	0.23067	-0.786494	4.9617	6.43098e-21	9.16505e-20	0.913776	4.9617	3.3012e-27	6.66912e-26	supercont1.230	136029	146199	AAEL006972-PA hepatocellular carcinoma-associated antigen|pr otein_coding|supercont1.230:136072:146123:-1|gene:AAEL006972	NO	N/A	N/A
AAEL005512	0.155825	6.11227	0.0289315	0.134248	0.720991	6.11227	6.95778e-21	9.89725e-20	-0.56516	6.11227	2.90045e-13	1.91083e-12	supercont1.160	1405655	1514601	AAEL005512-PA speckle-type poz protein|protein_coding|superc ont1.160:1405655:1514601:-1|gene:AAEL005512	NO	N/A	N/A
AAEL009419	0.103505	6.4626	0.104124	0.303359	-0.691394	6.4626	6.99052e-21	9.92523e-20	0.794892	6.4626	7.51128e-27	1.45923e-25	supercont1.395	136604	226968	AAEL009419-PA |protein_coding|supercont1.395:137683:226968:1 |gene:AAEL009419	YES	IN	6
AAEL018308	-0.271782	4.15433	0.0059819	0.044723	-1.11559	4.15433	8.30974e-21	1.17763e-19	0.843754	4.15433	6.54659e-12	3.77872e-11	supercont1.105	1186157	1228713	AAEL018308-PA |protein_coding|supercont1.105:1186384:1227838 :-1|gene:AAEL018308	YES	IN	4
AAEL007082	0.00937194	7.42894	0.863067	0.949162	0.53003	7.42894	8.84592e-21	1.25128e-19	-0.520656	7.42894	7.09459e-20	8.58129e-19	supercont1.235	282665	360207	AAEL007082-PA |protein_coding|supercont1.235:283819:359602:- 1|gene:AAEL007082	YES	IN	0
AAEL002834	-0.04015	6.2129	0.5424	0.765813	0.660168	6.2129	9.21929e-21	1.30167e-19	-0.700312	6.2129	1.05731e-22	1.56556e-21	supercont1.69	308679	333486	AAEL002834-PB myo-inositol-1 phosphate synthase|protein_codi ng|supercont1.69:309250:332856:1|gene:AAEL002834	NO	N/A	N/A
AAEL008003	-0.0955987	8.55824	0.0508008	0.192449	0.500919	8.55824	9.70602e-21	1.36785e-19	-0.596517	8.55824	1.5642e-28	3.41427e-27	supercont1.293	221504	244399	AAEL008003-PA serine protease|protein_coding|supercont1.293: 221600:244399:1|gene:AAEL008003	NO	N/A	N/A
AAEL004371	-0.0802458	6.56481	0.170267	0.409417	-0.622589	6.56481	9.98743e-21	1.4049e-19	0.542338	6.56481	7.52153e-16	6.1967e-15	supercont1.116	965408	966840	AAEL004371-PA SWI/SNF related matrix associated actin dependent regulator of chromatin subfamily B member 1|protei n_coding|supercont1.116:965512:966686:-1|gene:AAEL004371	NO	N/A	N/A
AAEL004586	0.0534141	8.43412	0.31048	0.573542	0.537153	8.43412	1.09394e-20	1.5344e-19	-0.483738	8.43412	5.56142e-17	5.16437e-16	supercont1.124	983391	1014154	AAEL004586-PA histone deacetylase|protein_coding|supercont1. 124:984828:1013983:-1|gene:AAEL004586	NO	N/A	N/A
AAEL004586	0.0534141	8.43412	0.31048	0.573542	0.537153	8.43412	1.09394e-20	1.5344e-19	-0.483738	8.43412	5.56142e-17	5.16437e-16	supercont1.124	983391	1014154	AAEL004586-PB histone deacetylase|protein_coding|supercont1. 124:984620:1013983:-1|gene:AAEL004586	NO	N/A	N/A
AAEL013103	0.123817	4.56226	0.320534	0.585284	-1.43918	4.56226	1.09484e-20	1.5344e-19	1.56293	4.56226	7.24135e-24	1.17784e-22	supercont1.789	300319	301072	AAEL013103-PA |protein_coding|supercont1.789:300342:301055:- 1|gene:AAEL013103	NO	N/A	N/A
AAEL009734	-0.106929	7.45612	0.0671868	0.229962	-0.622831	7.45612	1.12614e-20	1.57534e-19	0.515899	7.45612	1.45041e-14	1.08225e-13	supercont1.422	88377	89432	AAEL009734-PA |protein_coding|supercont1.422:88776:89280:-1| gene:AAEL009734	NO	N/A	N/A
AAEL000050	-0.173986	6.93817	0.00597667	0.044723	-0.674428	6.93817	1.15004e-20	1.60583e-19	0.500437	6.93817	6.04198e-12	3.49276e-11	supercont1.1	2988303	2989379	AAEL000050-PA |protein_coding|supercont1.1:2988587:2989168:1 |gene:AAEL000050	NO	N/A	N/A
AAEL013132	0.0440035	7.42067	0.484192	0.726929	0.636716	7.42067	1.23217e-20	1.71735e-19	-0.59271	7.42067	6.09968e-18	6.17776e-17	supercont1.795	278177	387494	AAEL013132-PA 6-phosphofructo-2-kinase/fructose-2,6-bisphosphatase short f orm|protein_coding|supercont1.795:278202:387235:1|gene:AAEL013132	NO	N/A	N/A
AAEL013132	0.0440035	7.42067	0.484192	0.726929	0.636716	7.42067	1.23217e-20	1.71735e-19	-0.59271	7.42067	6.09968e-18	6.17776e-17	supercont1.795	278177	387494	AAEL013132-PB 6-phosphofructo-2-kinase/fructose-2,6-bisphosphatase short f orm|protein_coding|supercont1.795:278202:386344:1|gene:AAEL013132	NO	N/A	N/A
AAEL013132	0.0440035	7.42067	0.484192	0.726929	0.636716	7.42067	1.23217e-20	1.71735e-19	-0.59271	7.42067	6.09968e-18	6.17776e-17	supercont1.795	278177	387494	AAEL013132-PC 6-phosphofructo-2-kinase/fructose-2,6-bisphosphatase short f orm|protein_coding|supercont1.795:278202:385798:1|gene:AAEL013132	NO	N/A	N/A
AAEL007898	0.314532	7.98217	2.14905e-05	0.000732026	0.755634	7.98217	1.41649e-20	1.97064e-19	-0.441101	7.98217	6.23621e-08	2.23973e-07	supercont1.288	811868	880621	AAEL007898-PA calmin|protein_coding|supercont1.288:811868:88 0110:1|gene:AAEL007898	YES	OUT	0
AAEL005114	0.113504	5.38209	0.114047	0.322885	0.712256	5.38209	1.43117e-20	1.98742e-19	-0.598741	5.38209	1.21937e-14	9.17062e-14	supercont1.142	636706	646357	AAEL005114-PA RNA and export factor binding protein|protein_ coding|supercont1.142:636872:645474:1|gene:AAEL005114	NO	N/A	N/A
AAEL010787	-0.149183	12.015	0.00601079	0.0448066	0.55817	12.015	1.43912e-20	1.99481e-19	-0.707353	12.015	4.10343e-32	1.10924e-30	supercont1.508	144067	157438	AAEL010787-PA DEAD box ATP-dependent RNA helicase|protein_co ding|supercont1.508:145050:156932:-1|gene:AAEL010787	NO	N/A	N/A
AAEL010787	-0.149183	12.015	0.00601079	0.0448066	0.55817	12.015	1.43912e-20	1.99481e-19	-0.707353	12.015	4.10343e-32	1.10924e-30	supercont1.508	144067	157438	AAEL010787-PB DEAD box ATP-dependent RNA helicase|protein_co ding|supercont1.508:144854:156932:-1|gene:AAEL010787	NO	N/A	N/A
AAEL010787	-0.149183	12.015	0.00601079	0.0448066	0.55817	12.015	1.43912e-20	1.99481e-19	-0.707353	12.015	4.10343e-32	1.10924e-30	supercont1.508	144067	157438	AAEL010787-PC DEAD box ATP-dependent RNA helicase|protein_co ding|supercont1.508:149217:156932:-1|gene:AAEL010787	NO	N/A	N/A
AAEL010787	-0.149183	12.015	0.00601079	0.0448066	0.55817	12.015	1.43912e-20	1.99481e-19	-0.707353	12.015	4.10343e-32	1.10924e-30	supercont1.508	144067	157438	AAEL010787-PD DEAD box ATP-dependent RNA helicase|protein_co ding|supercont1.508:145050:157190:-1|gene:AAEL010787	NO	N/A	N/A
AAEL007313	0.146291	4.43444	0.0748235	0.245618	-0.936724	4.43444	1.73276e-20	2.39746e-19	1.08297	4.43444	1.53503e-26	2.94447e-25	supercont1.248	1423714	1425543	AAEL007313-PA |protein_coding|supercont1.248:1423714:1425524 :1|gene:AAEL007313	NO	N/A	N/A
AAEL011782	0.00609338	4.12228	0.971605	0.993003	-1.2374	4.12228	2.01617e-20	2.78452e-19	1.24342	4.12228	3.53851e-20	4.30745e-19	supercont1.612	406833	407828	AAEL011782-PA |protein_coding|supercont1.612:406864:407778:- 1|gene:AAEL011782	NO	N/A	N/A
AAEL001549	0.0701937	6.95355	0.305222	0.569223	0.689239	6.95355	2.07211e-20	2.85658e-19	-0.619042	6.95355	1.33441e-16	1.19672e-15	supercont1.36	2898904	2940928	AAEL001549-PA protein kinase c|protein_coding|supercont1.36: 2900453:2940928:-1|gene:AAEL001549	NO	N/A	N/A
AAEL017532	0.184674	4.18218	0.0672085	0.229962	0.96427	4.18218	2.15345e-20	2.96333e-19	-0.779565	4.18218	1.40822e-13	9.61943e-13	supercont1.757	435967	436938	AAEL017532-PA |protein_coding|supercont1.757:435967:436938:1 |gene:AAEL017532	NO	N/A	N/A
AAEL017499	-0.0760087	8.64914	0.131938	0.353291	0.511147	8.64914	2.17945e-20	2.99369e-19	-0.587155	8.64914	3.23031e-26	6.10385e-25	supercont1.844	51468	142908	AAEL017499-PA |protein_coding|supercont1.844:51570:142313:1| gene:AAEL017499	YES	IN	2
AAEL018144	0.115638	8.63009	0.0245074	0.120335	0.523819	8.63009	2.30719e-20	3.16344e-19	-0.40818	8.63009	7.06756e-13	4.48498e-12	supercont1.274	750917	939330	AAEL018144-PA |protein_coding|supercont1.274:769239:937498:1 |gene:AAEL018144	NO	N/A	N/A
AAEL003844	-0.148852	8.56377	0.00416501	0.0345764	0.52657	8.56377	2.32987e-20	3.18877e-19	-0.675421	8.56377	2.99411e-32	8.15171e-31	supercont1.98	1678639	1698160	AAEL003844-PA GALE5: galectin|protein_coding|supercont1.98:1 678639:1698160:-1|gene:AAEL003844	NO	N/A	N/A
AAEL012037	-0.0633597	5.20971	0.378735	0.641157	-0.780719	5.20971	2.41553e-20	3.30006e-19	0.717342	5.20971	6.59362e-17	6.07829e-16	supercont1.647	29495	32116	AAEL012037-PA sulphate transporter|protein_coding|supercont1 .647:29597:31804:-1|gene:AAEL012037	YES	IN	10
AAEL007023	-0.152141	8.16515	0.00733878	0.0517119	0.57239	8.16515	2.46195e-20	3.35745e-19	-0.724529	8.16515	2.40417e-31	6.14884e-30	supercont1.231	137780	189040	AAEL007023-PA estradiol 17 beta-dehydrogenase|protein_coding |supercont1.231:138311:188813:1|gene:AAEL007023	NO	N/A	N/A
AAEL007948	-0.0125841	5.51677	0.848043	0.942382	-0.762779	5.51677	2.51275e-20	3.42059e-19	0.750181	5.51677	2.77526e-19	3.18923e-18	supercont1.291	928081	928804	AAEL007948-PA GSTE7: glutathione transferase|protein_coding| supercont1.291:928081:928804:-1|gene:AAEL007948	NO	N/A	N/A
AAEL004669	0.0324373	4.36541	0.75639	0.897926	0.96394	4.36541	2.54691e-20	3.46088e-19	-0.931473	4.36541	1.62169e-18	1.74728e-17	supercont1.126	733608	752885	AAEL004669-PA |protein_coding|supercont1.126:733608:752885:1 |gene:AAEL004669	NO	N/A	N/A
AAEL004196	-0.0611342	6.39641	0.295709	0.560783	-0.620123	6.39641	2.60537e-20	3.534e-19	0.558983	6.39641	1.75105e-16	1.55204e-15	supercont1.109	1222526	1226797	AAEL004196-PA GALE3: galectin|protein_coding|supercont1.109: 1222526:1226797:-1|gene:AAEL004196	NO	N/A	N/A
AAEL003019	-0.0747414	5.40163	0.287313	0.551816	-0.752581	5.40163	2.65137e-20	3.58998e-19	0.677825	5.40163	2.61933e-16	2.27648e-15	supercont1.75	930623	947820	AAEL003019-PA |protein_coding|supercont1.75:932445:947372:-1 |gene:AAEL003019	NO	N/A	N/A
AAEL015524	-0.309339	7.63304	2.16279e-08	2.83251e-06	0.55264	7.63304	2.97953e-20	4.02713e-19	-0.861977	7.63304	3.54008e-46	1.88045e-44	supercont1.2962	1458	4112	AAEL015524-PA 3-hydroxyacyl-coa dehyrogenase|protein_coding| supercont1.2962:1695:4112:-1|gene:AAEL015524	NO	N/A	N/A
AAEL007351	-0.00523785	5.92746	0.92736	0.976471	-0.625249	5.92746	3.13622e-20	4.2314e-19	0.620003	5.92746	1.77976e-19	2.07347e-18	supercont1.250	445469	446344	AAEL007351-PA |protein_coding|supercont1.250:445559:446314:- 1|gene:AAEL007351	NO	N/A	N/A
AAEL007788	0.0850064	6.02169	0.183699	0.428424	-0.681859	6.02169	3.17904e-20	4.28156e-19	0.766856	6.02169	7.09183e-25	1.24987e-23	supercont1.281	81376	82787	AAEL007788-PA |protein_coding|supercont1.281:81644:82699:1|gene:AAEL007788	NO	N/A	N/A
AAEL013079	0.143305	5.78271	0.0677482	0.231044	0.773513	5.78271	3.23923e-20	4.3549e-19	-0.630199	5.78271	9.02429e-14	6.26586e-13	supercont1.788	233840	265199	AAEL013079-PA |protein_coding|supercont1.788:234642:265199:- 1|gene:AAEL013079	NO	N/A	N/A
AAEL000636	0.259067	5.203	0.0034749	0.0309079	-0.977047	5.203	3.27294e-20	4.39245e-19	1.23609	5.203	5.59139e-31	1.40172e-29	supercont1.13	3256102	3274623	AAEL000636-PA |protein_coding|supercont1.13:3256644:3274149: 1|gene:AAEL000636	YES	OUT	1
AAEL012875	-0.0589772	7.95643	0.223933	0.481186	-0.507264	7.95643	3.47861e-20	4.66024e-19	0.448285	7.95643	5.54825e-16	4.62111e-15	supercont1.753	386929	390350	AAEL012875-PA snare protein sec22|protein_coding|supercont1. 753:388957:389921:-1|gene:AAEL012875	YES	IN	1
AAEL003160	-0.108527	8.14489	0.230706	0.488368	0.909602	8.14489	3.6672e-20	4.90424e-19	-1.01813	8.14489	9.15585e-25	1.58785e-23	supercont1.80	1339419	1340379	AAEL003160-PA |protein_coding|supercont1.80:1340019:1340222: 1|gene:AAEL003160	NO	N/A	N/A
AAEL007574	-0.0950988	5.504	0.144828	0.374953	-0.700114	5.504	3.91323e-20	5.22406e-19	0.605003	5.504	6.5342e-15	5.0034e-14	supercont1.264	609694	634187	AAEL007574-PA APG16L: autophagy related gene|protein_coding| supercont1.264:609694:633961:-1|gene:AAEL007574	NO	N/A	N/A
AAEL006311	0.0408659	5.27856	0.587246	0.795066	-0.787696	5.27856	4.09657e-20	5.45921e-19	0.828544	5.27856	1.0492e-21	1.43083e-20	supercont1.200	188396	190651	AAEL006311-PA nucleoporin, putative|protein_coding|supercont 1.200:188507:190587:1|gene:AAEL006311	NO	N/A	N/A
AAEL006311	0.0408659	5.27856	0.587246	0.795066	-0.787696	5.27856	4.09657e-20	5.45921e-19	0.828544	5.27856	1.0492e-21	1.43083e-20	supercont1.200	188396	190651	AAEL006311-PB nucleoporin, putative|protein_coding|supercont 1.200:188507:190587:1|gene:AAEL006311	NO	N/A	N/A
AAEL003162	0.490443	5.13252	2.43223e-09	4.1056e-07	0.815426	5.13252	4.47052e-20	5.94712e-19	-0.324971	5.13252	0.000257533	0.000569001	supercont1.80	2667606	2686898	AAEL003162-PA formin 1,2/cappuccino|protein_coding|supercont 1.80:2675665:2686005:1|gene:AAEL003162	NO	N/A	N/A
AAEL003461	-0.105516	6.02853	0.0880979	0.271977	0.600031	6.02853	4.59601e-20	6.10338e-19	-0.70554	6.02853	2.9857e-26	5.66978e-25	supercont1.87	2375970	2378293	AAEL003461-PA mitochondrial intermediate peptidase|protein_c oding|supercont1.87:2376008:2378180:-1|gene:AAEL003461	NO	N/A	N/A
AAEL002335	0.0835877	7.14754	0.128303	0.346459	0.547625	7.14754	4.67955e-20	6.20347e-19	-0.464035	7.14754	1.13894e-14	8.59123e-14	supercont1.54	1109936	1114135	AAEL002335-PA atbf1|protein_coding|supercont1.54:1109936:111 4135:1|gene:AAEL002335	NO	N/A	N/A
AAEL001126	0.0924723	7.63505	0.0905179	0.276245	0.546665	7.63505	5.2184e-20	6.90574e-19	-0.454191	7.63505	3.61775e-14	2.62468e-13	supercont1.23	233343	279827	AAEL001126-PA rest corepressor (corest) protein|protein_codi ng|supercont1.23:233590:242706:1|gene:AAEL001126	NO	N/A	N/A
AAEL001126	0.0924723	7.63505	0.0905179	0.276245	0.546665	7.63505	5.2184e-20	6.90574e-19	-0.454191	7.63505	3.61775e-14	2.62468e-13	supercont1.23	233343	279827	AAEL001126-PB rest corepressor (corest) protein|protein_codi ng|supercont1.23:233590:278797:1|gene:AAEL001126	NO	N/A	N/A
AAEL000551	-0.0621026	7.23446	0.335071	0.599375	0.632927	7.23446	5.31889e-20	7.02649e-19	-0.695027	7.23446	1.79184e-23	2.81797e-22	supercont1.10	412310	432823	AAEL000551-PA |protein_coding|supercont1.10:412662:432635:1| gene:AAEL000551	YES	OUT	0
AAEL002986	0.163501	7.84795	0.00144203	0.0164223	0.515279	7.84795	5.66345e-20	7.46867e-19	-0.351777	7.84795	5.04685e-10	2.35913e-09	supercont1.74	1434462	1466501	AAEL002986-PA |protein_coding|supercont1.74:1434462:1465015: 1|gene:AAEL002986	NO	N/A	N/A
AAEL003861	0.336074	3.92352	0.0372764	0.158008	1.53874	3.92352	5.88369e-20	7.74566e-19	-1.20261	3.92352	7.32468e-13	4.64039e-12	supercont1.98	2593853	2668324	AAEL003861-PA bmp-induced factor|protein_coding|supercont1.9 8:2594106:2668324:-1|gene:AAEL003861	NO	N/A	N/A
AAEL003127	-0.0173581	6.42733	0.786429	0.912619	-0.662248	6.42733	6.40844e-20	8.42188e-19	0.644883	6.42733	1.00507e-18	1.10166e-17	supercont1.79	2749000	2769356	AAEL003127-PA WD-repeat protein|protein_coding|supercont1.79 :2749716:2763663:-1|gene:AAEL003127	NO	N/A	N/A
AAEL004740	-0.0323798	3.86393	0.764706	0.900587	-1.24484	3.86393	6.73868e-20	8.84059e-19	1.21238	3.86393	2.04278e-18	2.18242e-17	supercont1.129	900948	909168	AAEL004740-PA 35 kDa GTP-binding protein, putative|protein_c oding|supercont1.129:901018:909074:1|gene:AAEL004740	NO	N/A	N/A
AAEL004317	-0.176861	9.32928	0.00215606	0.0217785	0.579298	9.32928	6.8367e-20	8.95372e-19	-0.756158	9.32928	1.05597e-32	2.97079e-31	supercont1.114	2332791	2357471	AAEL004317-PA |protein_coding|supercont1.114:2332828:2357316 :1|gene:AAEL004317	NO	N/A	N/A
AAEL013346	-0.12826	7.15431	0.237949	0.497105	1.07771	7.15431	7.23428e-20	9.45811e-19	-1.20596	7.15431	2.48339e-24	4.17342e-23	supercont1.826	100916	101824	AAEL013346-PA lethal(2)essential for life protein, l2efl|pro tein_coding|supercont1.826:101050:101637:1|gene:AAEL013346	NO	N/A	N/A
AAEL002056	0.392312	4.05557	0.000368211	0.00602787	-1.28143	4.05557	7.32901e-20	9.54908e-19	1.67364	4.05557	7.05612e-33	2.00743e-31	supercont1.48	2008117	2009566	AAEL002056-PA Cytoplasmic tRNA 2-thiolation protein 2|protei n_coding|supercont1.48:2008212:2009549:1|gene:AAEL002056	NO	N/A	N/A
AAEL010930	-0.0670338	6.89532	0.281757	0.545901	-0.657878	6.89532	7.32847e-20	9.54908e-19	0.590839	6.89532	3.93541e-16	3.34005e-15	supercont1.523	581947	619873	AAEL010930-PA l-asparaginase|protein_coding|supercont1.523:5 82129:619835:1|gene:AAEL010930	NO	N/A	N/A
AAEL012751	0.106586	6.10995	0.101297	0.29789	0.642176	6.10995	7.84238e-20	1.02005e-18	-0.535585	6.10995	5.36208e-14	3.81728e-13	supercont1.735	273359	352265	AAEL012751-PA |protein_coding|supercont1.735:273359:351680:1 |gene:AAEL012751	NO	N/A	N/A
AAEL008485	0.324744	5.08614	0.000923144	0.0117852	-1.08291	5.08614	7.88425e-20	1.02289e-18	1.40762	5.08614	5.16011e-32	1.38015e-30	supercont1.328	747690	753798	AAEL008485-PA |protein_coding|supercont1.328:752618:753676:1 |gene:AAEL008485	NO	N/A	N/A
AAEL013258	0.149218	5.2454	0.0658394	0.227325	0.776147	5.2454	7.89117e-20	1.02289e-18	-0.626917	5.2454	2.5496e-13	1.6929e-12	supercont1.812	368069	370852	AAEL013258-PA |protein_coding|supercont1.812:368069:370852:1 |gene:AAEL013258	NO	N/A	N/A
AAEL010966	0.0401159	6.1684	0.50611	0.740164	-0.64609	6.1684	8.89298e-20	1.15078e-18	0.686198	6.1684	7.46989e-22	1.03732e-20	supercont1.527	521274	522642	AAEL010966-PA ubiquitin carboxyl-terminal hydrolase isozyme L5|protein_coding|supercont1.527:521495:522540:1|gene:AAEL010966	NO	N/A	N/A
AAEL010966	0.0401159	6.1684	0.50611	0.740164	-0.64609	6.1684	8.89298e-20	1.15078e-18	0.686198	6.1684	7.46989e-22	1.03732e-20	supercont1.527	521274	522642	AAEL010966-PB ubiquitin carboxyl-terminal hydrolase isozyme L5|protein_coding|supercont1.527:521495:522540:1|gene:AAEL010966	NO	N/A	N/A
AAEL010966	0.0401159	6.1684	0.50611	0.740164	-0.64609	6.1684	8.89298e-20	1.15078e-18	0.686198	6.1684	7.46989e-22	1.03732e-20	supercont1.527	521274	522642	AAEL010966-PC ubiquitin carboxyl-terminal hydrolase isozyme L5|protein_coding|supercont1.527:521495:522540:1|gene:AAEL010966	NO	N/A	N/A
AAEL017096	-0.113459	13.9496	0.0119949	0.0725404	0.455306	13.9496	9.00662e-20	1.16351e-18	-0.568764	13.9496	5.08792e-30	1.20775e-28	supercont1.32	3146741	3148132	AAEL017096-PA |protein_coding|supercont1.32:3146741:3148132: 1|gene:AAEL017096	NO	N/A	N/A
AAEL001080	0.065545	4.25041	0.480957	0.725049	-1.02628	4.25041	9.18215e-20	1.18417e-18	1.09177	4.25041	9.59477e-22	1.31082e-20	supercont1.22	155618	156941	AAEL001080-PA RNA 3' terminal phosphate cyclase|protein_codi ng|supercont1.22:155754:156920:1|gene:AAEL001080	NO	N/A	N/A
AAEL013339	-0.443567	3.89379	0.000607094	0.00870994	1.15303	3.89379	9.89213e-20	1.27357e-18	-1.59653	3.89379	2.47348e-33	7.14393e-32	supercont1.826	93584	94320	AAEL013339-PA alphaA-crystallin, putative|protein_coding|sup ercont1.826:93712:94260:-1|gene:AAEL013339	NO	N/A	N/A
AAEL003406	-0.105054	5.02272	0.258835	0.5216	-1.01151	5.02272	1.01476e-19	1.30425e-18	0.906428	5.02272	7.84775e-16	6.45279e-15	supercont1.86	1428234	1441870	AAEL003406-PA |protein_coding|supercont1.86:1428354:1441765: 1|gene:AAEL003406	NO	N/A	N/A
AAEL013684	0.181929	6.66155	0.00142904	0.0162988	0.562304	6.66155	1.08605e-19	1.39352e-18	-0.380372	6.66155	1.00657e-09	4.55115e-09	supercont1.894	204869	222856	AAEL013684-PA |protein_coding|supercont1.894:207489:222856:- 1|gene:AAEL013684	NO	N/A	N/A
AAEL008743	0.0641462	4.47507	0.531455	0.758965	-1.08946	4.47507	1.12171e-19	1.43685e-18	1.15356	4.47507	2.05023e-21	2.72264e-20	supercont1.345	857828	859282	AAEL008743-PA tetratricopeptide repeat protein, putative|pro tein_coding|supercont1.345:857901:859257:1|gene:AAEL008743	NO	N/A	N/A
AAEL002268	0.163304	5.72457	0.0209471	0.108264	0.688839	5.72457	1.14161e-19	1.45988e-18	-0.525527	5.72457	6.71988e-12	3.86991e-11	supercont1.52	1348562	1349437	AAEL002268-PA |protein_coding|supercont1.52:1348562:1349437: 1|gene:AAEL002268	NO	N/A	N/A
AAEL003377	-0.112709	7.59516	0.0328672	0.146181	-0.545164	7.59516	1.17164e-19	1.49576e-18	0.432452	7.59516	7.93379e-13	4.98059e-12	supercont1.85	1178556	1184589	AAEL003377-PA signal recognition particle|protein_coding|sup ercont1.85:1178713:1183706:-1|gene:AAEL003377	NO	N/A	N/A
AAEL008653	-0.0104324	4.5732	0.917463	0.972924	-0.901805	4.5732	1.18222e-19	1.50673e-18	0.891339	4.5732	9.1513e-19	1.01331e-17	supercont1.339	720803	739710	AAEL008653-PA engulfment and cell motility protein|protein_c oding|supercont1.339:720938:739242:-1|gene:AAEL008653	NO	N/A	N/A
AAEL008846	-0.0222272	8.47687	0.669589	0.848265	-0.542356	8.47687	1.25676e-19	1.59906e-18	0.520128	8.47687	4.3141e-18	4.45849e-17	supercont1.352	153931	155608	AAEL008846-PA CYP9J32: cytochrome P450|protein_coding|superc ont1.352:153931:155608:-1|gene:AAEL008846	YES	IN	4
AAEL018297	-0.159867	6.2027	0.0243837	0.119883	0.688958	6.2027	1.36198e-19	1.72714e-18	-0.848818	6.2027	2.85472e-28	6.1429e-27	supercont1.82	1571759	1587010	AAEL018297-PA |protein_coding|supercont1.82:1572239:1585970: 1|gene:AAEL018297	NO	N/A	N/A
AAEL008617	0.146526	6.05207	0.0521641	0.19548	0.733708	6.05207	1.36194e-19	1.72714e-18	-0.587176	6.05207	5.6684e-13	3.63351e-12	supercont1.335	1078545	1164821	AAEL008617-PA |protein_coding|supercont1.335:1078545:1164821 :-1|gene:AAEL008617	NO	N/A	N/A
AAEL003953	-0.000646319	7.61625	0.991392	1	0.567424	7.61625	1.40762e-19	1.78205e-18	-0.568068	7.61625	1.90888e-19	2.21372e-18	supercont1.102	1031462	1138639	AAEL003953-PA map/microtubule affinity-regulating kinase 2,4 |protein_coding|supercont1.102:1031996:1138544:-1|gene:AAEL003953	NO	N/A	N/A
AAEL012612	0.0567144	5.7407	0.428344	0.681261	0.672988	5.7407	1.44642e-19	1.82813e-18	-0.616265	5.7407	2.18375e-16	1.91545e-15	supercont1.717	508496	535206	AAEL012612-PA serine/threonine protein kinase|protein_coding |supercont1.717:508496:534451:1|gene:AAEL012612	NO	N/A	N/A
AAEL012612	0.0567144	5.7407	0.428344	0.681261	0.672988	5.7407	1.44642e-19	1.82813e-18	-0.616265	5.7407	2.18375e-16	1.91545e-15	supercont1.717	508496	535206	AAEL012612-PB serine/threonine protein kinase|protein_coding |supercont1.717:508496:534652:1|gene:AAEL012612	NO	N/A	N/A
AAEL003865	-0.0989074	6.05841	0.141289	0.369315	-0.701256	6.05841	1.47176e-19	1.85706e-18	0.60234	6.05841	1.49743e-14	1.11515e-13	supercont1.98	1652803	1658888	AAEL003865-PA |protein_coding|supercont1.98:1652803:1658236: 1|gene:AAEL003865	NO	N/A	N/A
AAEL014746	0.125537	6.92537	0.0542743	0.201499	0.642984	6.92537	1.65607e-19	2.08616e-18	-0.517444	6.92537	4.95148e-13	3.19282e-12	supercont1.1247	80393	108179	AAEL014746-PA o-linked n-acetylglucosamine transferase, ogt| protein_coding|supercont1.1247:81502:106545:-1|gene:AAEL014746	NO	N/A	N/A
AAEL009701	0.171334	3.72425	0.126153	0.344155	-1.2876	3.72425	1.77326e-19	2.23008e-18	1.45883	3.72425	2.39279e-24	4.03903e-23	supercont1.420	170148	172035	AAEL009701-PA |protein_coding|supercont1.420:170148:171997:1 |gene:AAEL009701	NO	N/A	N/A
AAEL000540	-0.0332484	6.08364	0.698122	0.865361	0.786486	6.08364	2.00422e-19	2.51638e-18	-0.819727	6.08364	1.44072e-20	1.81178e-19	supercont1.10	3834045	3871460	AAEL000540-PA fasciclin, putative|protein_coding|supercont1. 10:3834045:3869816:1|gene:AAEL000540	YES	OUT	1
AAEL000540	-0.0332484	6.08364	0.698122	0.865361	0.786486	6.08364	2.00422e-19	2.51638e-18	-0.819727	6.08364	1.44072e-20	1.81178e-19	supercont1.10	3834045	3871460	AAEL000540-PB fasciclin, putative|protein_coding|supercont1. 10:3834045:3852939:1|gene:AAEL000540	YES	OUT	1
AAEL005077	0.00261323	6.15277	0.976785	0.994885	0.647042	6.15277	2.02096e-19	2.53321e-18	-0.644423	6.15277	6.28177e-19	7.0482e-18	supercont1.140	1838493	1901388	AAEL005077-PA segmentation protein cap'n'collar|protein_codi ng|supercont1.140:1857630:1901388:1|gene:AAEL005077	NO	N/A	N/A
AAEL009132	-0.114808	4.78635	0.140307	0.367254	-0.831156	4.78635	2.07968e-19	2.60252e-18	0.716324	4.78635	2.8913e-14	2.11176e-13	supercont1.371	459039	460613	AAEL009132-PA CYP6Y3: cytochrome P450|protein_coding|superco nt1.371:459039:460613:-1|gene:AAEL009132	YES	OUT	3
AAEL005309	-0.327111	4.17766	0.00230837	0.023011	-1.1617	4.17766	2.10504e-19	2.62991e-18	0.834542	4.17766	2.63258e-10	1.26885e-09	supercont1.150	642643	644884	AAEL005309-PA |protein_coding|supercont1.150:642741:644710:1 |gene:AAEL005309	NO	N/A	N/A
AAEL006401	-0.114051	4.47365	0.212517	0.467636	-0.978939	4.47365	2.21995e-19	2.76893e-18	0.86485	4.47365	5.2705e-15	4.06444e-14	supercont1.204	1092803	1093600	AAEL006401-PA mitosis protein dim1|protein_coding|supercont1 .204:1092934:1093432:1|gene:AAEL006401	NO	N/A	N/A
AAEL000339	0.0626609	7.62159	0.261171	0.524551	0.548078	7.62159	2.34449e-19	2.91947e-18	-0.485415	7.62159	2.23467e-15	1.7868e-14	supercont1.6	3278002	3364368	AAEL000339-PA lim domain|protein_coding|supercont1.6:3279212 :3364368:-1|gene:AAEL000339	NO	N/A	N/A
AAEL006012	0.358012	6.35576	3.92055e-06	0.000188484	0.758533	6.35576	2.39375e-19	2.97335e-18	-0.400516	6.35576	2.07815e-06	6.23446e-06	supercont1.185	1466091	1484867	AAEL006012-PA factor for adipocyte differentiation|protein_c oding|supercont1.185:1466091:1484867:-1|gene:AAEL006012	NO	N/A	N/A
AAEL014906	-0.0860019	6.2552	0.302568	0.56672	-0.879222	6.2552	2.39559e-19	2.97335e-18	0.793211	6.2552	6.879e-16	5.68584e-15	supercont1.1333	48521	67683	AAEL014906-PA LAP4 protein, putative (Scribble protein, puta tive)|protein_coding|supercont1.1333:48521:67683:1|gene:AAEL014906	NO	N/A	N/A
AAEL006307	0.239679	8.22977	4.87477e-05	0.00129926	0.583736	8.22977	2.52184e-19	3.12494e-18	-0.344056	8.22977	1.32376e-07	4.56022e-07	supercont1.200	126900	173112	AAEL006307-PA acetyl-coa carboxylase|protein_coding|supercon t1.200:126900:173112:-1|gene:AAEL006307	YES	IN	2
AAEL011734	-0.384857	4.14678	0.00178455	0.0189322	1.10969	4.14678	2.60775e-19	3.22613e-18	-1.49449	4.14678	1.76136e-31	4.58195e-30	supercont1.607	396221	424177	AAEL011734-PA TOLL9B: Toll-like receptor|protein_coding|supe rcont1.607:396221:424177:1|gene:AAEL011734	YES	IN	1
AAEL018030	-0.267552	6.38195	2.40716e-05	0.00079499	-0.64863	6.38195	2.63169e-19	3.25046e-18	0.381073	6.38195	1.89832e-07	6.42873e-07	supercont1.221	403766	405616	AAEL018030-PA CYP9J21: cytochrome P450 (CYP9J21)|protein_cod ing|supercont1.221:403946:405613:1|gene:AAEL018030	YES	OUT	1
AAEL012359	0.11096	8.76528	0.0685791	0.232802	-0.623171	8.76528	3.06259e-19	3.77653e-18	0.734129	8.76528	6.99681e-26	1.29629e-24	supercont1.684	87333	88186	AAEL012359-PA nucleoside-diphosphate kinase NBR-A, putative| protein_coding|supercont1.684:87364:88006:1|gene:AAEL012359	NO	N/A	N/A
AAEL002920	-0.519793	6.13722	5.82849e-13	2.45962e-10	0.679704	6.13722	3.07296e-19	3.78318e-18	-1.19949	6.13722	6.56936e-54	4.49557e-52	supercont1.71	401392	431667	AAEL002920-PA |protein_coding|supercont1.71:401444:431549:-1 |gene:AAEL002920	NO	N/A	N/A
AAEL002159	0.139766	3.81796	0.253344	0.515511	-1.38025	3.81796	3.31686e-19	4.07683e-18	1.51991	3.81796	1.01345e-22	1.50355e-21	supercont1.50	477702	488825	AAEL002159-PA |protein_coding|supercont1.50:477747:488806:1| gene:AAEL002159	NO	N/A	N/A
AAEL005926	-0.199404	6.63283	0.00237311	0.0234106	0.628391	6.63283	3.34752e-19	4.10788e-18	-0.82779	6.63283	2.29563e-31	5.91104e-30	supercont1.180	688589	689730	AAEL005926-PA ER lumen protein retaining receptor|protein_co ding|supercont1.180:688779:689444:1|gene:AAEL005926	YES	IN	4
AAEL005926	-0.199404	6.63283	0.00237311	0.0234106	0.628391	6.63283	3.34752e-19	4.10788e-18	-0.82779	6.63283	2.29563e-31	5.91104e-30	supercont1.180	688589	689730	AAEL005926-PB ER lumen protein retaining receptor|protein_co ding|supercont1.180:688779:689444:1|gene:AAEL005926	YES	IN	4
AAEL005926	-0.199404	6.63283	0.00237311	0.0234106	0.628391	6.63283	3.34752e-19	4.10788e-18	-0.82779	6.63283	2.29563e-31	5.91104e-30	supercont1.180	688589	689730	AAEL005926-PC ER lumen protein retaining receptor|protein_co ding|supercont1.180:688779:689444:1|gene:AAEL005926	YES	IN	4
AAEL004607	-0.0420268	6.27711	0.544585	0.767471	0.662117	6.27711	3.54813e-19	4.34704e-18	-0.704138	6.27711	4.37964e-21	5.69653e-20	supercont1.125	1366129	1370406	AAEL004607-PA Adenylyltransferase and sulfurtransferase MOCS3 (Molybdenum cofactor synthesis protein 3) [Includes Adenylyltransferase MOCS3(EC 2.7.7.-)(Sulfur carrier protein MOCS2A adenylyltransferase)(EC 2.7.7.n4);Sulfurtransferase MOCS3(EC 2.8.1.-)(Sulfur carr /.../otein MOCS2A sulfurtransferase)(EC 2.8.1.n1)]|protein_c oding|supercont1.125:1366244:1370351:1|gene:AAEL004607	NO	N/A	N/A
AAEL002901	-0.11428	5.49109	0.101899	0.299198	0.650237	5.49109	3.67143e-19	4.49085e-18	-0.764506	5.49109	7.52464e-25	1.32003e-23	supercont1.71	1088791	1108274	AAEL002901-PA short-chain dehydrogenase|protein_coding|super cont1.71:1088816:1108173:1|gene:AAEL002901	NO	N/A	N/A
AAEL011399	0.0222954	5.74385	0.730497	0.883738	-0.663945	5.74385	3.76679e-19	4.60009e-18	0.686229	5.74385	5.36541e-20	6.5001e-19	supercont1.575	311069	312511	AAEL011399-PA |protein_coding|supercont1.575:311224:312374:- 1|gene:AAEL011399	NO	N/A	N/A
AAEL009238	-0.167641	5.17703	0.0602709	0.215748	0.823388	5.17703	4.26058e-19	5.19476e-18	-0.991013	5.17703	6.04643e-26	1.13125e-24	supercont1.383	980254	982857	AAEL009238-PA |protein_coding|supercont1.383:980467:982857:- 1|gene:AAEL009238	NO	N/A	N/A
AAEL001273	0.0513643	7.39125	0.372689	0.634581	0.559987	7.39125	4.28384e-19	5.21475e-18	-0.50862	7.39125	7.21993e-16	5.96115e-15	supercont1.28	3522298	3575029	AAEL001273-PA Sec24B protein, putative|protein_coding|superc ont1.28:3523619:3542829:-1|gene:AAEL001273	NO	N/A	N/A
AAEL007355	-0.0598529	4.88559	0.476582	0.720135	-0.883971	4.88559	4.5249e-19	5.49938e-18	0.824092	4.88559	2.6235e-16	2.2775e-15	supercont1.250	452794	453423	AAEL007355-PA mRpS18A: mitochondrial ribosomal protein, S18A, putative|protein_coding|supercont1.250:452836:453388:- 1|gene:AAEL007355	NO	N/A	N/A
AAEL014494	-0.141303	7.39471	0.0208584	0.108003	-0.623499	7.39471	4.81712e-19	5.84519e-18	0.482192	7.39471	6.45233e-12	3.72714e-11	supercont1.1132	155011	172769	AAEL014494-PA methionine-tRNA synthetase|protein_coding|supe rcont1.1132:155621:172640:-1|gene:AAEL014494	YES	IN	1
AAEL011741	0.00276719	8.56544	0.959999	0.988364	0.572317	8.56544	5.19596e-19	6.29482e-18	-0.569548	8.56544	9.72971e-19	1.06956e-17	supercont1.607	101818	117128	AAEL011741-PA GSTS1: glutathione transferase|protein_coding| supercont1.607:107190:117128:-1|gene:AAEL011741	NO	N/A	N/A
AAEL011741	0.00276719	8.56544	0.959999	0.988364	0.572317	8.56544	5.19596e-19	6.29482e-18	-0.569548	8.56544	9.72971e-19	1.06956e-17	supercont1.607	101818	117128	AAEL011741-PB GSTS1: glutathione transferase|protein_coding| supercont1.607:101818:117128:-1|gene:AAEL011741	NO	N/A	N/A
AAEL000795	-7.17674e-05	8.38802	0.998105	1	0.647615	8.38802	5.21831e-19	6.31182e-18	-0.647685	8.38802	6.49685e-19	7.26805e-18	supercont1.17	1408260	1409177	AAEL000795-PA ubiquitin|protein_coding|supercont1.17:1408260 :1409177:1|gene:AAEL000795	NO	N/A	N/A
AAEL011309	0.10863	7.19391	0.129542	0.348813	0.697408	7.19391	5.26103e-19	6.35339e-18	-0.588775	7.19391	7.06369e-14	4.97735e-13	supercont1.565	566206	577767	AAEL011309-PA orotidine-5'-phosphate decarboxylase, putative |protein_coding|supercont1.565:566501:577526:1|gene:AAEL011309	NO	N/A	N/A
AAEL003835	0.067899	10.7606	0.155092	0.389506	0.470243	10.7606	5.49758e-19	6.62852e-18	-0.402344	10.7606	2.86088e-14	2.09155e-13	supercont1.98	1734690	1762131	AAEL003835-PA initiation factor 5a|protein_coding|supercont1 .98:1736237:1744846:-1|gene:AAEL003835	NO	N/A	N/A
AAEL003835	0.067899	10.7606	0.155092	0.389506	0.470243	10.7606	5.49758e-19	6.62852e-18	-0.402344	10.7606	2.86088e-14	2.09155e-13	supercont1.98	1734690	1762131	AAEL003835-PB initiation factor 5a|protein_coding|supercont1 .98:1736237:1744846:-1|gene:AAEL003835	NO	N/A	N/A
AAEL003835	0.067899	10.7606	0.155092	0.389506	0.470243	10.7606	5.49758e-19	6.62852e-18	-0.402344	10.7606	2.86088e-14	2.09155e-13	supercont1.98	1734690	1762131	AAEL003835-PC initiation factor 5a|protein_coding|supercont1 .98:1736237:1744846:-1|gene:AAEL003835	NO	N/A	N/A
AAEL017102	0.464376	5.4992	3.30846e-08	4.18851e-06	0.810296	5.4992	5.71559e-19	6.88045e-18	-0.345911	5.4992	0.000144169	0.000330249	supercont1.128	1452656	1453489	AAEL017102-PA |protein_coding|supercont1.128:1453070:1453207 :1|gene:AAEL017102	NO	N/A	N/A
AAEL008185	0.0710248	5.95145	0.326306	0.590007	0.703004	5.95145	5.81281e-19	6.98641e-18	-0.631972	5.95145	2.6525e-15	2.10317e-14	supercont1.304	938218	965055	AAEL008185-PA |protein_coding|supercont1.304:939362:964733:- 1|gene:AAEL008185	NO	N/A	N/A
AAEL006573	0.0608026	6.08056	0.392444	0.652585	0.685626	6.08056	5.85665e-19	7.02798e-18	-0.624817	6.08056	1.00608e-15	8.19981e-15	supercont1.211	1003171	1012656	AAEL006573-PA |protein_coding|supercont1.211:1003171:1012289 :1|gene:AAEL006573	NO	N/A	N/A
AAEL007659	-0.0568018	4.4394	0.531138	0.758654	0.82121	4.4394	6.09655e-19	7.30432e-18	-0.877986	4.4394	1.47557e-20	1.84349e-19	supercont1.271	847785	885941	AAEL007659-PA |protein_coding|supercont1.271:848571:850267:- 1|gene:AAEL007659	YES	IN	0
AAEL011388	-0.0439062	4.87334	0.5852	0.793777	-0.835832	4.87334	6.27024e-19	7.50059e-18	0.791901	4.87334	1.21568e-16	1.09671e-15	supercont1.574	360600	361639	AAEL011388-PA |protein_coding|supercont1.574:360707:361573:1 |gene:AAEL011388	NO	N/A	N/A
AAEL003349	-0.165291	7.28427	0.00181422	0.0191666	0.509416	7.28427	6.39745e-19	7.64073e-18	-0.674704	7.28427	2.28033e-31	5.89163e-30	supercont1.84	2837320	2915773	AAEL003349-PA NADPH cytochrome P450|protein_coding|supercont 1.84:2838033:2871202:-1|gene:AAEL003349	YES	OUT	1
AAEL003349	-0.165291	7.28427	0.00181422	0.0191666	0.509416	7.28427	6.39745e-19	7.64073e-18	-0.674704	7.28427	2.28033e-31	5.89163e-30	supercont1.84	2837320	2915773	AAEL003349-PB NADPH cytochrome P450|protein_coding|supercont 1.84:2838033:2871202:-1|gene:AAEL003349	YES	OUT	1
AAEL008210	0.0202699	6.86016	0.75445	0.897263	0.61168	6.86016	6.72056e-19	8.01403e-18	-0.591407	6.86016	1.45515e-17	1.42439e-16	supercont1.306	915368	948125	AAEL008210-PA |protein_coding|supercont1.306:915368:948125:1 |gene:AAEL008210	NO	N/A	N/A
AAEL004570	-0.0032143	4.78001	0.974361	0.993989	-0.932194	4.78001	7.18302e-19	8.55208e-18	0.928949	4.78001	2.22844e-18	2.36709e-17	supercont1.123	1783518	1798502	AAEL004570-PA |protein_coding|supercont1.123:1783644:1798191 :1|gene:AAEL004570	NO	N/A	N/A
AAEL008740	-0.153272	7.18441	0.00738116	0.0519623	0.549063	7.18441	7.22832e-19	8.59254e-18	-0.702333	7.18441	2.45739e-29	5.57205e-28	supercont1.345	189395	199277	AAEL008740-PA synaptic glycoprotein sc2|protein_coding|super cont1.345:189474:198838:1|gene:AAEL008740	YES	IN	4
AAEL011164	0.169624	7.67783	0.014902	0.0847487	0.676367	7.67783	7.51324e-19	8.91728e-18	-0.506741	7.67783	3.48786e-11	1.86971e-10	supercont1.545	709788	753018	AAEL011164-PA cadherin|protein_coding|supercont1.545:709788: 753018:1|gene:AAEL011164	YES	OUT	1
AAEL005871	0.293735	5.75452	0.000761349	0.0101638	0.832527	5.75452	8.04213e-19	9.53011e-18	-0.538784	5.75452	1.02036e-08	4.0793e-08	supercont1.178	439831	455505	AAEL005871-PA |protein_coding|supercont1.178:441926:455083:- 1|gene:AAEL005871	NO	N/A	N/A
AAEL004029	-0.377668	3.44247	0.00613464	0.0454804	-1.50944	3.44247	8.10352e-19	9.5879e-18	1.13165	3.44247	9.94508e-11	5.01946e-10	supercont1.105	1200180	1201713	AAEL004029-PA |protein_coding|supercont1.105:1200180:1201713 :1|gene:AAEL004029	NO	N/A	N/A
AAEL000435	-0.0161759	5.83559	0.830129	0.935558	-0.771255	5.83559	8.63401e-19	1.01997e-17	0.755067	5.83559	8.00515e-18	8.03264e-17	supercont1.8	1763777	1768270	AAEL000435-PA THO complex, putative|protein_coding|supercont 1.8:1764395:1767994:-1|gene:AAEL000435	NO	N/A	N/A
AAEL006514	-0.0466729	9.97123	0.435283	0.686405	-0.602795	9.97123	8.96852e-19	1.05784e-17	0.556122	9.97123	3.16356e-16	2.71837e-15	supercont1.209	400706	404926	AAEL006514-PA sodium-dependent phosphate transporter|protein _coding|supercont1.209:401834:404926:-1|gene:AAEL006514	YES	IN	10
AAEL009769	-0.000547558	5.26791	1	1	-0.779545	5.26791	9.45883e-19	1.11394e-17	0.77898	5.26791	2.0903e-18	2.23004e-17	supercont1.427	901544	904558	AAEL009769-PA |protein_coding|supercont1.427:901595:902752:- 1|gene:AAEL009769	NO	N/A	N/A
AAEL018218	0.0586244	4.20977	0.572751	0.786419	0.945575	4.20977	9.61965e-19	1.13113e-17	-0.886917	4.20977	3.48216e-16	2.97531e-15	supercont1.590	93178	209138	AAEL018218-PA |protein_coding|supercont1.590:93178:209138:-1 |gene:AAEL018218	YES	IN	2
AAEL013817	0.0476039	8.05092	0.373951	0.635466	0.518141	8.05092	9.96097e-19	1.16945e-17	-0.470536	8.05092	1.34507e-15	1.08577e-14	supercont1.930	326796	365917	AAEL013817-PA guanine-nucleotide exchange factor c3g|protein _coding|supercont1.930:326796:365917:1|gene:AAEL013817	NO	N/A	N/A
AAEL012265	0.0264707	6.53631	0.707897	0.870663	-0.702846	6.53631	1.14906e-18	1.34696e-17	0.72931	6.53631	8.8443e-20	1.053e-18	supercont1.673	442713	445330	AAEL012265-PA transcription initiation factor RRN3|protein_c oding|supercont1.673:443039:445249:1|gene:AAEL012265	NO	N/A	N/A
AAEL000178	-0.0159575	6.56649	0.829113	0.93469	-0.766496	6.56649	1.17184e-18	1.37154e-17	0.750532	6.56649	8.47966e-18	8.47519e-17	supercont1.3	4712426	4724465	AAEL000178-PA ubiquinone/menaquinone biosynthesis methyltran sferase|protein_coding|supercont1.3:4712691:4724277:-1|gene:AAEL000178	NO	N/A	N/A
AAEL003708	-0.128992	5.48748	0.0550114	0.203572	-0.684169	5.48748	1.22251e-18	1.42865e-17	0.555166	5.48748	2.31103e-12	1.38552e-11	supercont1.95	1896501	1934741	AAEL003708-PA ninjurin a|protein_coding|supercont1.95:189770 6:1934026:-1|gene:AAEL003708	YES	OUT	2
AAEL005851	0.133002	4.62898	0.178073	0.422315	-1.03404	4.62898	1.23375e-18	1.43957e-17	1.167	4.62898	6.21005e-23	9.41548e-22	supercont1.177	200952	202030	AAEL005851-PA exosome complex exonuclease rrp42 (ribosomal RNA processing protein 42)|protein_coding|supercont1.177:201 047:202013:1|gene:AAEL005851	NO	N/A	N/A
AAEL009879	0.0813237	6.80258	0.15181	0.384382	-0.573981	6.80258	1.27936e-18	1.4905e-17	0.6553	6.80258	1.48731e-23	2.36847e-22	supercont1.436	549959	556616	AAEL009879-PA |protein_coding|supercont1.436:550096:556452:1 |gene:AAEL009879	NO	N/A	N/A
AAEL009879	0.0813237	6.80258	0.15181	0.384382	-0.573981	6.80258	1.27936e-18	1.4905e-17	0.6553	6.80258	1.48731e-23	2.36847e-22	supercont1.436	549959	556616	AAEL009879-PB |protein_coding|supercont1.436:550096:556452:1 |gene:AAEL009879	NO	N/A	N/A
AAEL012100	0.20255	5.61662	0.0106101	0.0668667	-0.818668	5.61662	1.29404e-18	1.50528e-17	1.0212	5.61662	5.91459e-28	1.24108e-26	supercont1.656	194295	195667	AAEL012100-PA |protein_coding|supercont1.656:194295:195667:1 |gene:AAEL012100	NO	N/A	N/A
AAEL013147	0.230276	7.54489	1.34216e-05	0.000494907	0.51047	7.54489	1.32522e-18	1.53921e-17	-0.280192	7.54489	1.46723e-06	4.47593e-06	supercont1.796	8866	20350	AAEL013147-PA |protein_coding|supercont1.796:8977:19599:1|gene:AAEL013147	YES	IN	1
AAEL007713	0.0901349	6.48883	0.141935	0.370241	-0.618151	6.48883	1.35729e-18	1.57404e-17	0.70828	6.48883	1.19305e-23	1.90386e-22	supercont1.276	980221	981573	AAEL007713-PA viral IAP-associated factor, putative|protein_ coding|supercont1.276:980404:981190:1|gene:AAEL007713	NO	N/A	N/A
AAEL009042	0.0628092	6.25582	0.321237	0.585864	-0.641391	6.25582	1.38751e-18	1.60664e-17	0.704193	6.25582	7.93429e-22	1.0998e-20	supercont1.364	912913	915184	AAEL009042-PA ubiquitin fusion degradaton protein|protein_co ding|supercont1.364:913302:914845:1|gene:AAEL009042	NO	N/A	N/A
AAEL004067	-0.132852	9.26486	0.00526052	0.0409415	-0.474656	9.26486	1.40938e-18	1.62948e-17	0.341804	9.26486	2.34265e-10	1.13415e-09	supercont1.106	424351	425583	AAEL004067-PA mitochondrial benzodiazepine receptor, putativ e|protein_coding|supercont1.106:424412:425429:1|gene:AAEL004067	YES	IN	4
AAEL009351	-0.126168	8.19106	0.0107134	0.0672556	0.476189	8.19106	1.48724e-18	1.71688e-17	-0.602356	8.19106	1.77607e-28	3.85458e-27	supercont1.391	749218	750950	AAEL009351-PA thioredoxin, putative|protein_coding|supercont 1.391:749372:750708:1|gene:AAEL009351	NO	N/A	N/A
AAEL010004	-0.107568	7.1174	0.0712166	0.238309	0.568028	7.1174	1.55556e-18	1.79302e-17	-0.675593	7.1174	3.46783e-25	6.22733e-24	supercont1.446	573760	611655	AAEL010004-PA |protein_coding|supercont1.446:574297:611469:- 1|gene:AAEL010004	NO	N/A	N/A
AAEL010004	-0.107568	7.1174	0.0712166	0.238309	0.568028	7.1174	1.55556e-18	1.79302e-17	-0.675593	7.1174	3.46783e-25	6.22733e-24	supercont1.446	573760	611655	AAEL010004-PB |protein_coding|supercont1.446:574297:611469:- 1|gene:AAEL010004	NO	N/A	N/A
AAEL004997	0.196593	7.11121	0.000707563	0.00968406	-0.586022	7.11121	1.62117e-18	1.86582e-17	0.78261	7.11121	1.68864e-31	4.40787e-30	supercont1.137	1107793	1109252	AAEL004997-PA U3 small nucleolar ribonucleoprotein protein i mp4|protein_coding|supercont1.137:1107943:1109196:1|gene:AAEL004997	NO	N/A	N/A
AAEL003955	0.0347682	8.80006	0.469569	0.715373	0.462661	8.80006	1.76228e-18	2.02516e-17	-0.427892	8.80006	6.05659e-16	5.02247e-15	supercont1.102	2213853	2246701	AAEL003955-PA |protein_coding|supercont1.102:2214336:2245406 :1|gene:AAEL003955	NO	N/A	N/A
AAEL003243	0.117533	4.74463	0.214805	0.470354	-0.999454	4.74463	1.80583e-18	2.07206e-17	1.11695	4.74463	2.04078e-22	2.95836e-21	supercont1.82	2646291	2656305	AAEL003243-PA CLIPB13A: Clip-Domain Serine Protease family B .|protein_coding|supercont1.82:2646436:2656192:1|gene:AAEL003243	YES	OUT	0
AAEL006474	-0.119962	7.74552	0.0135777	0.0795805	-0.483194	7.74552	1.89837e-18	2.17496e-17	0.363231	7.74552	5.68904e-11	2.98645e-10	supercont1.206	7321	35806	AAEL006474-PA ATP-dependent Lon protease, putative|protein_c oding|supercont1.206:7467:35691:1|gene:AAEL006474	NO	N/A	N/A
AAEL004623	0.0358485	7.46037	0.532178	0.759105	0.550661	7.46037	1.90781e-18	2.18249e-17	-0.51481	7.46037	3.80427e-16	3.2396e-15	supercont1.125	2346741	2412121	AAEL004623-PA band 4.1-like protein 5, putative|protein_codi ng|supercont1.125:2346741:2410527:1|gene:AAEL004623	NO	N/A	N/A
AAEL006712	0.104759	4.6253	0.286861	0.551086	-1.05712	4.6253	1.94831e-18	2.22547e-17	1.16184	4.6253	1.13309e-21	1.53695e-20	supercont1.218	431038	445332	AAEL006712-PA serine/threonine protein kinase|protein_coding |supercont1.218:431455:444873:-1|gene:AAEL006712	NO	N/A	N/A
AAEL000088	0.0827369	5.76654	0.240493	0.500352	-0.712236	5.76654	1.95756e-18	2.23268e-17	0.794961	5.76654	2.58311e-22	3.70213e-21	supercont1.1	5339302	5361039	AAEL000088-PA brefeldin A-sensitive peripheral Golgi protein, putative|protein_coding|supercont1.1:5339302:536008 7:1|gene:AAEL000088	NO	N/A	N/A
AAEL010982	-0.0259327	5.59172	0.695847	0.864092	-0.668402	5.59172	2.00195e-18	2.27989e-17	0.642458	5.59172	9.57901e-17	8.70361e-16	supercont1.530	75614	131066	AAEL010982-PA GPRMTH1_1: GPCR Methuselah Family|protein_codi ng|supercont1.530:75614:131066:1|gene:AAEL010982	YES	OUT	7
AAEL013163	-0.117861	7.60882	0.0206833	0.107316	-0.50758	7.60882	2.09671e-18	2.38422e-17	0.389717	7.60882	2.39289e-11	1.30296e-10	supercont1.799	295044	305466	AAEL013163-PA |protein_coding|supercont1.799:304722:305447:1 |gene:AAEL013163	YES	IN	1
AAEL010046	0.126868	5.8237	0.0765777	0.249222	-0.725952	5.8237	2.30609e-18	2.61451e-17	0.852808	5.8237	1.61084e-24	2.7746e-23	supercont1.449	189585	215297	AAEL010046-PA maintenance of ploidy protein mob1 (mps1 binder 1)|protein_coding|supercont1.449:190384:214782:-1|gen e:AAEL010046	NO	N/A	N/A
AAEL010046	0.126868	5.8237	0.0765777	0.249222	-0.725952	5.8237	2.30609e-18	2.61451e-17	0.852808	5.8237	1.61084e-24	2.7746e-23	supercont1.449	189585	215297	AAEL010046-PB maintenance of ploidy protein mob1 (mps1 binder 1)|protein_coding|supercont1.449:190384:214782:-1|gen e:AAEL010046	NO	N/A	N/A
AAEL007540	-0.104195	5.7241	0.127288	0.345314	-0.687587	5.7241	2.30611e-18	2.61451e-17	0.583381	5.7241	2.5854e-13	1.71367e-12	supercont1.262	219532	220017	AAEL007540-PA |protein_coding|supercont1.262:219532:220017:1 |gene:AAEL007540	NO	N/A	N/A
AAEL000118	0.0977861	6.28627	0.0925618	0.280119	-0.585367	6.28627	2.40241e-18	2.71963e-17	0.683147	6.28627	3.81716e-24	6.38659e-23	supercont1.2	5094650	5100819	AAEL000118-PA cleavage and polyadenylation specificity facto r|protein_coding|supercont1.2:5095961:5100029:1|gene:AAEL000118	NO	N/A	N/A
AAEL011810	-0.00161628	5.99671	0.97452	0.994019	-0.59425	5.99671	2.41584e-18	2.73076e-17	0.592626	5.99671	7.26806e-18	7.31234e-17	supercont1.616	300329	304946	AAEL011810-PA |protein_coding|supercont1.616:301116:304946:- 1|gene:AAEL011810	NO	N/A	N/A
AAEL009621	0.105561	5.51076	0.128286	0.346459	0.640603	5.51076	2.62293e-18	2.96044e-17	-0.535033	5.51076	5.43999e-13	3.49595e-12	supercont1.412	242851	254155	AAEL009621-PA |protein_coding|supercont1.412:242851:254155:- 1|gene:AAEL009621	NO	N/A	N/A
AAEL011527	-0.0107924	9.50107	0.828321	0.934352	-0.495659	9.50107	2.70469e-18	3.04819e-17	0.484866	9.50107	1.56512e-17	1.52614e-16	supercont1.588	164700	174867	AAEL011527-PA eukaryotic translation initiation factor|prote in_coding|supercont1.588:164852:174571:1|gene:AAEL011527	NO	N/A	N/A
AAEL013237	-0.0188488	5.22674	0.843139	0.94065	-1.00753	5.22674	2.7313e-18	3.07363e-17	0.988657	5.22674	3.84159e-17	3.62043e-16	supercont1.809	171458	183472	AAEL013237-PA pom1|protein_coding|supercont1.809:171458:1834 72:1|gene:AAEL013237	NO	N/A	N/A
AAEL000782	0.0163841	6.00816	0.812271	0.926011	-0.682349	6.00816	2.82169e-18	3.17064e-17	0.698724	6.00816	7.89173e-19	8.78968e-18	supercont1.16	1512954	1514098	AAEL000782-PA |protein_coding|supercont1.16:1513055:1514053: 1|gene:AAEL000782	NO	N/A	N/A
AAEL013314	-0.0473398	6.44631	0.416328	0.671002	-0.575152	6.44631	2.88041e-18	3.23184e-17	0.527807	6.44631	2.27675e-15	1.81661e-14	supercont1.821	368635	369752	AAEL013314-PA calicylin binding protein|protein_coding|super cont1.821:368827:369612:1|gene:AAEL013314	NO	N/A	N/A
AAEL012820	-0.108962	7.39635	0.0651223	0.225773	-0.589031	7.39635	3.12465e-18	3.50071e-17	0.480067	7.39635	1.63812e-12	9.93863e-12	supercont1.745	408255	419481	AAEL012820-PA |protein_coding|supercont1.745:409271:419306:- 1|gene:AAEL012820	YES	IN	4
AAEL001582	0.10872	5.79982	0.227472	0.485701	0.8303	5.79982	3.24562e-18	3.63089e-17	-0.72157	5.79982	4.87393e-14	3.50556e-13	supercont1.36	2803565	2859408	AAEL001582-PA kinesin|protein_coding|supercont1.36:2803565:2 859408:1|gene:AAEL001582	NO	N/A	N/A
AAEL014260	0.0775959	5.19258	0.279878	0.543833	0.650179	5.19258	3.2781e-18	3.66183e-17	-0.572571	5.19258	4.03723e-14	2.92065e-13	supercont1.1051	39409	63897	AAEL014260-PA |protein_coding|supercont1.1051:39409:63744:1| gene:AAEL014260	NO	N/A	N/A
AAEL004129	0.329317	8.1763	3.50635e-06	0.00017408	0.679289	8.1763	3.28931e-18	3.66895e-17	-0.349971	8.1763	7.92245e-06	2.20678e-05	supercont1.108	1210890	1287100	AAEL004129-PA |protein_coding|supercont1.108:1214772:1252325 :-1|gene:AAEL004129	NO	N/A	N/A
AAEL004129	0.329317	8.1763	3.50635e-06	0.00017408	0.679289	8.1763	3.28931e-18	3.66895e-17	-0.349971	8.1763	7.92245e-06	2.20678e-05	supercont1.108	1210890	1287100	AAEL004129-PB |protein_coding|supercont1.108:1214772:1251054 :-1|gene:AAEL004129	NO	N/A	N/A
AAEL013262	-0.142915	6.63825	0.0133789	0.0785971	-0.571337	6.63825	3.33671e-18	3.71518e-17	0.428419	6.63825	1.05017e-10	5.27934e-10	supercont1.813	151829	152480	AAEL013262-PA |protein_coding|supercont1.813:151858:152394:1 |gene:AAEL013262	NO	N/A	N/A
AAEL006963	0.0909633	5.3342	0.154957	0.3895	-0.652053	5.3342	3.34053e-18	3.71518e-17	0.743002	5.3342	7.40474e-23	1.10721e-21	supercont1.230	129123	137324	AAEL006963-PA |protein_coding|supercont1.230:129123:135998:1 |gene:AAEL006963	NO	N/A	N/A
AAEL005662	0.0129262	8.97378	0.791656	0.915563	0.46483	8.97378	4.29903e-18	4.77419e-17	-0.451903	8.97378	4.20406e-17	3.95223e-16	supercont1.168	880261	887511	AAEL005662-PA adenosine diphosphatase|protein_coding|superco nt1.168:881679:886938:-1|gene:AAEL005662	YES	IN	1
AAEL009437	0.0536271	7.56052	0.3101	0.573119	0.499556	7.56052	4.38731e-18	4.86099e-17	-0.445927	7.56052	1.42144e-14	1.06272e-13	supercont1.396	803217	833575	AAEL009437-PA |protein_coding|supercont1.396:803218:833575:- 1|gene:AAEL009437	NO	N/A	N/A
AAEL000431	0.0299006	5.89808	0.638564	0.8303	-0.634023	5.89808	4.38999e-18	4.86099e-17	0.663914	5.89808	2.25921e-19	2.60805e-18	supercont1.8	1060441	1061857	AAEL000431-PA |protein_coding|supercont1.8:1060780:1061804:- 1|gene:AAEL000431	NO	N/A	N/A
AAEL006168	-0.0772134	4.29928	0.545548	0.768257	1.06966	4.29928	4.52388e-18	5.00195e-17	-1.14684	4.29928	1.06086e-19	1.25714e-18	supercont1.192	790988	792236	AAEL006168-PA CLIPB42: Clip-Domain Serine Protease family B. |protein_coding|supercont1.192:790988:792236:-1|gene:AAEL006168	YES	OUT	0
AAEL010738	0.0867291	5.74198	0.241198	0.500718	0.681748	5.74198	4.62301e-18	5.10413e-17	-0.595011	5.74198	6.62356e-14	4.67589e-13	supercont1.504	330652	420028	AAEL010738-PA sodium bicarbonate cotransporter|protein_codin g|supercont1.504:331332:408201:-1|gene:AAEL010738	YES	IN	10
AAEL010738	0.0867291	5.74198	0.241198	0.500718	0.681748	5.74198	4.62301e-18	5.10413e-17	-0.595011	5.74198	6.62356e-14	4.67589e-13	supercont1.504	330652	420028	AAEL010738-PB sodium bicarbonate cotransporter|protein_codin g|supercont1.504:332927:390452:-1|gene:AAEL010738	YES	IN	10
AAEL010020	-0.107891	6.40676	0.126833	0.344869	0.656169	6.40676	4.64228e-18	5.11796e-17	-0.764054	6.40676	1.80072e-23	2.82026e-22	supercont1.447	194919	226898	AAEL010020-PA Med14: Mediator of RNA polymerase II transcription subunit 14 (Med14)|protein_coding|supercont1.4 47:195398:226628:1|gene:AAEL010020	NO	N/A	N/A
AAEL014281	-0.098458	5.40208	0.208919	0.462803	-0.795896	5.40208	5.16431e-18	5.68523e-17	0.697423	5.40208	7.6302e-14	5.34677e-13	supercont1.1057	92783	112148	AAEL014281-PA |protein_coding|supercont1.1057:92934:112075:- 1|gene:AAEL014281	NO	N/A	N/A
AAEL008124	0.207946	4.2681	0.0459862	0.180897	-1.11802	4.2681	5.51584e-18	6.06344e-17	1.3259	4.2681	2.04009e-24	3.46678e-23	supercont1.302	850039	851765	AAEL008124-PA possible RNA methyltransferase, putative|prote in_coding|supercont1.302:850131:851634:-1|gene:AAEL008124	NO	N/A	N/A
AAEL010342	-0.0904279	5.68497	0.21419	0.469549	-0.719405	5.68497	6.05081e-18	6.6419e-17	0.628966	5.68497	8.43736e-14	5.88524e-13	supercont1.472	441397	453388	AAEL010342-PA racGTPase-activating protein|protein_coding|su percont1.472:441753:453037:-1|gene:AAEL010342	NO	N/A	N/A
AAEL014436	-0.0276971	9.99932	0.712784	0.873295	-0.743171	9.99932	6.28516e-18	6.88919e-17	0.715473	9.99932	9.61901e-17	8.72951e-16	supercont1.1117	67118	74256	AAEL014436-PA |protein_coding|supercont1.1117:67118:74256:1| gene:AAEL014436	NO	N/A	N/A
AAEL007007	-0.188268	7.46133	0.00317812	0.0289461	-0.6268	7.46133	7.15908e-18	7.83579e-17	0.43853	7.46133	1.8365e-09	8.03111e-09	supercont1.231	1599884	1610140	AAEL007007-PA DNA replication licensing factor MCM2|protein_ coding|supercont1.231:1599966:1609994:-1|gene:AAEL007007	NO	N/A	N/A
AAEL011135	-0.0282778	3.90758	0.794022	0.917056	-1.1046	3.90758	7.1733e-18	7.84005e-17	1.07625	3.90758	1.58608e-16	1.41407e-15	supercont1.542	516754	517938	AAEL011135-PA |protein_coding|supercont1.542:516935:517909:1 |gene:AAEL011135	NO	N/A	N/A
AAEL004351	0.22191	6.846	0.000116919	0.00253024	0.540564	6.846	7.28145e-18	7.94683e-17	-0.318652	6.846	4.2414e-07	1.37859e-06	supercont1.116	278434	485105	AAEL004351-PA casein kinase|protein_coding|supercont1.116:27 9687:485105:-1|gene:AAEL004351	NO	N/A	N/A
AAEL004351	0.22191	6.846	0.000116919	0.00253024	0.540564	6.846	7.28145e-18	7.94683e-17	-0.318652	6.846	4.2414e-07	1.37859e-06	supercont1.116	278434	485105	AAEL004351-PB casein kinase|protein_coding|supercont1.116:27 9687:485105:-1|gene:AAEL004351	NO	N/A	N/A
AAEL004351	0.22191	6.846	0.000116919	0.00253024	0.540564	6.846	7.28145e-18	7.94683e-17	-0.318652	6.846	4.2414e-07	1.37859e-06	supercont1.116	278434	485105	AAEL004351-PC casein kinase|protein_coding|supercont1.116:27 9687:485105:-1|gene:AAEL004351	NO	N/A	N/A
AAEL017088	0.0730352	6.16195	0.298583	0.563628	0.647859	6.16195	7.76613e-18	8.46364e-17	-0.574818	6.16195	3.58406e-14	2.60272e-13	supercont1.211	1803424	1806079	AAEL017088-PA |protein_coding|supercont1.211:1803639:1803914 :-1|gene:AAEL017088	NO	N/A	N/A
AAEL013057	0.299055	5.3152	0.000838631	0.0108337	0.823692	5.3152	7.93746e-18	8.63795e-17	-0.524626	5.3152	4.31636e-08	1.58315e-07	supercont1.784	268785	288747	AAEL013057-PA serine/threonine-protein kinase wnk 1,3,4|prot ein_coding|supercont1.784:268785:288747:1|gene:AAEL013057	NO	N/A	N/A
AAEL002833	-0.256916	12.3398	3.81187e-06	0.000185685	-0.542376	12.3398	8.11705e-18	8.82076e-17	0.28546	12.3398	5.17705e-06	1.47782e-05	supercont1.69	336435	370875	AAEL002833-PA cathepsin l|protein_coding|supercont1.69:33676 5:369776:-1|gene:AAEL002833	YES	OUT	1
AAEL003338	0.0636272	5.25449	0.410457	0.665777	-0.780799	5.25449	8.2947e-18	9.00093e-17	0.844407	5.25449	2.53819e-20	3.11472e-19	supercont1.84	585940	587554	AAEL003338-PA |protein_coding|supercont1.84:586144:587544:-1 |gene:AAEL003338	NO	N/A	N/A
AAEL011404	-0.00229459	5.6583	0.982228	0.997653	-0.782413	5.6583	8.33134e-18	9.0278e-17	0.780105	5.6583	1.76058e-17	1.69928e-16	supercont1.577	11402	11924	AAEL011404-PA CTL19: C-Type Lectin (CTL19)|protein_coding|su percont1.577:11402:11924:1|gene:AAEL011404	YES	IN	1
AAEL001636	-0.089707	9.90544	0.105106	0.30495	0.525307	9.90544	8.60309e-18	9.30898e-17	-0.615013	9.90544	8.64138e-24	1.39068e-22	supercont1.38	370253	388768	AAEL001636-PA nuclear transcription factor, x-box binding 1 (nfx1)|protein_coding|supercont1.38:385323:388487:1|gene:AAEL001636	NO	N/A	N/A
AAEL006301	0.131895	5.7351	0.0917455	0.278648	0.712269	5.7351	1.04686e-17	1.13114e-16	-0.580366	5.7351	3.71147e-12	2.18885e-11	supercont1.199	701824	808545	AAEL006301-PA fruitless|protein_coding|supercont1.199:701824 :808259:1|gene:AAEL006301	NO	N/A	N/A
AAEL007030	-0.0152946	4.61136	0.913767	0.971574	1.11094	4.61136	1.05633e-17	1.13976e-16	-1.1262	4.61136	8.82138e-18	8.79359e-17	supercont1.232	1223469	1237692	AAEL007030-PA ceramidase|protein_coding|supercont1.232:12234 69:1237541:1|gene:AAEL007030	YES	IN	2
AAEL009092	0.15709	8.21703	0.00366421	0.0319093	0.508971	8.21703	1.11276e-17	1.19894e-16	-0.35188	8.21703	3.68994e-09	1.55026e-08	supercont1.369	345689	404095	AAEL009092-PA longevity assurance factor 1 (lag1)|protein_co ding|supercont1.369:346312:402185:1|gene:AAEL009092	YES	IN	4
AAEL009092	0.15709	8.21703	0.00366421	0.0319093	0.508971	8.21703	1.11276e-17	1.19894e-16	-0.35188	8.21703	3.68994e-09	1.55026e-08	supercont1.369	345689	404095	AAEL009092-PB longevity assurance factor 1 (lag1)|protein_co ding|supercont1.369:346312:385149:1|gene:AAEL009092	YES	IN	4
AAEL004355	0.130991	5.61386	0.0676367	0.231011	-0.719905	5.61386	1.12448e-17	1.20986e-16	0.850882	5.61386	6.514e-24	1.06181e-22	supercont1.116	968746	981425	AAEL004355-PA |protein_coding|supercont1.116:968840:981319:1 |gene:AAEL004355	NO	N/A	N/A
AAEL010318	0.247844	11.0314	9.91017e-07	6.22129e-05	0.47936	11.0314	1.18841e-17	1.27683e-16	-0.231516	11.0314	3.86329e-05	9.62781e-05	supercont1.470	97619	108577	AAEL010318-PA polyadenylate-binding protein|protein_coding|s upercont1.470:99475:108194:-1|gene:AAEL010318	NO	N/A	N/A
AAEL010318	0.247844	11.0314	9.91017e-07	6.22129e-05	0.47936	11.0314	1.18841e-17	1.27683e-16	-0.231516	11.0314	3.86329e-05	9.62781e-05	supercont1.470	97619	108577	AAEL010318-PB polyadenylate-binding protein|protein_coding|s upercont1.470:99475:108194:-1|gene:AAEL010318	NO	N/A	N/A
AAEL011653	-0.0547393	4.03222	0.645422	0.835343	-1.21593	4.03222	1.20741e-17	1.2954e-16	1.16112	4.03222	6.69313e-16	5.54427e-15	supercont1.599	661072	662874	AAEL011653-PA thyroid hormone receptor interactor|protein_co ding|supercont1.599:661221:662717:-1|gene:AAEL011653	NO	N/A	N/A
AAEL014699	-0.0319028	7.51483	0.584494	0.792966	0.538629	7.51483	1.21179e-17	1.29827e-16	-0.57053	7.51483	2.1804e-19	2.5209e-18	supercont1.1224	80764	141582	AAEL014699-PA ABC transporter|protein_coding|supercont1.1224 :81164:141006:-1|gene:AAEL014699	YES	IN	12
AAEL002448	0.277728	5.95291	0.000194984	0.00374016	0.691913	5.95291	1.24533e-17	1.33232e-16	-0.414179	5.95291	3.58918e-07	1.17667e-06	supercont1.57	462489	462971	AAEL002448-PA |protein_coding|supercont1.57:462489:462971:1| gene:AAEL002448	YES	IN	2
AAEL017354	0.0982769	6.89845	0.215743	0.471677	0.741867	6.89845	1.27534e-17	1.36251e-16	-0.643586	6.89845	1.60408e-13	1.09083e-12	supercont1.127	2108156	2110540	AAEL017354-PA |protein_coding|supercont1.127:2109051:2109179 :1|gene:AAEL017354	NO	N/A	N/A
AAEL001573	-0.121485	7.9663	0.0396332	0.164241	-0.573755	7.9663	1.30835e-17	1.39582e-16	0.452268	7.9663	1.75943e-11	9.68452e-11	supercont1.36	993317	994848	AAEL001573-PA |protein_coding|supercont1.36:993394:994737:1| gene:AAEL001573	NO	N/A	N/A
AAEL006825	0.142493	4.77027	0.140891	0.368528	0.869788	4.77027	1.32066e-17	1.40697e-16	-0.727276	4.77027	1.47516e-12	8.98582e-12	supercont1.222	288768	298933	AAEL006825-PA |protein_coding|supercont1.222:288768:298074:1 |gene:AAEL006825	NO	N/A	N/A
AAEL002351	-0.0434682	6.27842	0.499749	0.734822	0.577026	6.27842	1.32304e-17	1.40754e-16	-0.620489	6.27842	1.25659e-19	1.48215e-18	supercont1.54	2059838	2072576	AAEL002351-PA DEAD box ATP-dependent RNA helicase|protein_co ding|supercont1.54:2060238:2072370:-1|gene:AAEL002351	NO	N/A	N/A
AAEL013539	0.224074	5.63389	0.00769809	0.0534342	0.772764	5.63389	1.36715e-17	1.45242e-16	-0.548681	5.63389	1.60405e-09	7.0634e-09	supercont1.864	314371	375013	AAEL013539-PA SH2/SH3 adaptor protein|protein_coding|superco nt1.864:339541:370297:1|gene:AAEL013539	NO	N/A	N/A
AAEL014606	-0.136778	9.1086	0.00891903	0.0590662	-0.505917	9.1086	1.42067e-17	1.50718e-16	0.369138	9.1086	4.57253e-10	2.14799e-09	supercont1.1188	75970	78742	AAEL014606-PA CYP9J7: cytochrome P450|protein_coding|superco nt1.1188:76216:77856:-1|gene:AAEL014606	YES	OUT	4
AAEL011136	0.00734945	6.84949	0.892758	0.962635	-0.51606	6.84949	1.42775e-17	1.51258e-16	0.523406	6.84949	8.73007e-18	8.71401e-17	supercont1.543	510996	512921	AAEL011136-PA ASNA1-1: arsenical pump-driving ATPase|protein _coding|supercont1.543:511301:512742:-1|gene:AAEL011136	NO	N/A	N/A
AAEL006049	0.125682	4.97661	0.0967718	0.288832	-0.777631	4.97661	1.45047e-17	1.53451e-16	0.903289	4.97661	7.21703e-23	1.08771e-21	supercont1.187	490649	492324	AAEL006049-PA mRpS10: mitochondrial ribosomal protein, S10, putative|protein_coding|supercont1.187:490825:492243:-1|gene:AAEL006049	NO	N/A	N/A
AAEL012295	-0.226495	3.63212	0.0452592	0.179057	-1.16875	3.63212	1.50374e-17	1.58865e-16	0.942177	3.63212	2.31819e-11	1.2641e-10	supercont1.676	218298	223316	AAEL012295-PA |protein_coding|supercont1.676:218298:222929:1 |gene:AAEL012295	NO	N/A	N/A
AAEL006724	-0.0312013	4.85675	0.729856	0.883645	-0.830558	4.85675	1.53036e-17	1.61453e-16	0.799332	4.85675	5.01791e-16	4.21638e-15	supercont1.219	492651	494146	AAEL006724-PA |protein_coding|supercont1.219:492794:493948:- 1|gene:AAEL006724	NO	N/A	N/A
AAEL012877	0.197293	5.52725	0.0115395	0.0709268	0.714793	5.52725	1.53896e-17	1.62135e-16	-0.517491	5.52725	8.76404e-10	3.99111e-09	supercont1.753	228564	230141	AAEL012877-PA homeobox protein extradenticle, putative|prote in_coding|supercont1.753:228564:229780:1|gene:AAEL012877	NO	N/A	N/A
AAEL000079	0.216898	5.71676	0.0115884	0.0710305	0.788449	5.71676	1.57929e-17	1.65924e-16	-0.571542	5.71676	7.72805e-10	3.54268e-09	supercont1.1	321779	392211	AAEL000079-PA |protein_coding|supercont1.1:365695:390981:1|gene:AAEL000079	NO	N/A	N/A
AAEL001039	-0.0325099	5.0878	0.718945	0.876895	-0.92382	5.0878	1.57811e-17	1.65924e-16	0.891286	5.0878	4.14391e-16	3.50916e-15	supercont1.21	2266072	2268944	AAEL001039-PA metaxin|protein_coding|supercont1.21:2267709:2 268862:-1|gene:AAEL001039	YES	IN	1
AAEL001039	-0.0325099	5.0878	0.718945	0.876895	-0.92382	5.0878	1.57811e-17	1.65924e-16	0.891286	5.0878	4.14391e-16	3.50916e-15	supercont1.21	2266072	2268944	AAEL001039-PB metaxin|protein_coding|supercont1.21:2266132:2 268862:-1|gene:AAEL001039	YES	IN	1
AAEL015010	-0.104263	10.4266	0.161129	0.39777	-0.724404	10.4266	1.60836e-17	1.68744e-16	0.62014	10.4266	2.57941e-13	1.7112e-12	supercont1.1396	79760	114743	AAEL015010-PA acetyl-coa synthetase|protein_coding|supercont 1.1396:81464:114181:-1|gene:AAEL015010	NO	N/A	N/A
AAEL001997	0.115194	5.34272	0.0969591	0.289019	-0.685836	5.34272	1.69046e-17	1.77113e-16	0.801015	5.34272	4.98217e-23	7.62995e-22	supercont1.47	856545	857518	AAEL001997-PA |protein_coding|supercont1.47:856589:857446:-1 |gene:AAEL001997	NO	N/A	N/A
AAEL018075	-0.00782712	8.59749	0.879565	0.956777	-0.509233	8.59749	1.71289e-17	1.79217e-16	0.501405	8.59749	6.27946e-17	5.80277e-16	supercont1.352	153603	156467	AAEL018075-PA |protein_coding|supercont1.352:153931:156212:- 1|gene:AAEL018075	YES	OUT	5
AAEL001176	-0.00618057	7.94066	0.927792	0.97665	0.63497	7.94066	1.82941e-17	1.91144e-16	-0.641149	7.94066	1.09276e-17	1.08081e-16	supercont1.24	1148486	1184534	AAEL001176-PA s-adenosylmethionine decarboxylase|protein_cod ing|supercont1.24:1148980:1184490:1|gene:AAEL001176	NO	N/A	N/A
AAEL006637	0.187069	4.13011	0.0756467	0.247039	-1.10841	4.13011	1.96709e-17	2.05248e-16	1.29541	4.13011	4.09979e-23	6.30405e-22	supercont1.214	889359	892352	AAEL006637-PA |protein_coding|supercont1.214:889518:892275:- 1|gene:AAEL006637	NO	N/A	N/A
AAEL005583	-0.0160155	7.19059	0.799505	0.919183	0.555531	7.19059	2.01297e-17	2.09747e-16	-0.571544	7.19059	4.24729e-18	4.39543e-17	supercont1.163	1516688	1547022	AAEL005583-PA c3f|protein_coding|supercont1.163:1518202:1545 661:-1|gene:AAEL005583	YES	OUT	6
AAEL017186	-0.0885563	5.46927	0.241101	0.500718	-0.735728	5.46927	2.0402e-17	2.12293e-16	0.647159	5.46927	1.60276e-13	1.09083e-12	supercont1.44	1413190	1421790	AAEL017186-PA |protein_coding|supercont1.44:1413253:1421790: 1|gene:AAEL017186	NO	N/A	N/A
AAEL000241	0.00596516	5.97204	0.933096	0.978329	-0.591599	5.97204	2.25136e-17	2.33945e-16	0.597556	5.97204	2.41001e-17	2.31142e-16	supercont1.4	3828458	3830178	AAEL000241-PA |protein_coding|supercont1.4:3828695:3830127:1 |gene:AAEL000241	NO	N/A	N/A
AAEL009067	0.0367753	7.51393	0.482967	0.726315	-0.501953	7.51393	2.25924e-17	2.34442e-16	0.538726	7.51393	1.39282e-19	1.63775e-18	supercont1.366	987790	1019963	AAEL009067-PA helicase|protein_coding|supercont1.366:988188: 1019821:-1|gene:AAEL009067	NO	N/A	N/A
AAEL002284	0.0699103	5.07768	0.379303	0.641193	-0.765667	5.07768	2.43811e-17	2.52659e-16	0.835556	5.07768	1.49018e-19	1.74683e-18	supercont1.53	458090	473080	AAEL002284-PA Med18: mediator of RNA polymerase II transcription subunit 18 (Med18)|protein_coding|supercont1.5 3:458136:472966:1|gene:AAEL002284	NO	N/A	N/A
AAEL004558	0.108162	4.41986	0.217239	0.473772	-0.889004	4.41986	2.44693e-17	2.53228e-16	0.997126	4.41986	5.62355e-21	7.26471e-20	supercont1.123	1828863	1830715	AAEL004558-PA wuho: tRNA (guanine-N(7)-)-methyltransferase subunit wuho|protein_coding|supercont1.123:1828913:1830684:1 |gene:AAEL004558	NO	N/A	N/A
AAEL000883	0.059998	5.91636	0.400013	0.657116	0.64584	5.91636	2.52471e-17	2.60922e-16	-0.585835	5.91636	2.82756e-14	2.06919e-13	supercont1.18	3734822	3744485	AAEL000883-PA |protein_coding|supercont1.18:3735868:3736963: -1|gene:AAEL000883	NO	N/A	N/A
AAEL000883	0.059998	5.91636	0.400013	0.657116	0.64584	5.91636	2.52471e-17	2.60922e-16	-0.585835	5.91636	2.82756e-14	2.06919e-13	supercont1.18	3734822	3744485	AAEL000883-PB |protein_coding|supercont1.18:3735977:3736963: -1|gene:AAEL000883	NO	N/A	N/A
AAEL004112	0.0331368	9.34264	0.489012	0.729555	-0.458173	9.34264	2.63038e-17	2.71472e-16	0.491309	9.34264	1.40966e-19	1.65499e-18	supercont1.107	2094566	2095144	AAEL004112-PA TPX2: Thioredoxin Peroxidase.|protein_coding|s upercont1.107:2094566:2095144:-1|gene:AAEL004112	NO	N/A	N/A
AAEL012414	-0.00292068	4.38635	0.999823	1	-0.940407	4.38635	2.70574e-17	2.78871e-16	0.937446	4.38635	8.33526e-17	7.6008e-16	supercont1.694	29140	31539	AAEL012414-PA |protein_coding|supercont1.694:30236:31163:-1| gene:AAEL012414	NO	N/A	N/A
AAEL005395	0.116443	5.09525	0.124891	0.34174	-0.74781	5.09525	2.73888e-17	2.81904e-16	0.864232	5.09525	1.06648e-21	1.45179e-20	supercont1.154	111521	122590	AAEL005395-PA |protein_coding|supercont1.154:111678:122102:1 |gene:AAEL005395	NO	N/A	N/A
AAEL012282	-0.131271	7.40522	0.038247	0.160245	-0.611883	7.40522	2.81002e-17	2.88835e-16	0.480609	7.40522	3.62154e-11	1.93591e-10	supercont1.675	317012	327386	AAEL012282-PA prohibitin|protein_coding|supercont1.675:31779 8:327157:-1|gene:AAEL012282	NO	N/A	N/A
AAEL012282	-0.131271	7.40522	0.038247	0.160245	-0.611883	7.40522	2.81002e-17	2.88835e-16	0.480609	7.40522	3.62154e-11	1.93591e-10	supercont1.675	317012	327386	AAEL012282-PB prohibitin|protein_coding|supercont1.675:31867 8:327157:-1|gene:AAEL012282	NO	N/A	N/A
AAEL012282	-0.131271	7.40522	0.038247	0.160245	-0.611883	7.40522	2.81002e-17	2.88835e-16	0.480609	7.40522	3.62154e-11	1.93591e-10	supercont1.675	317012	327386	AAEL012282-PC prohibitin|protein_coding|supercont1.675:31716 9:327157:-1|gene:AAEL012282	NO	N/A	N/A
AAEL003025	0.238409	7.34707	0.00421003	0.0347981	0.771352	7.34707	2.8242e-17	2.899e-16	-0.532941	7.34707	5.75897e-09	2.37487e-08	supercont1.75	2156032	2169866	AAEL003025-PA |protein_coding|supercont1.75:2156184:2169496: -1|gene:AAEL003025	NO	N/A	N/A
AAEL012780	-0.140387	3.80437	0.270095	0.533894	1.0839	3.80437	2.83812e-17	2.90936e-16	-1.22423	3.80437	1.24904e-20	1.57603e-19	supercont1.739	140048	141166	AAEL012780-PA trypsin, putative|protein_coding|supercont1.73 9:140048:141166:-1|gene:AAEL012780	NO	N/A	N/A
AAEL008175	0.0768937	5.41457	0.291676	0.556536	-0.724308	5.41457	2.85747e-17	2.92525e-16	0.801186	5.41457	1.44787e-20	1.81485e-19	supercont1.304	749422	750640	AAEL008175-PA mRpL44: mitochondrial ribosomal protein, L44, putative|protein_coding|supercont1.304:749539:750589:1|gene:AAEL008175	NO	N/A	N/A
AAEL018113	-0.0391095	5.70497	0.519761	0.750754	-0.59022	5.70497	2.8936e-17	2.95825e-16	0.551102	5.70497	7.77617e-15	5.9305e-14	supercont1.193	1379181	1489850	AAEL018113-PA |protein_coding|supercont1.193:1379306:1489834 :1|gene:AAEL018113	NO	N/A	N/A
AAEL008631	-0.175228	7.59669	0.00120513	0.0143933	-0.519737	7.59669	2.99037e-17	3.05307e-16	0.344507	7.59669	2.55077e-08	9.62527e-08	supercont1.337	276979	394542	AAEL008631-PA ABC transporter|protein_coding|supercont1.337: 277563:394542:-1|gene:AAEL008631	YES	OUT	7
AAEL014749	0.108102	8.15057	0.0369407	0.15748	-0.498851	8.15057	3.27722e-17	3.34144e-16	0.606951	8.15057	1.54206e-24	2.66215e-23	supercont1.1251	61467	118842	AAEL014749-PA ral|protein_coding|supercont1.1251:62291:77044 :-1|gene:AAEL014749	NO	N/A	N/A
AAEL014749	0.108102	8.15057	0.0369407	0.15748	-0.498851	8.15057	3.27722e-17	3.34144e-16	0.606951	8.15057	1.54206e-24	2.66215e-23	supercont1.1251	61467	118842	AAEL014749-PB ral|protein_coding|supercont1.1251:63271:77044 :-1|gene:AAEL014749	NO	N/A	N/A
AAEL000566	-0.115602	10.2093	0.0698878	0.235553	-0.61213	10.2093	3.45271e-17	3.51565e-16	0.496527	10.2093	7.04076e-12	4.0333e-11	supercont1.11	3865489	3871532	AAEL000566-PA |protein_coding|supercont1.11:3866006:3871185: 1|gene:AAEL000566	YES	IN	1
AAEL005304	0.143315	6.77659	0.0202113	0.105298	0.567818	6.77659	3.47548e-17	3.5341e-16	-0.4245	6.77659	3.8879e-10	1.84578e-09	supercont1.150	334652	557532	AAEL005304-PA |protein_coding|supercont1.150:334652:557532:1 |gene:AAEL005304	NO	N/A	N/A
AAEL007134	0.062307	6.65537	0.307255	0.570917	-0.58615	6.65537	3.61736e-17	3.67346e-16	0.648451	6.65537	1.95319e-20	2.4203e-19	supercont1.238	1658379	1684842	AAEL007134-PA |protein_coding|supercont1.238:1659194:1660053 :-1|gene:AAEL007134	NO	N/A	N/A
AAEL007889	-0.0222306	5.35961	0.790083	0.914301	0.722412	5.35961	4.13774e-17	4.1963e-16	-0.74463	5.35961	1.2233e-17	1.20835e-16	supercont1.287	236440	373235	AAEL007889-PA F-spondin|protein_coding|supercont1.287:324598 :372738:1|gene:AAEL007889	YES	IN	1
AAEL014717	-0.0228329	6.88952	0.757127	0.898335	0.668309	6.88952	4.37445e-17	4.43044e-16	-0.691138	6.88952	5.52219e-18	5.63041e-17	supercont1.1234	154219	163054	AAEL014717-PA adiponectin receptor|protein_coding|supercont1 .1234:154219:163054:1|gene:AAEL014717	YES	IN	7
AAEL003812	0.0785711	5.23586	0.327093	0.590867	0.714719	5.23586	4.61772e-17	4.6706e-16	-0.636136	5.23586	1.57637e-13	1.07487e-12	supercont1.97	1467040	1516909	AAEL003812-PA |protein_coding|supercont1.97:1467040:1516909: -1|gene:AAEL003812	NO	N/A	N/A
AAEL006741	-0.039113	8.43524	0.40966	0.664768	0.438104	8.43524	4.77146e-17	4.81968e-16	-0.477216	8.43524	8.47593e-20	1.01231e-18	supercont1.219	533611	535622	AAEL006741-PA |protein_coding|supercont1.219:533657:535399:1 |gene:AAEL006741	NO	N/A	N/A
AAEL007909	-0.142854	8.57907	0.139065	0.36501	0.88845	8.57907	5.06113e-17	5.10549e-16	-1.0313	8.57907	2.37802e-22	3.42111e-21	supercont1.288	239150	251436	AAEL007909-PA branched-chain amino acid aminotransferase|pro tein_coding|supercont1.288:239150:250762:1|gene:AAEL007909	NO	N/A	N/A
AAEL006957	0.214446	4.93664	0.0180475	0.0969513	0.812201	4.93664	5.31964e-17	5.35915e-16	-0.59774	4.93664	9.86847e-10	4.46727e-09	supercont1.229	641943	648224	AAEL006957-PA GPRNNB4: GPCR Orphan/Putative Class B Family|p rotein_coding|supercont1.229:641943:648224:1|gene:AAEL006957	YES	OUT	7
AAEL018172	0.0513572	7.55188	0.364402	0.627479	0.514926	7.55188	5.38592e-17	5.41874e-16	-0.463567	7.55188	5.93389e-14	4.21251e-13	supercont1.373	720453	787116	AAEL018172-PA |protein_coding|supercont1.373:722254:736101:- 1|gene:AAEL018172	NO	N/A	N/A
AAEL009944	0.0321313	3.89311	0.759872	0.899632	-1.06958	3.89311	5.51811e-17	5.54438e-16	1.10164	3.89311	1.60679e-17	1.56076e-16	supercont1.439	701022	702086	AAEL009944-PA |protein_coding|supercont1.439:701129:701960:1 |gene:AAEL009944	NO	N/A	N/A
AAEL014168	0.0962641	6.43837	0.0929569	0.280651	0.519371	6.43837	5.72517e-17	5.74483e-16	-0.423103	6.43837	1.42165e-11	7.88815e-11	supercont1.1025	248870	268297	AAEL014168-PA |protein_coding|supercont1.1025:250135:268229: -1|gene:AAEL014168	NO	N/A	N/A
AAEL011090	0.251365	6.65476	7.89735e-06	0.000315515	-0.543833	6.65476	5.74343e-17	5.75555e-16	0.795192	6.65476	2.75949e-34	8.38444e-33	supercont1.541	185378	197476	AAEL011090-PA complement component|protein_coding|supercont1 .541:185532:197389:1|gene:AAEL011090	NO	N/A	N/A
AAEL011637	0.0245532	6.33609	0.685383	0.857761	-0.564612	6.33609	5.82675e-17	5.83136e-16	0.58916	6.33609	4.84722e-18	4.9756e-17	supercont1.596	628061	631258	AAEL011637-PA fms interacting protein|protein_coding|superco nt1.596:628145:631052:-1|gene:AAEL011637	NO	N/A	N/A
AAEL012785	-0.208096	4.52399	0.0303755	0.138412	0.814698	4.52399	5.92623e-17	5.92311e-16	-1.02277	4.52399	1.92893e-24	3.28524e-23	supercont1.739	120778	122328	AAEL012785-PA CLIPB23: Clip-Domain Serine Protease family B. Protease homologue.|protein_coding|supercont1.739:120778: 122328:-1|gene:AAEL012785	NO	N/A	N/A
AAEL003763	-0.0451447	6.2819	0.521121	0.752125	-0.676654	6.2819	5.94024e-17	5.92931e-16	0.631502	6.2819	8.90483e-15	6.77088e-14	supercont1.96	930051	931707	AAEL003763-PA CYP329B1: cytochrome P450 (CYP329B1)|protein_c oding|supercont1.96:930051:931707:1|gene:AAEL003763	YES	OUT	2
AAEL017064	-0.138056	7.38425	0.00888401	0.0589497	0.477642	7.38425	6.11536e-17	6.0961e-16	-0.615696	7.38425	1.29701e-26	2.50053e-25	supercont1.193	221926	278669	AAEL017064-PA |protein_coding|supercont1.193:222834:233652:- 1|gene:AAEL017064	YES	IN	4
AAEL017064	-0.138056	7.38425	0.00888401	0.0589497	0.477642	7.38425	6.11536e-17	6.0961e-16	-0.615696	7.38425	1.29701e-26	2.50053e-25	supercont1.193	221926	278669	AAEL017064-PB |protein_coding|supercont1.193:222834:233652:- 1|gene:AAEL017064	YES	IN	4
AAEL008099	-0.0225268	8.03794	0.67509	0.852532	0.493423	8.03794	6.44044e-17	6.41174e-16	-0.515949	8.03794	3.20759e-18	3.35143e-17	supercont1.301	653210	669590	AAEL008099-PA procollagen-lysine,2-oxoglutarate 5-dioxygenas e|protein_coding|supercont1.301:653463:669157:-1|gene:AAEL008099	NO	N/A	N/A
AAEL009430	0.232515	7.4376	0.0053179	0.0412191	0.763163	7.4376	6.62345e-17	6.5853e-16	-0.530646	7.4376	6.86132e-09	2.80207e-08	supercont1.395	974540	1020185	AAEL009430-PA predicted protein|protein_coding|supercont1.39 5:974540:1017463:1|gene:AAEL009430	NO	N/A	N/A
AAEL006889	-0.102016	7.86914	0.0586028	0.21156	0.491644	7.86914	6.80324e-17	6.75521e-16	-0.593658	7.86914	1.14815e-23	1.83995e-22	supercont1.225	1304952	1305747	AAEL006889-PA |protein_coding|supercont1.225:1304952:1305401 :1|gene:AAEL006889	NO	N/A	N/A
AAEL006239	-0.108193	5.93513	0.15683	0.391998	0.676784	5.93513	6.82392e-17	6.75808e-16	-0.784969	5.93513	1.1782e-21	1.58962e-20	supercont1.196	126692	181606	AAEL006239-PA glycerol kinase|protein_coding|supercont1.196: 127099:180574:1|gene:AAEL006239	YES	IN	1
AAEL001033	0.00736517	4.98938	0.932352	0.978329	-0.821222	4.98938	6.8207e-17	6.75808e-16	0.828565	4.98938	7.96249e-17	7.28712e-16	supercont1.21	2300559	2302906	AAEL001033-PA methyl-cpg binding protein, mbd|protein_coding |supercont1.21:2300660:2302773:1|gene:AAEL001033	NO	N/A	N/A
AAEL000541	-0.0349339	6.52269	0.648076	0.83664	-0.712678	6.52269	6.87043e-17	6.79528e-16	0.677737	6.52269	2.55858e-15	2.03083e-14	supercont1.10	3468578	3503004	AAEL000541-PA fasciclin, putative|protein_coding|supercont1. 10:3468870:3502881:1|gene:AAEL000541	YES	IN	1
AAEL000541	-0.0349339	6.52269	0.648076	0.83664	-0.712678	6.52269	6.87043e-17	6.79528e-16	0.677737	6.52269	2.55858e-15	2.03083e-14	supercont1.10	3468578	3503004	AAEL000541-PB fasciclin, putative|protein_coding|supercont1. 10:3468870:3502400:1|gene:AAEL000541	YES	IN	2
AAEL010803	-0.0469404	6.09591	0.441778	0.692742	-0.574939	6.09591	7.01396e-17	6.92822e-16	0.527992	6.09591	3.38624e-14	2.46142e-13	supercont1.509	82463	98791	AAEL010803-PA ncd|protein_coding|supercont1.509:82855:98384: -1|gene:AAEL010803	NO	N/A	N/A
AAEL003092	-0.0888793	7.56046	0.107429	0.309219	0.500873	7.56046	7.27654e-17	7.17826e-16	-0.58975	7.56046	1.72001e-22	2.50292e-21	supercont1.77	305277	334226	AAEL003092-PA |protein_coding|supercont1.77:306228:334226:-1 |gene:AAEL003092	YES	OUT	1
AAEL008416	-0.0308641	6.00755	0.663584	0.844885	-0.70341	6.00755	7.31938e-17	7.21115e-16	0.672537	6.00755	2.66537e-15	2.11117e-14	supercont1.323	767120	768763	AAEL008416-PA pre-mRNA processing factor|protein_coding|supe rcont1.323:767149:768685:1|gene:AAEL008416	NO	N/A	N/A
AAEL018228	-0.254254	3.65435	0.109822	0.314203	1.35622	3.65435	7.38912e-17	7.26895e-16	-1.61039	3.65435	3.58438e-22	5.0702e-21	supercont1.626	306026	467376	AAEL018228-PA |protein_coding|supercont1.626:339783:466996:1 |gene:AAEL018228	YES	IN	11
AAEL007011	-0.0026334	9.0317	0.963973	0.989794	0.516761	9.0317	7.39718e-17	7.26895e-16	-0.519394	9.0317	5.96186e-17	5.52272e-16	supercont1.231	1251784	1348627	AAEL007011-PA |protein_coding|supercont1.231:1304129:1348114 :1|gene:AAEL007011	NO	N/A	N/A
AAEL012413	0.29162	5.06872	7.31378e-05	0.00175254	-0.73822	5.06872	7.41904e-17	7.28101e-16	1.02982	5.06872	3.30128e-31	8.35883e-30	supercont1.694	74434	100948	AAEL012413-PA n-acetyltransferase mak3|protein_coding|superc ont1.694:75323:100582:-1|gene:AAEL012413	NO	N/A	N/A
AAEL001185	0.0326964	4.91298	0.68751	0.858585	-0.758039	4.91298	7.63829e-17	7.48651e-16	0.790713	4.91298	9.38363e-18	9.32959e-17	supercont1.24	863939	865510	AAEL001185-PA |protein_coding|supercont1.24:863939:864976:1| gene:AAEL001185	YES	IN	1
AAEL018131	0.0110863	5.75798	0.900026	0.965917	0.781882	5.75798	7.75458e-17	7.5907e-16	-0.770786	5.75798	3.79272e-16	3.23339e-15	supercont1.235	148711	220413	AAEL018131-PA |protein_coding|supercont1.235:149884:219129:- 1|gene:AAEL018131	NO	N/A	N/A
AAEL014768	-0.00554799	8.40928	0.919792	0.973762	0.496565	8.40928	8.28366e-17	8.09815e-16	-0.502112	8.40928	4.7388e-17	4.42755e-16	supercont1.1265	71204	103305	AAEL014768-PA glutamate synthase|protein_coding|supercont1.1 265:71204:102612:1|gene:AAEL014768	NO	N/A	N/A
AAEL006625	0.0163523	5.40481	0.820179	0.930001	-0.666421	5.40481	8.51926e-17	8.31777e-16	0.68276	5.40481	3.32606e-17	3.15809e-16	supercont1.213	1493879	1494815	AAEL006625-PA |protein_coding|supercont1.213:1493944:1494702 :-1|gene:AAEL006625	NO	N/A	N/A
AAEL006899	0.00854853	7.16647	0.872387	0.953093	0.48297	7.16647	8.64871e-17	8.43333e-16	-0.474419	7.16647	5.14952e-16	4.31265e-15	supercont1.226	402833	446719	AAEL006899-PA DNA-J/hsp40|protein_coding|supercont1.226:4028 33:446719:1|gene:AAEL006899	NO	N/A	N/A
AAEL012752	0.178373	3.81952	0.136261	0.360642	1.02315	3.81952	9.03398e-17	8.7977e-16	-0.844734	3.81952	8.46854e-12	4.81489e-11	supercont1.735	4391	11368	AAEL012752-PA tyrosine-protein kinase btk29a|protein_coding| supercont1.735:4463:11368:1|gene:AAEL012752	NO	N/A	N/A
AAEL000594	-0.179982	6.56012	0.0026204	0.0250057	-0.564751	6.56012	9.0745e-17	8.82585e-16	0.384765	6.56012	2.05079e-08	7.84381e-08	supercont1.11	768619	791975	AAEL000594-PA |protein_coding|supercont1.11:768685:791891:1| gene:AAEL000594	NO	N/A	N/A
AAEL003236	-0.00635364	6.24342	0.928835	0.976925	-0.601072	6.24342	9.59971e-17	9.32473e-16	0.594712	6.24342	3.35451e-16	2.8727e-15	supercont1.82	1156346	1168482	AAEL003236-PA |protein_coding|supercont1.82:1156409:1166164: 1|gene:AAEL003236	YES	IN	1
AAEL018327	0.0965154	7.94419	0.084664	0.26444	0.510087	7.94419	9.65551e-17	9.36696e-16	-0.41357	7.94419	1.93453e-11	1.06022e-10	supercont1.128	888936	1203896	AAEL018327-PA |protein_coding|supercont1.128:935166:1200833: 1|gene:AAEL018327	NO	N/A	N/A
AAEL010977	-0.031932	10.827	0.575669	0.7886	0.523745	10.827	1.00923e-16	9.77822e-16	-0.555677	10.827	1.27126e-18	1.38148e-17	supercont1.529	122846	144067	AAEL010977-PA ATP-dependent transporter|protein_coding|super cont1.529:123598:143298:-1|gene:AAEL010977	NO	N/A	N/A
AAEL003063	0.231431	4.06294	0.0738856	0.244015	1.12849	4.06294	1.05545e-16	1.0213e-15	-0.897015	4.06294	5.85092e-11	3.06296e-10	supercont1.76	998712	1060015	AAEL003063-PA semaphorin|protein_coding|supercont1.76:103153 4:1058249:1|gene:AAEL003063	YES	IN	2
AAEL009264	0.233147	3.56543	0.228421	0.486129	1.67158	3.56543	1.09679e-16	1.05995e-15	-1.43834	3.56543	1.17339e-12	7.24638e-12	supercont1.385	597484	608395	AAEL009264-PA |protein_coding|supercont1.385:597484:608395:- 1|gene:AAEL009264	NO	N/A	N/A
AAEL005521	-0.0213447	6.41163	0.73214	0.884436	-0.599571	6.41163	1.14672e-16	1.1068e-15	0.57822	6.41163	2.22372e-15	1.77991e-14	supercont1.161	711865	713433	AAEL005521-PA prolylcarboxypeptidase|protein_coding|supercon t1.161:711877:713433:1|gene:AAEL005521	YES	OUT	1
AAEL000657	-0.293074	7.79478	2.64418e-07	2.13672e-05	0.513769	7.79478	1.18933e-16	1.14647e-15	-0.806841	7.79478	3.04614e-38	1.17454e-36	supercont1.13	1148941	1150098	AAEL000657-PA |protein_coding|supercont1.13:1149393:1149748: -1|gene:AAEL000657	YES	OUT	1
AAEL000657	-0.293074	7.79478	2.64418e-07	2.13672e-05	0.513769	7.79478	1.18933e-16	1.14647e-15	-0.806841	7.79478	3.04614e-38	1.17454e-36	supercont1.13	1148941	1150098	AAEL000657-PB |protein_coding|supercont1.13:1149393:1149748: -1|gene:AAEL000657	YES	OUT	1
AAEL001141	-0.0450721	7.1305	0.499357	0.73453	0.609845	7.1305	1.19448e-16	1.14997e-15	-0.654914	7.1305	8.05536e-19	8.94569e-18	supercont1.23	1086273	1138836	AAEL001141-PA transcriptional regulator ATRX (X-linked helicase II)|protein_coding|supercont1.23:1112914:1137638:1| gene:AAEL001141	NO	N/A	N/A
AAEL002406	-0.467723	5.65281	7.42922e-08	7.93569e-06	0.760292	5.65281	1.19885e-16	1.15272e-15	-1.228	5.65281	2.24332e-39	9.16144e-38	supercont1.55	1598248	1599461	AAEL002406-PA |protein_coding|supercont1.55:1598248:1599310: 1|gene:AAEL002406	YES	IN	6
AAEL001516	-0.141036	7.75571	0.00523389	0.0407761	0.455876	7.75571	1.25474e-16	1.20493e-15	-0.59691	7.75571	5.14354e-27	1.01746e-25	supercont1.35	3556243	3597166	AAEL001516-PA vesicle associated protein, putative|protein_c oding|supercont1.35:3556640:3596494:-1|gene:AAEL001516	NO	N/A	N/A
AAEL001516	-0.141036	7.75571	0.00523389	0.0407761	0.455876	7.75571	1.25474e-16	1.20493e-15	-0.59691	7.75571	5.14354e-27	1.01746e-25	supercont1.35	3556243	3597166	AAEL001516-PB vesicle associated protein, putative|protein_c oding|supercont1.35:3556640:3596494:-1|gene:AAEL001516	NO	N/A	N/A
AAEL000289	0.00594438	4.79541	0.950691	0.985665	-0.792352	4.79541	1.26755e-16	1.2157e-15	0.798272	4.79541	2.05466e-16	1.80639e-15	supercont1.5	1412554	1433614	AAEL000289-PA |protein_coding|supercont1.5:1412554:1433518:1 |gene:AAEL000289	NO	N/A	N/A
AAEL006389	-0.536564	5.98955	1.24106e-15	8.57012e-13	0.579994	5.98955	1.28614e-16	1.23042e-15	-1.11655	5.98955	5.73177e-54	3.95805e-52	supercont1.203	1441348	1448869	AAEL006389-PA cathepsin l|protein_coding|supercont1.203:1441 778:1448758:1|gene:AAEL006389	NO	N/A	N/A
AAEL009058	-0.140378	5.79046	0.037099	0.157644	-0.637101	5.79046	1.28507e-16	1.23042e-15	0.496714	5.79046	2.05881e-10	1.00313e-09	supercont1.366	1056279	1057136	AAEL009058-PA |protein_coding|supercont1.366:1056313:1056984 :1|gene:AAEL009058	NO	N/A	N/A
AAEL014084	-0.0308651	5.10507	0.714043	0.874317	-0.762991	5.10507	1.34655e-16	1.28659e-15	0.732108	5.10507	8.22513e-15	6.26661e-14	supercont1.1003	110982	147638	AAEL014084-PA kinesin eg-5|protein_coding|supercont1.1003:11 1297:147353:-1|gene:AAEL014084	NO	N/A	N/A
AAEL017058	0.116562	6.62767	0.0464185	0.182339	0.525318	6.62767	1.36211e-16	1.29983e-15	-0.408752	6.62767	1.69249e-10	8.29964e-10	supercont1.51	2085064	2087069	AAEL017058-PA |protein_coding|supercont1.51:2085095:2086543: 1|gene:AAEL017058	NO	N/A	N/A
AAEL002382	0.197411	6.85231	0.00363015	0.031768	0.612415	6.85231	1.37814e-16	1.31347e-15	-0.415	6.85231	2.42668e-08	9.20274e-08	supercont1.55	1953460	2011656	AAEL002382-PA |protein_coding|supercont1.55:1956148:2011656: -1|gene:AAEL002382	NO	N/A	N/A
AAEL017008	0.20905	7.89195	0.000116424	0.00252674	0.49278	7.89195	1.42823e-16	1.3595e-15	-0.283729	7.89195	2.14719e-06	6.42667e-06	supercont1.53	1492787	1495096	AAEL017008-PA |protein_coding|supercont1.53:1494735:1495007: 1|gene:AAEL017008	YES	OUT	1
AAEL002886	-0.129398	8.81062	0.049673	0.190372	0.597454	8.81062	1.53453e-16	1.45886e-15	-0.726851	8.81062	1.16734e-23	1.86677e-22	supercont1.71	1067969	1089843	AAEL002886-PA thioredoxin reductase|protein_coding|supercont 1.71:1068296:1079534:-1|gene:AAEL002886	NO	N/A	N/A
AAEL002886	-0.129398	8.81062	0.049673	0.190372	0.597454	8.81062	1.53453e-16	1.45886e-15	-0.726851	8.81062	1.16734e-23	1.86677e-22	supercont1.71	1067969	1089843	AAEL002886-PB thioredoxin reductase|protein_coding|supercont 1.71:1068296:1089186:-1|gene:AAEL002886	NO	N/A	N/A
AAEL004632	0.200469	4.82431	0.0320648	0.143951	0.814318	4.82431	1.57417e-16	1.49468e-15	-0.613832	4.82431	6.2511e-10	2.88828e-09	supercont1.125	1972420	1974018	AAEL004632-PA |protein_coding|supercont1.125:1972420:1974018 :1|gene:AAEL004632	NO	N/A	N/A
AAEL014345	0.0377086	6.2309	0.546115	0.768509	-0.580936	6.2309	1.58846e-16	1.50636e-15	0.618638	6.2309	2.93875e-18	3.09179e-17	supercont1.1085	8404	19691	AAEL014345-PA |protein_coding|supercont1.1085:8604:18825:-1| gene:AAEL014345	YES	IN	2
AAEL004444	0.214368	5.51394	0.00834954	0.0567379	0.718644	5.51394	1.59604e-16	1.51166e-15	-0.504266	5.51394	8.19723e-09	3.31909e-08	supercont1.119	16832	63593	AAEL004444-PA zinc finger protein|protein_coding|supercont1. 119:16832:54586:-1|gene:AAEL004444	NO	N/A	N/A
AAEL009061	0.0571273	7.65591	0.325458	0.589597	0.523252	7.65591	1.63797e-16	1.54944e-15	-0.466123	7.65591	2.59373e-13	1.7162e-12	supercont1.366	1024210	1038254	AAEL009061-PA rrm/rnp domain|protein_coding|supercont1.366:1 025569:1029983:-1|gene:AAEL009061	NO	N/A	N/A
AAEL012300	0.362024	6.93198	5.09391e-10	1.01825e-07	-0.555069	6.93198	1.64905e-16	1.55799e-15	0.917088	6.93198	4.7093e-42	2.19459e-40	supercont1.676	572873	595356	AAEL012300-PA |protein_coding|supercont1.676:572873:595204:- 1|gene:AAEL012300	YES	IN	7
AAEL000906	-0.0194708	5.21181	0.815625	0.928023	0.710511	5.21181	1.71787e-16	1.62098e-15	-0.729969	5.21181	7.01534e-17	6.45139e-16	supercont1.18	3806151	3873947	AAEL000906-PA guanyl-nucleotide exchange factor|protein_codi ng|supercont1.18:3806151:3873947:-1|gene:AAEL000906	YES	IN	0
AAEL010970	0.230291	3.61296	0.081017	0.257164	-1.36044	3.61296	1.81008e-16	1.70588e-15	1.5906	3.61296	8.62676e-22	1.18927e-20	supercont1.527	431336	432245	AAEL010970-PA |protein_coding|supercont1.527:431371:432078:1 |gene:AAEL010970	NO	N/A	N/A
AAEL017371	-0.13834	5.461	0.0307732	0.139865	-0.604701	5.461	1.82136e-16	1.71438e-15	0.466352	5.461	5.40359e-10	2.51505e-09	supercont1.390	314682	315674	AAEL017371-PA |protein_coding|supercont1.390:314739:315507:1 |gene:AAEL017371	YES	IN	1
AAEL007250	0.0373605	3.93262	0.76184	0.900258	1.05816	3.93262	1.82755e-16	1.71808e-15	-1.02076	3.93262	5.7447e-15	4.41667e-14	supercont1.245	679131	756063	AAEL007250-PA |protein_coding|supercont1.245:679131:756063:- 1|gene:AAEL007250	YES	OUT	1
AAEL002171	0.0727009	4.71674	0.572093	0.785908	1.13779	4.71674	1.99022e-16	1.86869e-15	-1.06507	4.71674	2.43208e-14	1.79012e-13	supercont1.50	1093749	1120670	AAEL002171-PA ubiquitin specific proteinase|protein_coding|s upercont1.50:1093749:1120670:-1|gene:AAEL002171	NO	N/A	N/A
AAEL008170	-0.151591	3.23093	0.234367	0.492599	-1.29511	3.23093	2.00299e-16	1.87836e-15	1.14339	3.23093	1.7445e-12	1.05503e-11	supercont1.304	468030	472943	AAEL008170-PA |protein_coding|supercont1.304:468300:472745:- 1|gene:AAEL008170	NO	N/A	N/A
AAEL010249	0.22124	7.00906	0.00109574	0.0134245	-0.638448	7.00906	2.39553e-16	2.24371e-15	0.859682	7.00906	4.51067e-28	9.54403e-27	supercont1.465	682916	684267	AAEL010249-PA |protein_coding|supercont1.465:683683:684183:- 1|gene:AAEL010249	NO	N/A	N/A
AAEL009268	-0.19164	3.40241	0.132297	0.353943	-1.28383	3.40241	2.58484e-16	2.41804e-15	1.09208	3.40241	1.02006e-11	5.7566e-11	supercont1.385	396868	411043	AAEL009268-PA pla2g4b|protein_coding|supercont1.385:396868:4 10534:1|gene:AAEL009268	NO	N/A	N/A
AAEL013571	-0.0804496	8.04856	0.123672	0.339505	0.466699	8.04856	2.62692e-16	2.45437e-15	-0.547148	8.04856	1.30235e-21	1.74781e-20	supercont1.872	149330	204693	AAEL013571-PA synaptobrevin|protein_coding|supercont1.872:14 9330:204693:1|gene:AAEL013571	YES	IN	1
AAEL011321	-0.0684556	6.0397	0.321844	0.586527	-0.647889	6.0397	2.74973e-16	2.56597e-15	0.579426	6.0397	4.13687e-13	2.6812e-12	supercont1.567	452363	454737	AAEL011321-PA |protein_coding|supercont1.567:452539:454455:- 1|gene:AAEL011321	NO	N/A	N/A
AAEL006048	0.00248932	6.2427	0.968521	0.991761	-0.543365	6.2427	2.96302e-16	2.76161e-15	0.545849	6.2427	4.10284e-16	3.47825e-15	supercont1.187	487413	489016	AAEL006048-PA interleukin enhancer binding factor|protein_co ding|supercont1.187:487562:488758:-1|gene:AAEL006048	NO	N/A	N/A
AAEL006048	0.00248932	6.2427	0.968521	0.991761	-0.543365	6.2427	2.96302e-16	2.76161e-15	0.545849	6.2427	4.10284e-16	3.47825e-15	supercont1.187	487413	489016	AAEL006048-PB interleukin enhancer binding factor|protein_co ding|supercont1.187:487562:488758:-1|gene:AAEL006048	NO	N/A	N/A
AAEL001066	0.137214	4.75905	0.0660208	0.227538	-0.725941	4.75905	3.0307e-16	2.82123e-15	0.863129	4.75905	6.89253e-22	9.60655e-21	supercont1.22	229030	232184	AAEL001066-PA mRpL22: mitochondrial ribosomal protein, L22, putative|protein_coding|supercont1.22:229030:232141:1|gene:AAEL001066	NO	N/A	N/A
AAEL007261	-0.178085	5.79143	0.0035942	0.031599	-0.569042	5.79143	3.48232e-16	3.23766e-15	0.39095	5.79143	4.19576e-08	1.54115e-07	supercont1.245	86903	87756	AAEL007261-PA |protein_coding|supercont1.245:87033:87404:-1| gene:AAEL007261	YES	IN	1
AAEL007261	-0.178085	5.79143	0.0035942	0.031599	-0.569042	5.79143	3.48232e-16	3.23766e-15	0.39095	5.79143	4.19576e-08	1.54115e-07	supercont1.245	86903	87756	AAEL007261-PB |protein_coding|supercont1.245:87033:87404:-1| gene:AAEL007261	YES	IN	1
AAEL007790	-0.0706485	6.3383	0.29553	0.560675	-0.628919	6.3383	3.53946e-16	3.28676e-15	0.558264	6.3383	6.82932e-13	4.33742e-12	supercont1.281	85021	85679	AAEL007790-PA maternal g10 transcript|protein_coding|superco nt1.281:85118:85552:-1|gene:AAEL007790	NO	N/A	N/A
AAEL001147	0.32856	6.18038	6.03173e-05	0.00152723	0.725931	6.18038	3.67648e-16	3.40983e-15	-0.397366	6.18038	8.39635e-06	2.32599e-05	supercont1.23	3545489	3557866	AAEL001147-PA |protein_coding|supercont1.23:3545489:3557866: -1|gene:AAEL001147	NO	N/A	N/A
AAEL013574	-0.131044	6.41174	0.194961	0.444054	0.881726	6.41174	3.77726e-16	3.49904e-15	-1.01276	6.41174	1.51043e-20	1.88085e-19	supercont1.873	170018	304688	AAEL013574-PA apolipoprotein D, putative|protein_coding|supe rcont1.873:170319:292082:1|gene:AAEL013574	YES	IN	1
AAEL013574	-0.131044	6.41174	0.194961	0.444054	0.881726	6.41174	3.77726e-16	3.49904e-15	-1.01276	6.41174	1.51043e-20	1.88085e-19	supercont1.873	170018	304688	AAEL013574-PB apolipoprotein D, putative|protein_coding|supe rcont1.873:170319:304487:1|gene:AAEL013574	YES	IN	1
AAEL002912	0.0424603	5.3466	0.533548	0.759701	-0.643871	5.3466	3.85084e-16	3.56284e-15	0.686318	5.3466	8.15073e-18	8.16793e-17	supercont1.71	1695035	1696668	AAEL002912-PA ciao1: Probable cytosolic iron-sulfur protein assembly protein Ciao1|protein_coding|supercont1.71:1695142: 1696578:1|gene:AAEL002912	NO	N/A	N/A
AAEL001372	-0.0208491	7.40482	0.7527	0.896161	0.581601	7.40482	4.00247e-16	3.69863e-15	-0.602448	7.40482	4.87073e-17	4.54522e-16	supercont1.31	201964	232826	AAEL001372-PA sentrin/sumo-specific protease senp7|protein_c oding|supercont1.31:202854:232408:-1|gene:AAEL001372	NO	N/A	N/A
AAEL001372	-0.0208491	7.40482	0.7527	0.896161	0.581601	7.40482	4.00247e-16	3.69863e-15	-0.602448	7.40482	4.87073e-17	4.54522e-16	supercont1.31	201964	232826	AAEL001372-PB sentrin/sumo-specific protease senp7|protein_c oding|supercont1.31:217969:232408:-1|gene:AAEL001372	NO	N/A	N/A
AAEL009045	-0.168196	3.67145	0.183418	0.428033	1.04052	3.67145	4.05635e-16	3.74387e-15	-1.20866	3.67145	3.64549e-20	4.43059e-19	supercont1.364	601449	613377	AAEL009045-PA amine oxidase|protein_coding|supercont1.364:60 1581:613042:-1|gene:AAEL009045	NO	N/A	N/A
AAEL000758	-0.0332223	10.0834	0.469795	0.715458	0.413074	10.0834	4.06502e-16	3.74732e-15	-0.446296	10.0834	1.61643e-18	1.74409e-17	supercont1.16	1645938	1666096	AAEL000758-PA ubiquitin-activating enzyme E1|protein_coding| supercont1.16:1646144:1665843:1|gene:AAEL000758	NO	N/A	N/A
AAEL000758	-0.0332223	10.0834	0.469795	0.715458	0.413074	10.0834	4.06502e-16	3.74732e-15	-0.446296	10.0834	1.61643e-18	1.74409e-17	supercont1.16	1645938	1666096	AAEL000758-PB ubiquitin-activating enzyme E1|protein_coding| supercont1.16:1646144:1664951:1|gene:AAEL000758	NO	N/A	N/A
AAEL011195	-0.157107	8.37938	0.0087525	0.0583705	0.533803	8.37938	4.14161e-16	3.81329e-15	-0.690908	8.37938	9.00053e-26	1.6514e-24	supercont1.550	968686	970012	AAEL011195-PA mitochondrial phosphate carrier protein|protei n_coding|supercont1.550:968866:969694:-1|gene:AAEL011195	YES	IN	0
AAEL001216	0.0845326	7.61186	0.163915	0.401437	0.540613	7.61186	4.4883e-16	4.12749e-15	-0.456079	7.61186	8.83522e-12	5.01213e-11	supercont1.25	3562208	3573833	AAEL001216-PA DEAD box ATP-dependent RNA helicase|protein_co ding|supercont1.25:3562649:3573468:-1|gene:AAEL001216	NO	N/A	N/A
AAEL006982	0.0510878	3.93714	0.637947	0.830215	-1.03257	3.93714	4.61483e-16	4.23872e-15	1.08359	3.93714	3.79081e-17	3.57701e-16	supercont1.230	246168	252213	AAEL006982-PA lipase|protein_coding|supercont1.230:246206:25 1829:-1|gene:AAEL006982	NO	N/A	N/A
AAEL013102	0.153716	3.97915	0.252571	0.514827	1.1513	3.97915	4.67032e-16	4.28451e-15	-0.997538	3.97915	3.41533e-12	2.0189e-11	supercont1.789	3244	29828	AAEL013102-PA |protein_coding|supercont1.789:3244:29828:1|gene:AAEL013102	NO	N/A	N/A
AAEL009767	0.0642131	4.41217	0.52326	0.753453	-0.988951	4.41217	4.73498e-16	4.33859e-15	1.05312	4.41217	9.74932e-18	9.65526e-17	supercont1.427	902815	904558	AAEL009767-PA |protein_coding|supercont1.427:902961:904100:- 1|gene:AAEL009767	NO	N/A	N/A
AAEL000922	0.0681518	5.68322	0.403984	0.660759	-0.747377	5.68322	4.78757e-16	4.38149e-15	0.815516	5.68322	1.4474e-18	1.56616e-17	supercont1.18	484708	498843	AAEL000922-PA polyribonucleotide nucleotidyltransferase|prot ein_coding|supercont1.18:484708:498726:1|gene:AAEL000922	NO	N/A	N/A
AAEL005037	0.0265261	9.03749	0.613635	0.813307	-0.481012	9.03749	4.9528e-16	4.52725e-15	0.507537	9.03749	1.35165e-17	1.32822e-16	supercont1.139	454153	463010	AAEL005037-PA seryl-tRNA synthetase|protein_coding|supercont 1.139:454323:462786:1|gene:AAEL005037	NO	N/A	N/A
AAEL002176	-0.183401	5.67268	0.00361574	0.0317516	-0.581148	5.67268	4.97551e-16	4.54254e-15	0.397739	5.67268	5.45056e-08	1.97154e-07	supercont1.50	278945	280729	AAEL002176-PA inosine-uridine preferring nucleoside hydrolas e|protein_coding|supercont1.50:278945:280729:-1|gene:AAEL002176	NO	N/A	N/A
AAEL009507	-0.407709	3.68559	0.00116555	0.0140309	0.989245	3.68559	5.02543e-16	4.58262e-15	-1.39689	3.68559	1.14142e-27	2.3433e-26	supercont1.401	522124	538780	AAEL009507-PA glucose-6-phosphate 1-dehydrogenase|protein_co ding|supercont1.401:522124:538472:1|gene:AAEL009507	NO	N/A	N/A
AAEL003623	0.16581	6.74439	0.00867291	0.0579415	0.559159	6.74439	5.21537e-16	4.7465e-15	-0.393346	6.74439	1.44824e-08	5.67639e-08	supercont1.93	2211342	2271652	AAEL003623-PA |protein_coding|supercont1.93:2212164:2271068: 1|gene:AAEL003623	NO	N/A	N/A
AAEL003623	0.16581	6.74439	0.00867291	0.0579415	0.559159	6.74439	5.21537e-16	4.7465e-15	-0.393346	6.74439	1.44824e-08	5.67639e-08	supercont1.93	2211342	2271652	AAEL003623-PB |protein_coding|supercont1.93:2212164:2271068: 1|gene:AAEL003623	NO	N/A	N/A
AAEL005162	0.0629129	6.21457	0.336164	0.600819	-0.601565	6.21457	5.21765e-16	4.7465e-15	0.664471	6.21457	6.09522e-19	6.849e-18	supercont1.144	403246	404045	AAEL005162-PA 60S robosomal protein L11|protein_coding|super cont1.144:403308:403898:-1|gene:AAEL005162	NO	N/A	N/A
AAEL001401	-0.1066	7.07345	0.0822056	0.259316	0.53895	7.07345	5.38152e-16	4.88972e-15	-0.645547	7.07345	5.97741e-22	8.3772e-21	supercont1.32	419841	421354	AAEL001401-PA LRIM10A: leucine-rich immune protein (Short)|p rotein_coding|supercont1.32:419873:421225:1|gene:AAEL001401	YES	OUT	0
AAEL006515	-0.0154028	3.16466	0.915441	0.972124	-1.3286	3.16466	6.08263e-16	5.52015e-15	1.31305	3.16466	4.709e-15	3.63881e-14	supercont1.209	1583953	1585003	AAEL006515-PA |protein_coding|supercont1.209:1584003:1584976 :1|gene:AAEL006515	NO	N/A	N/A
AAEL003618	-0.018306	5.99604	0.799798	0.91938	0.607087	5.99604	6.36658e-16	5.77095e-15	-0.625387	5.99604	1.85271e-16	1.63452e-15	supercont1.93	415833	486363	AAEL003618-PA sodium/chloride dependent amino acid transport er|protein_coding|supercont1.93:476100:486363:1|gene:AAEL003618	YES	IN	4
AAEL009831	-0.177946	8.84649	0.000807694	0.0105598	-0.486065	8.84649	7.35459e-16	6.65858e-15	0.308118	8.84649	3.16997e-07	1.04555e-06	supercont1.431	651595	655764	AAEL009831-PA pyrroline-5-carboxylate reductase|protein_codi ng|supercont1.431:651897:655429:-1|gene:AAEL009831	NO	N/A	N/A
AAEL006242	-0.00679124	9.14073	0.9019	0.966881	0.49576	9.14073	7.4001e-16	6.69181e-15	-0.502551	9.14073	3.29472e-16	2.82468e-15	supercont1.196	811619	950417	AAEL006242-PA beta chain spectrin|protein_coding|supercont1. 196:811619:949755:1|gene:AAEL006242	NO	N/A	N/A
AAEL007397	0.359869	4.76426	9.11477e-05	0.00208941	0.789271	4.76426	7.64412e-16	6.90425e-15	-0.429387	4.76426	1.0632e-05	2.89881e-05	supercont1.253	521068	728345	AAEL007397-PA E75: Ecdysone-induced protein 75B isoform A Nuclear receptor|protein_coding|supercont1.253:622226:728345 :1|gene:AAEL007397	YES	IN	2
AAEL007397	0.359869	4.76426	9.11477e-05	0.00208941	0.789271	4.76426	7.64412e-16	6.90425e-15	-0.429387	4.76426	1.0632e-05	2.89881e-05	supercont1.253	521068	728345	AAEL007397-PB E75: Ecdysone-induced protein 75B isoform A Nuclear receptor|protein_coding|supercont1.253:521369:728345 :1|gene:AAEL007397	YES	IN	2
AAEL007397	0.359869	4.76426	9.11477e-05	0.00208941	0.789271	4.76426	7.64412e-16	6.90425e-15	-0.429387	4.76426	1.0632e-05	2.89881e-05	supercont1.253	521068	728345	AAEL007397-PC E75: Ecdysone-induced protein 75B isoform A Nuclear receptor|protein_coding|supercont1.253:697205:728345 :1|gene:AAEL007397	YES	IN	2
AAEL006917	-0.100697	7.3015	0.0788693	0.25352	0.499557	7.3015	8.03496e-16	7.24864e-15	-0.600251	7.3015	8.19091e-22	1.13124e-20	supercont1.227	4386	32918	AAEL006917-PA MG-160, putative|protein_coding|supercont1.227 :4386:32150:1|gene:AAEL006917	YES	IN	2
AAEL009080	0.167271	7.06363	0.00148733	0.0167872	0.463546	7.06363	8.04866e-16	7.25239e-15	-0.296273	7.06363	3.10311e-07	1.02484e-06	supercont1.368	844636	856664	AAEL009080-PA importin 7,|protein_coding|supercont1.368:8455 94:856664:-1|gene:AAEL009080	NO	N/A	N/A
AAEL009080	0.167271	7.06363	0.00148733	0.0167872	0.463546	7.06363	8.04866e-16	7.25239e-15	-0.296273	7.06363	3.10311e-07	1.02484e-06	supercont1.368	844636	856664	AAEL009080-PB importin 7,|protein_coding|supercont1.368:8454 24:856664:-1|gene:AAEL009080	NO	N/A	N/A
AAEL007301	-0.0628835	4.9968	0.425445	0.678781	-0.733414	4.9968	8.20027e-16	7.38024e-15	0.670512	4.9968	7.35597e-13	4.65245e-12	supercont1.247	1098388	1107919	AAEL007301-PA |protein_coding|supercont1.247:1098496:1105045 :-1|gene:AAEL007301	NO	N/A	N/A
AAEL008262	0.0396386	7.49345	0.56607	0.781227	-0.635662	7.49345	8.23079e-16	7.39894e-15	0.675297	7.49345	1.52033e-17	1.48438e-16	supercont1.310	1418301	1420269	AAEL008262-PA ppa (fragment)|protein_coding|supercont1.310:1 418301:1419608:-1|gene:AAEL008262	NO	N/A	N/A
AAEL007534	-0.0937664	7.95878	0.0689252	0.233626	-0.47018	7.95878	8.24596e-16	7.40382e-15	0.376413	7.95878	1.3303e-10	6.60455e-10	supercont1.262	169078	196928	AAEL007534-PA |protein_coding|supercont1.262:169350:196581:1 |gene:AAEL007534	YES	IN	3
AAEL012671	-0.121532	8.63883	0.0496419	0.190348	0.5473	8.63883	8.46539e-16	7.59187e-15	-0.668831	8.63883	9.61176e-23	1.42879e-21	supercont1.723	538037	538807	AAEL012671-PA |protein_coding|supercont1.723:538037:538807:- 1|gene:AAEL012671	NO	N/A	N/A
AAEL002435	0.0568955	7.3382	0.29914	0.564331	0.484033	7.3382	8.53365e-16	7.64405e-15	-0.427135	7.3382	1.77413e-12	1.0721e-11	supercont1.57	290064	357403	AAEL002435-PA |protein_coding|supercont1.57:290734:341709:-1 |gene:AAEL002435	NO	N/A	N/A
AAEL002435	0.0568955	7.3382	0.29914	0.564331	0.484033	7.3382	8.53365e-16	7.64405e-15	-0.427135	7.3382	1.77413e-12	1.0721e-11	supercont1.57	290064	357403	AAEL002435-PB |protein_coding|supercont1.57:321714:341709:-1 |gene:AAEL002435	NO	N/A	N/A
AAEL002435	0.0568955	7.3382	0.29914	0.564331	0.484033	7.3382	8.53365e-16	7.64405e-15	-0.427135	7.3382	1.77413e-12	1.0721e-11	supercont1.57	290064	357403	AAEL002435-PC |protein_coding|supercont1.57:303912:341709:-1 |gene:AAEL002435	NO	N/A	N/A
AAEL002435	0.0568955	7.3382	0.29914	0.564331	0.484033	7.3382	8.53365e-16	7.64405e-15	-0.427135	7.3382	1.77413e-12	1.0721e-11	supercont1.57	290064	357403	AAEL002435-PD |protein_coding|supercont1.57:290600:341709:-1 |gene:AAEL002435	NO	N/A	N/A
AAEL002435	0.0568955	7.3382	0.29914	0.564331	0.484033	7.3382	8.53365e-16	7.64405e-15	-0.427135	7.3382	1.77413e-12	1.0721e-11	supercont1.57	290064	357403	AAEL002435-PE |protein_coding|supercont1.57:320667:341709:-1 |gene:AAEL002435	NO	N/A	N/A
AAEL006858	0.0164309	5.25588	0.833749	0.937412	-0.673318	5.25588	8.83851e-16	7.90781e-15	0.689734	5.25588	3.91433e-16	3.32587e-15	supercont1.224	238639	252573	AAEL006858-PA |protein_coding|supercont1.224:238640:252496:1 |gene:AAEL006858	NO	N/A	N/A
AAEL000804	-0.0333574	9.72319	0.533801	0.759701	0.473931	9.72319	8.85515e-16	7.91337e-15	-0.507288	9.72319	8.24248e-18	8.24899e-17	supercont1.17	1407414	1421576	AAEL000804-PA |protein_coding|supercont1.17:1409456:1411374: -1|gene:AAEL000804	NO	N/A	N/A
AAEL000804	-0.0333574	9.72319	0.533801	0.759701	0.473931	9.72319	8.85515e-16	7.91337e-15	-0.507288	9.72319	8.24248e-18	8.24899e-17	supercont1.17	1407414	1421576	AAEL000804-PB |protein_coding|supercont1.17:1409456:1411374: -1|gene:AAEL000804	NO	N/A	N/A
AAEL005417	-0.463351	7.54254	3.93275e-13	1.75724e-10	0.556005	7.54254	9.14863e-16	8.16604e-15	-1.01935	7.54254	2.11146e-48	1.18805e-46	supercont1.155	557721	573194	AAEL005417-PA annexin x|protein_coding|supercont1.155:557900 :572698:1|gene:AAEL005417	NO	N/A	N/A
AAEL005911	0.0673599	5.68627	0.356881	0.620936	0.6217	5.68627	9.25266e-16	8.2492e-15	-0.554333	5.68627	1.2588e-12	7.7424e-12	supercont1.179	1412874	1417766	AAEL005911-PA mitochondrial carrier protein|protein_coding|s upercont1.179:1413023:1417665:-1|gene:AAEL005911	YES	OUT	6
AAEL000343	0.222426	7.18748	0.000526577	0.00788931	0.564281	7.18748	9.53927e-16	8.49476e-15	-0.341852	7.18748	1.23499e-06	3.80568e-06	supercont1.6	690197	746543	AAEL000343-PA serine/threonine-protein kinase vrk|protein_co ding|supercont1.6:692015:730048:-1|gene:AAEL000343	NO	N/A	N/A
AAEL000343	0.222426	7.18748	0.000526577	0.00788931	0.564281	7.18748	9.53927e-16	8.49476e-15	-0.341852	7.18748	1.23499e-06	3.80568e-06	supercont1.6	690197	746543	AAEL000343-PB serine/threonine-protein kinase vrk|protein_co ding|supercont1.6:698019:730048:-1|gene:AAEL000343	NO	N/A	N/A
AAEL003039	-0.127006	8.42394	0.0140085	0.0808577	0.455846	8.42394	1.02482e-15	9.09423e-15	-0.582851	8.42394	1.49424e-24	2.58547e-23	supercont1.75	2605128	2606907	AAEL003039-PA nonsense-mediated mRNA decay protein|protein_c oding|supercont1.75:2605208:2606808:1|gene:AAEL003039	NO	N/A	N/A
AAEL002306	0.12209	8.58228	0.0323202	0.144735	0.503717	8.58228	1.02385e-15	9.09423e-15	-0.381627	8.58228	1.33961e-09	5.97163e-09	supercont1.53	1727560	1785087	AAEL002306-PA hect E3 ubiquitin ligase|protein_coding|superc ont1.53:1728009:1782542:1|gene:AAEL002306	NO	N/A	N/A
AAEL004875	0.126766	6.29122	0.0491602	0.189494	0.560594	6.29122	1.02484e-15	9.09423e-15	-0.433823	6.29122	7.19095e-10	3.30644e-09	supercont1.133	1327966	1397098	AAEL004875-PA F-box only protein|protein_coding|supercont1.1 33:1334092:1384539:-1|gene:AAEL004875	NO	N/A	N/A
AAEL004664	0.0360442	4.94254	0.690301	0.860858	0.729596	4.94254	1.02892e-15	9.11983e-15	-0.693536	4.94254	4.89207e-14	3.5123e-13	supercont1.126	1169888	1178986	AAEL004664-PA |protein_coding|supercont1.126:1170882:1178541 :1|gene:AAEL004664	YES	IN	6
AAEL001670	-0.0736905	5.85183	0.224928	0.482233	-0.55551	5.85183	1.04573e-15	9.25798e-15	0.481812	5.85183	7.25577e-12	4.15278e-11	supercont1.38	1480889	1482944	AAEL001670-PA |protein_coding|supercont1.38:1480987:1482729: 1|gene:AAEL001670	YES	IN	2
AAEL001460	0.245739	3.99434	0.0260179	0.125084	0.909434	3.99434	1.06169e-15	9.38837e-15	-0.663662	3.99434	4.67307e-09	1.94183e-08	supercont1.33	677145	677645	AAEL001460-PA |protein_coding|supercont1.33:677145:677645:1| gene:AAEL001460	NO	N/A	N/A
AAEL010470	0.16271	6.19691	0.0116994	0.0713536	0.561585	6.19691	1.07596e-15	9.50351e-15	-0.39887	6.19691	1.58581e-08	6.17419e-08	supercont1.479	730415	755364	AAEL010470-PA calcineurin b subunit|protein_coding|supercont 1.479:732113:754801:-1|gene:AAEL010470	NO	N/A	N/A
AAEL018357	0.257345	5.65411	0.00685877	0.0490115	0.819922	5.65411	1.11505e-15	9.83731e-15	-0.562568	5.65411	3.8761e-08	1.43274e-07	supercont1.186	1000186	1303592	AAEL018357-PA |protein_coding|supercont1.186:1004067:1301193 :-1|gene:AAEL018357	NO	N/A	N/A
AAEL005146	0.106734	4.5835	0.254025	0.516342	-0.91143	4.5835	1.12124e-15	9.88042e-15	1.01813	4.5835	6.41921e-19	7.19179e-18	supercont1.143	140788	142423	AAEL005146-PA |protein_coding|supercont1.143:140890:142333:1 |gene:AAEL005146	NO	N/A	N/A
AAEL018136	0.0568807	4.79793	0.506515	0.740472	-0.807916	4.79793	1.13526e-15	9.9924e-15	0.86477	4.79793	2.21061e-17	2.12824e-16	supercont1.244	1357580	1403476	AAEL018136-PA |protein_coding|supercont1.244:1358256:1401161 :1|gene:AAEL018136	YES	IN	1
AAEL013644	0.0699179	5.18162	0.339884	0.604218	0.615548	5.18162	1.14157e-15	1.00363e-14	-0.545619	5.18162	2.50978e-12	1.50112e-11	supercont1.888	3834	45940	AAEL013644-PA ubiquitously transcribed sex (x/y) chromosome tetratricopeptide repeat protein|protein_coding|supercont1.8 88:4197:45940:-1|gene:AAEL013644	NO	N/A	N/A
AAEL011323	0.0763486	4.74405	0.364542	0.627479	0.704026	4.74405	1.15055e-15	1.01035e-14	-0.627661	4.74405	2.00784e-12	1.20756e-11	supercont1.567	48249	145720	AAEL011323-PA HNF4: Hepatocyte nuclear factor 4 isoform A nuclear receptor|protein_coding|supercont1.567:48407:61919:- 1|gene:AAEL011323	NO	N/A	N/A
AAEL011323	0.0763486	4.74405	0.364542	0.627479	0.704026	4.74405	1.15055e-15	1.01035e-14	-0.627661	4.74405	2.00784e-12	1.20756e-11	supercont1.567	48249	145720	AAEL011323-PB HNF4: Hepatocyte nuclear factor 4 isoform A nuclear receptor|protein_coding|supercont1.567:48407:145720: -1|gene:AAEL011323	NO	N/A	N/A
AAEL007697	0.0471341	4.21408	0.610591	0.810844	-0.904086	4.21408	1.22909e-15	1.07808e-14	0.951175	4.21408	8.99819e-17	8.18566e-16	supercont1.275	771234	772050	AAEL007697-PA |protein_coding|supercont1.275:771299:771964:1 |gene:AAEL007697	NO	N/A	N/A
AAEL002714	-0.11465	6.54575	0.110619	0.315768	-0.656162	6.54575	1.2376e-15	1.08429e-14	0.541507	6.54575	5.09729e-11	2.69256e-10	supercont1.65	572278	588730	AAEL002714-PA kinesin-like protein KIF23 (mitotic kinesin-like protein 1)|protein_coding|supercont1.65:573562: 588505:-1|gene:AAEL002714	NO	N/A	N/A
AAEL009612	0.172545	5.44016	0.0220109	0.112238	0.643785	5.44016	1.34374e-15	1.17593e-14	-0.471231	5.44016	6.29096e-09	2.57885e-08	supercont1.412	233781	236437	AAEL009612-PA |protein_coding|supercont1.412:233781:236437:- 1|gene:AAEL009612	NO	N/A	N/A
AAEL009854	0.304452	3.88625	0.0354207	0.15296	1.20863	3.88625	1.39518e-15	1.21954e-14	-0.904135	3.88625	2.45455e-09	1.04982e-08	supercont1.432	628440	631374	AAEL009854-PA |protein_coding|supercont1.432:628440:631374:1 |gene:AAEL009854	YES	OUT	9
AAEL003882	0.116618	8.61062	0.0470059	0.183482	0.515992	8.61062	1.40837e-15	1.22965e-14	-0.399373	8.61062	7.09693e-10	3.26519e-09	supercont1.99	703312	741656	AAEL003882-PA |protein_coding|supercont1.99:703598:740771:1| gene:AAEL003882	NO	N/A	N/A
AAEL002322	0.223358	5.28268	0.00282637	0.0264724	-0.704025	5.28268	1.41074e-15	1.23031e-14	0.927365	5.28268	6.67419e-26	1.24563e-24	supercont1.54	2905874	2917942	AAEL002322-PA |protein_coding|supercont1.54:2905874:2917897: 1|gene:AAEL002322	NO	N/A	N/A
AAEL014148	0.111195	4.0255	0.29926	0.564331	-1.05394	4.0255	1.42876e-15	1.24459e-14	1.16507	4.0255	1.93571e-18	2.07094e-17	supercont1.1019	249321	250913	AAEL014148-PA CASPL1: Caspase (Long).|protein_coding|superco nt1.1019:249321:250913:1|gene:AAEL014148	NO	N/A	N/A
AAEL000488	-0.0263274	5.71605	0.713914	0.874317	0.582459	5.71605	1.45851e-15	1.26905e-14	-0.608779	5.71605	2.2198e-16	1.94258e-15	supercont1.9	2999409	3024700	AAEL000488-PA |protein_coding|supercont1.9:2999523:3024700:- 1|gene:AAEL000488	YES	OUT	1
AAEL005528	0.127061	8.07173	0.0312364	0.141486	0.517428	8.07173	1.56718e-15	1.36205e-14	-0.390366	8.07173	2.09168e-09	9.03261e-09	supercont1.161	413849	430605	AAEL005528-PA |protein_coding|supercont1.161:424200:430141:1 |gene:AAEL005528	NO	N/A	N/A
AAEL018288	0.210295	10.5095	0.00402285	0.0338775	0.642872	10.5095	1.64354e-15	1.42678e-14	-0.432576	10.5095	8.95567e-08	3.15818e-07	supercont1.69	671098	1245122	AAEL018288-PA |protein_coding|supercont1.69:695960:1245122:1 |gene:AAEL018288	YES	IN	0
AAEL005141	0.156751	5.12608	0.0403467	0.166371	-0.714616	5.12608	1.65252e-15	1.43294e-14	0.871348	5.12608	1.29378e-21	1.73938e-20	supercont1.143	141238	144282	AAEL005141-PA |protein_coding|supercont1.143:142444:144036:- 1|gene:AAEL005141	YES	IN	1
AAEL003034	-0.133682	4.88908	0.0812934	0.257616	-0.704521	4.88908	1.67519e-15	1.45094e-14	0.57082	4.88908	3.99426e-10	1.89391e-09	supercont1.75	930645	932318	AAEL003034-PA |protein_coding|supercont1.75:930645:932318:1| gene:AAEL003034	NO	N/A	N/A
AAEL007247	-0.173127	5.82232	0.00553065	0.0423146	-0.567506	5.82232	1.72466e-15	1.49209e-14	0.394372	5.82232	5.98639e-08	2.15817e-07	supercont1.245	485889	487375	AAEL007247-PA |protein_coding|supercont1.245:486151:487127:- 1|gene:AAEL007247	YES	OUT	2
AAEL012025	0.0428604	5.80237	0.531104	0.758654	-0.631832	5.80237	1.81268e-15	1.56645e-14	0.674683	5.80237	3.31267e-17	3.14932e-16	supercont1.646	100230	101474	AAEL012025-PA mRpL45: mitochondrial ribosomal protein, L45|p rotein_coding|supercont1.646:100258:101321:1|gene:AAEL012025	NO	N/A	N/A
AAEL000643	0.0680096	4.98124	0.3576	0.621728	-0.677992	4.98124	1.85236e-15	1.59711e-14	0.745983	4.98124	1.27392e-17	1.25671e-16	supercont1.13	774349	794727	AAEL000643-PA zinc finger protein|protein_coding|supercont1. 13:774349:794007:1|gene:AAEL000643	NO	N/A	N/A
AAEL004579	-0.0599132	4.71423	0.468828	0.715086	-0.779292	4.71423	1.85149e-15	1.59711e-14	0.719354	4.71423	5.53098e-13	3.54963e-12	supercont1.123	2269427	2286101	AAEL004579-PA short-chain dehydrogenase|protein_coding|super cont1.123:2269427:2285888:-1|gene:AAEL004579	YES	OUT	3
AAEL010481	-0.458805	7.09934	6.02521e-17	5.72094e-14	0.467482	7.09934	2.06778e-15	1.78082e-14	-0.926283	7.09934	4.42941e-54	3.11535e-52	supercont1.480	792114	804145	AAEL010481-PA sugar transporter|protein_coding|supercont1.48 0:792114:803969:1|gene:AAEL010481	YES	IN	12
AAEL010464	-0.0635571	7.77791	0.233499	0.491454	0.463661	7.77791	2.10892e-15	1.81419e-14	-0.527217	7.77791	2.80132e-19	3.21432e-18	supercont1.479	637136	689230	AAEL010464-PC glutamate dehydrogenase|protein_coding|superco nt1.479:643188:688355:1|gene:AAEL010464	NO	N/A	N/A
AAEL000262	0.0616262	5.70722	0.451182	0.699711	0.699408	5.70722	2.27946e-15	1.95869e-14	-0.637773	5.70722	8.15372e-13	5.10179e-12	supercont1.5	4009332	4047714	AAEL000262-PA |protein_coding|supercont1.5:4009332:4046753:1 |gene:AAEL000262	NO	N/A	N/A
AAEL007230	0.0364268	4.95587	0.654582	0.840467	-0.753351	4.95587	2.36529e-15	2.03014e-14	0.789757	4.95587	1.83653e-16	1.62212e-15	supercont1.244	1402217	1408199	AAEL007230-PA Med30: Mediator of RNA polymerase II transcription subunit 30 (Med30)|protein_coding|supercont1.2 44:1402314:1408135:-1|gene:AAEL007230	NO	N/A	N/A
AAEL004855	-0.181339	11.1718	0.000240172	0.00442803	0.432462	11.1718	2.45713e-15	2.10659e-14	-0.613801	11.1718	2.32116e-29	5.27891e-28	supercont1.132	1668790	1683162	AAEL004855-PA ADP,ATP carrier protein|protein_coding|superco nt1.132:1668937:1682495:1|gene:AAEL004855	NO	N/A	N/A
AAEL005277	0.0825836	7.72665	0.147994	0.379724	0.494435	7.72665	2.55432e-15	2.18744e-14	-0.41185	7.72665	5.28707e-11	2.7812e-10	supercont1.148	1691240	1695277	AAEL005277-PA |protein_coding|supercont1.148:1691240:1695277 :-1|gene:AAEL005277	NO	N/A	N/A
AAEL001207	0.140996	4.38563	0.137938	0.362929	0.789684	4.38563	2.55886e-15	2.18886e-14	-0.648665	4.38563	1.45691e-10	7.19084e-10	supercont1.25	2056330	2157671	AAEL001207-PA |protein_coding|supercont1.25:2056632:2157671: -1|gene:AAEL001207	NO	N/A	N/A
AAEL010543	0.239241	4.81311	0.00412936	0.0343932	0.701057	4.81311	2.61537e-15	2.23217e-14	-0.461802	4.81311	2.23935e-07	7.5133e-07	supercont1.485	127689	129170	AAEL010543-PA |protein_coding|supercont1.485:128145:129170:- 1|gene:AAEL010543	YES	IN	1
AAEL017342	0.167494	6.2576	0.00691116	0.0493394	0.531698	6.2576	2.61458e-15	2.23217e-14	-0.3642	6.2576	7.38847e-08	2.62994e-07	supercont1.894	205000	207207	AAEL017342-PA |protein_coding|supercont1.894:206132:206407:1 |gene:AAEL017342	YES	OUT	1
AAEL014250	-0.0255326	6.89218	0.723492	0.879759	-0.661525	6.89218	2.64086e-15	2.2514e-14	0.635988	6.89218	3.74142e-14	2.71181e-13	supercont1.1049	257561	258800	AAEL014250-PA insect replication protein a|protein_coding|su percont1.1049:257754:258618:-1|gene:AAEL014250	NO	N/A	N/A
AAEL008081	-0.204526	4.5772	0.0151989	0.085957	-0.780699	4.5772	2.64718e-15	2.25426e-14	0.576149	4.5772	1.20756e-08	4.77989e-08	supercont1.300	302685	304005	AAEL008081-PA excision repair cross-complementing 1 ercc1|pr otein_coding|supercont1.300:302724:303913:-1|gene:AAEL008081	NO	N/A	N/A
AAEL000677	0.117631	5.10413	0.101471	0.298173	-0.657134	5.10413	2.84353e-15	2.41876e-14	0.774748	5.10413	7.63995e-20	9.18245e-19	supercont1.13	1138460	1139517	AAEL000677-PA DNA-directed RNA polymerase subunit rpb8|prote in_coding|supercont1.13:1138703:1139488:1|gene:AAEL000677	NO	N/A	N/A
AAEL013466	0.0298477	8.51658	0.581829	0.791471	0.47009	8.51658	2.86554e-15	2.43475e-14	-0.440241	8.51658	1.67019e-13	1.13376e-12	supercont1.850	128409	273478	AAEL013466-PA ankyrin 2,3/unc44|protein_coding|supercont1.85 0:130611:240615:-1|gene:AAEL013466	NO	N/A	N/A
AAEL010198	0.0338629	4.07973	0.736912	0.887379	0.811307	4.07973	2.9451e-15	2.49955e-14	-0.777413	4.07973	1.16259e-13	8.00638e-13	supercont1.460	218735	231789	AAEL010198-PA |protein_coding|supercont1.460:218735:230824:1 |gene:AAEL010198	NO	N/A	N/A
AAEL018146	0.150663	4.70157	0.221974	0.47901	1.03208	4.70157	3.00213e-15	2.54511e-14	-0.881393	4.70157	2.15361e-11	1.17689e-10	supercont1.276	1106841	1387548	AAEL018146-PA |protein_coding|supercont1.276:1108260:1195502 :-1|gene:AAEL018146	NO	N/A	N/A
AAEL004062	0.181129	3.21826	0.221423	0.478091	-1.47092	3.21826	3.05774e-15	2.58936e-14	1.65186	3.21826	1.20714e-18	1.31368e-17	supercont1.106	2215755	2216892	AAEL004062-PA |protein_coding|supercont1.106:2215868:2216650 :-1|gene:AAEL004062	NO	N/A	N/A
AAEL008513	0.0433904	4.4379	0.704399	0.868183	0.971186	4.4379	3.09819e-15	2.62069e-14	-0.927767	4.4379	1.09786e-13	7.57433e-13	supercont1.330	12262	15452	AAEL008513-PA |protein_coding|supercont1.330:12263:14652:1|gene:AAEL008513	NO	N/A	N/A
AAEL007109	-0.0886279	7.45168	0.212687	0.46783	-0.643127	7.45168	3.12397e-15	2.63956e-14	0.554496	7.45168	1.1683e-11	6.54939e-11	supercont1.236	1027760	1030601	AAEL007109-PA |protein_coding|supercont1.236:1028084:1029871 :-1|gene:AAEL007109	NO	N/A	N/A
AAEL002186	0.0157437	5.14932	0.860046	0.948035	-0.802831	5.14932	3.17555e-15	2.68017e-14	0.818555	5.14932	2.77088e-15	2.1879e-14	supercont1.51	1755680	1769976	AAEL002186-PA |protein_coding|supercont1.51:1755680:1769958: 1|gene:AAEL002186	NO	N/A	N/A
AAEL004484	0.111812	8.57668	0.0145448	0.0831945	-0.409303	8.57668	3.20724e-15	2.7039e-14	0.521114	8.57668	1.621e-23	2.56523e-22	supercont1.121	1990312	2000234	AAEL004484-PA predicted protein|protein_coding|supercont1.12 1:1990728:1991363:-1|gene:AAEL004484	NO	N/A	N/A
AAEL000950	-0.00424401	6.8029	0.937442	0.979883	0.461229	6.8029	3.23564e-15	2.72483e-14	-0.46547	6.8029	3.28772e-15	2.57459e-14	supercont1.19	926416	949566	AAEL000950-PA |protein_coding|supercont1.19:926538:949419:-1 |gene:AAEL000950	NO	N/A	N/A
AAEL009846	0.155681	4.46569	0.0762194	0.248447	-0.838298	4.46569	3.44646e-15	2.89915e-14	0.993941	4.46569	1.84812e-20	2.29385e-19	supercont1.432	534751	536052	AAEL009846-PA Enn protein, putative|protein_coding|supercont 1.432:534908:535922:-1|gene:AAEL009846	NO	N/A	N/A
AAEL000233	-0.00532964	6.28305	0.9247	0.975589	-0.529261	6.28305	3.45658e-15	2.90444e-14	0.523926	6.28305	1.20775e-14	9.09222e-14	supercont1.4	3806124	3882754	AAEL000233-PA membrane-associated guanylate kinase, putative |protein_coding|supercont1.4:3806581:3882258:-1|gene:AAEL000233	NO	N/A	N/A
AAEL000233	-0.00532964	6.28305	0.9247	0.975589	-0.529261	6.28305	3.45658e-15	2.90444e-14	0.523926	6.28305	1.20775e-14	9.09222e-14	supercont1.4	3806124	3882754	AAEL000233-PB membrane-associated guanylate kinase, putative |protein_coding|supercont1.4:3806581:3882258:-1|gene:AAEL000233	NO	N/A	N/A
AAEL012608	-0.0964015	5.58825	0.190742	0.439393	0.605549	5.58825	3.53516e-15	2.96719e-14	-0.701941	5.58825	3.394e-19	3.87099e-18	supercont1.716	308412	353848	AAEL012608-PA |protein_coding|supercont1.716:309961:353848:- 1|gene:AAEL012608	NO	N/A	N/A
AAEL002240	0.0158073	7.1206	0.762938	0.900258	0.454009	7.1206	3.6448e-15	3.05584e-14	-0.438199	7.1206	5.23441e-14	3.74041e-13	supercont1.51	3018551	3046219	AAEL002240-PA signal transducing adapter molecule (stam)|pro tein_coding|supercont1.51:3019085:3045963:1|gene:AAEL002240	NO	N/A	N/A
AAEL010742	-0.0535526	7.10037	0.393373	0.652985	0.530884	7.10037	3.82424e-15	3.20275e-14	-0.584434	7.10037	8.87502e-18	8.83547e-17	supercont1.504	319994	325757	AAEL010742-PA Elongation factor G, mitochondrial Precursor (EF-Gmt)(Elongation factor G 1, mitochondrial)(mEF-G 1)(Elongation factor G1)|protein_coding|supercont1.504:32012 3:325627:1|gene:AAEL010742	NO	N/A	N/A
AAEL005880	0.0956184	5.48913	0.19699	0.446569	-0.676855	5.48913	4.08407e-15	3.41658e-14	0.772459	5.48913	4.95864e-19	5.60503e-18	supercont1.178	1670595	1671613	AAEL005880-PA |protein_coding|supercont1.178:1670761:1671471 :1|gene:AAEL005880	NO	N/A	N/A
AAEL011390	0.0977095	4.57695	0.246949	0.508768	-0.790618	4.57695	4.1179e-15	3.4411e-14	0.888297	4.57695	2.2819e-18	2.41411e-17	supercont1.574	351004	352833	AAEL011390-PA mRPL9: mitochondrial ribosomal protein, L9, pu tative|protein_coding|supercont1.574:351054:352620:-1|gene:AAEL011390	NO	N/A	N/A
AAEL010248	0.307433	7.14921	3.77507e-05	0.00107802	-0.673243	7.14921	4.23547e-15	3.53545e-14	0.980672	7.14921	7.24688e-30	1.69899e-28	supercont1.465	678610	683675	AAEL010248-PA fibrillarin|protein_coding|supercont1.465:6786 10:683508:1|gene:AAEL010248	NO	N/A	N/A
AAEL001394	0.192586	7.66065	0.00153087	0.0170505	0.523702	7.66065	4.42034e-15	3.68168e-14	-0.331115	7.66065	7.86354e-07	2.48054e-06	supercont1.32	904506	960762	AAEL001394-PA |protein_coding|supercont1.32:906236:960267:-1 |gene:AAEL001394	YES	IN	1
AAEL014496	-0.0910821	5.51444	0.190947	0.439393	-0.633495	5.51444	4.41806e-15	3.68168e-14	0.542403	5.51444	3.97584e-11	2.11933e-10	supercont1.1132	155585	156361	AAEL014496-PA |protein_coding|supercont1.1132:155585:156361: 1|gene:AAEL014496	YES	IN	3
AAEL004347	-0.0633165	8.12745	0.25501	0.51769	0.476555	8.12745	4.90577e-15	4.08152e-14	-0.53987	8.12745	1.01093e-18	1.10649e-17	supercont1.115	2415092	2425165	AAEL004347-PA Eukaryotic translation initiation factor 3 subunit M (eIF3m)|protein_coding|supercont1.115:2415618:2424 974:-1|gene:AAEL004347	NO	N/A	N/A
AAEL014348	-0.0504173	7.93663	0.351933	0.616249	-0.478955	7.93663	5.01631e-15	4.16891e-14	0.428536	7.93663	2.89704e-12	1.7246e-11	supercont1.1085	89022	89923	AAEL014348-PB CASPS8: caspase (short)|protein_coding|superco nt1.1085:89022:89923:1|gene:AAEL014348	NO	N/A	N/A
AAEL007893	0.0393282	5.78397	0.581695	0.79143	-0.617862	5.78397	5.22352e-15	4.33638e-14	0.65718	5.78397	1.71696e-16	1.52361e-15	supercont1.288	703192	704436	AAEL007893-PA short chain type dehydrogenase|protein_coding| supercont1.288:703445:704305:-1|gene:AAEL007893	NO	N/A	N/A
AAEL009895	-0.177523	4.14424	0.0926655	0.280322	0.849172	4.14424	5.45508e-15	4.52367e-14	-1.02666	4.14424	2.95931e-20	3.6198e-19	supercont1.436	313519	441994	AAEL009895-PA neprilysin|protein_coding|supercont1.436:31419 8:434518:-1|gene:AAEL009895	YES	IN	2
AAEL012913	6.82468e-05	3.9718	1	1	0.829767	3.9718	5.5578e-15	4.60382e-14	-0.829663	3.9718	1.9296e-14	1.42858e-13	supercont1.759	468960	470171	AAEL012913-PA |protein_coding|supercont1.759:469145:470071:- 1|gene:AAEL012913	NO	N/A	N/A
AAEL009616	-0.118996	5.92714	0.155115	0.389506	0.69103	5.92714	5.86485e-15	4.85288e-14	-0.810017	5.92714	1.61471e-19	1.88408e-18	supercont1.412	1019075	1092831	AAEL009616-PA cadherin|protein_coding|supercont1.412:1020530 :1092031:-1|gene:AAEL009616	YES	IN	1
AAEL002819	0.0474645	5.04183	0.524424	0.753708	-0.658571	5.04183	6.23622e-15	5.15455e-14	0.706018	5.04183	2.90244e-16	2.50818e-15	supercont1.69	1662663	1685594	AAEL002819-PA |protein_coding|supercont1.69:1662959:1684788: -1|gene:AAEL002819	NO	N/A	N/A
AAEL002819	0.0474645	5.04183	0.524424	0.753708	-0.658571	5.04183	6.23622e-15	5.15455e-14	0.706018	5.04183	2.90244e-16	2.50818e-15	supercont1.69	1662663	1685594	AAEL002819-PB |protein_coding|supercont1.69:1683666:1684788: -1|gene:AAEL002819	NO	N/A	N/A
AAEL002819	0.0474645	5.04183	0.524424	0.753708	-0.658571	5.04183	6.23622e-15	5.15455e-14	0.706018	5.04183	2.90244e-16	2.50818e-15	supercont1.69	1662663	1685594	AAEL002819-PC |protein_coding|supercont1.69:1662959:1684788: -1|gene:AAEL002819	NO	N/A	N/A
AAEL007905	-0.103062	6.68553	0.308827	0.572438	0.853328	6.68553	6.43618e-15	5.31405e-14	-0.956383	6.68553	3.39807e-18	3.53586e-17	supercont1.288	252007	252525	AAEL007905-PA |protein_coding|supercont1.288:252007:252525:1 |gene:AAEL007905	YES	OUT	2
AAEL000999	-0.0633921	7.05021	0.381703	0.643217	-0.644587	7.05021	6.68682e-15	5.51499e-14	0.581191	7.05021	2.50789e-12	1.50112e-11	supercont1.20	875632	878083	AAEL000999-PA DNA replication licensing factor MCM7|protein_ coding|supercont1.20:875787:878066:1|gene:AAEL000999	NO	N/A	N/A
AAEL013275	0.287868	8.44375	1.92618e-07	1.71341e-05	0.475153	8.44375	6.69811e-15	5.51832e-14	-0.187284	8.44375	0.00221497	0.00420623	supercont1.816	109048	146611	AAEL013275-PA importin beta-1|protein_coding|supercont1.816: 116794:146088:-1|gene:AAEL013275	NO	N/A	N/A
AAEL013275	0.287868	8.44375	1.92618e-07	1.71341e-05	0.475153	8.44375	6.69811e-15	5.51832e-14	-0.187284	8.44375	0.00221497	0.00420623	supercont1.816	109048	146611	AAEL013275-PB importin beta-1|protein_coding|supercont1.816: 116705:146088:-1|gene:AAEL013275	NO	N/A	N/A
AAEL009413	0.147332	5.46537	0.0231182	0.115998	-0.593653	5.46537	6.87702e-15	5.65957e-14	0.740973	5.46537	3.12074e-22	4.43916e-21	supercont1.394	801239	819882	AAEL009413-PA |protein_coding|supercont1.394:801313:819139:1 |gene:AAEL009413	NO	N/A	N/A
AAEL004284	-0.15026	6.42439	0.0585991	0.21156	0.664809	6.42439	6.93672e-15	5.70252e-14	-0.815063	6.42439	3.10912e-21	4.08086e-20	supercont1.113	1975229	1985070	AAEL004284-PA mitochondrial ATPase inhibitor, putative|prote in_coding|supercont1.113:1975332:1984705:1|gene:AAEL004284	NO	N/A	N/A
AAEL012684	-0.0667549	7.77179	0.27633	0.539866	0.517786	7.77179	6.94994e-15	5.70722e-14	-0.584539	7.77179	2.27956e-18	2.41411e-17	supercont1.725	199312	207315	AAEL012684-PA |protein_coding|supercont1.725:200451:200645:- 1|gene:AAEL012684	YES	IN	1
AAEL009579	0.160657	5.20145	0.0231708	0.116171	-0.646935	5.20145	7.11298e-15	5.83026e-14	0.807575	5.20145	3.22225e-22	4.56646e-21	supercont1.409	320473	322099	AAEL009579-PA NBP2b protein, putative|protein_coding|superco nt1.409:320583:321883:1|gene:AAEL009579	NO	N/A	N/A
AAEL011476	0.143359	3.57262	0.252459	0.514827	-1.20073	3.57262	7.11512e-15	5.83026e-14	1.34398	3.57262	5.97695e-18	6.06153e-17	supercont1.583	468624	469805	AAEL011476-PA |protein_coding|supercont1.583:469079:469699:- 1|gene:AAEL011476	NO	N/A	N/A
AAEL003656	0.125729	6.05374	0.0997266	0.294527	-0.683652	6.05374	7.33988e-15	6.00795e-14	0.809371	6.05374	4.99251e-20	6.058e-19	supercont1.94	2227722	2228591	AAEL003656-PA |protein_coding|supercont1.94:2227722:2228591: 1|gene:AAEL003656	NO	N/A	N/A
AAEL002014	0.0792632	6.16111	0.2608	0.524362	-0.625311	6.16111	7.41514e-15	6.06301e-14	0.704567	6.16111	3.05083e-18	3.19643e-17	supercont1.47	2716572	2722141	AAEL002014-PA |protein_coding|supercont1.47:2716629:2722103: -1|gene:AAEL002014	NO	N/A	N/A
AAEL002865	0.368411	7.0612	1.02357e-06	6.37295e-05	0.641813	7.0612	8.65506e-15	7.06923e-14	-0.2734	7.0612	0.000985719	0.00198608	supercont1.70	1414984	1417987	AAEL002865-PA |protein_coding|supercont1.70:1416128:1416655: 1|gene:AAEL002865	YES	IN	2
AAEL008388	0.108748	6.14002	0.185174	0.430661	0.688476	6.14002	8.7264e-15	7.11984e-14	-0.579722	6.14002	8.28999e-11	4.2376e-10	supercont1.321	644598	665708	AAEL008388-PA ATP-binding cassette sub-family A member 3, pu tative|protein_coding|supercont1.321:644755:664804:-1|gene:AAEL008388	YES	IN	11
AAEL004877	0.0758431	5.63079	0.263589	0.526967	-0.606525	5.63079	8.82917e-15	7.19596e-14	0.682357	5.63079	4.63881e-18	4.76812e-17	supercont1.133	609008	611401	AAEL004877-PA |protein_coding|supercont1.133:609008:611163:1 |gene:AAEL004877	YES	IN	5
AAEL013356	0.0249145	5.79465	0.761037	0.899893	0.730052	5.79465	8.89159e-15	7.23907e-14	-0.705129	5.79465	1.31316e-13	8.97818e-13	supercont1.827	365491	396525	AAEL013356-PA |protein_coding|supercont1.827:367094:373250:- 1|gene:AAEL013356	YES	IN	2
AAEL013356	0.0249145	5.79465	0.761037	0.899893	0.730052	5.79465	8.89159e-15	7.23907e-14	-0.705129	5.79465	1.31316e-13	8.97818e-13	supercont1.827	365491	396525	AAEL013356-PB |protein_coding|supercont1.827:367094:395039:- 1|gene:AAEL013356	YES	IN	2
AAEL005667	0.168399	8.45673	0.000747911	0.0100541	0.42644	8.45673	9.42428e-15	7.66455e-14	-0.258041	8.45673	2.99002e-06	8.79636e-06	supercont1.169	1436230	1500215	AAEL005667-PA LIM domain-binding protein, putative|protein_c oding|supercont1.169:1436230:1498855:1|gene:AAEL005667	NO	N/A	N/A
AAEL001503	0.167388	5.73241	0.0161531	0.0896924	0.582316	5.73241	9.88961e-15	8.03438e-14	-0.414921	5.73241	4.58687e-08	1.6767e-07	supercont1.34	2622827	2864718	AAEL001503-PA sodium/hydrogen exchanger 3 (nhe3)|protein_cod ing|supercont1.34:2710313:2864472:1|gene:AAEL001503	YES	IN	12
AAEL005598	0.289968	3.69302	0.017592	0.0949743	-1.17046	3.69302	9.9904e-15	8.1076e-14	1.46033	3.69302	7.21446e-22	1.00368e-20	supercont1.164	42622	43121	AAEL005598-PA |protein_coding|supercont1.164:42622:43078:-1| gene:AAEL005598	NO	N/A	N/A
AAEL011813	0.107372	6.45237	0.103891	0.303055	-0.591114	6.45237	1.0125e-14	8.20808e-14	0.69848	6.45237	8.41155e-20	1.00621e-18	supercont1.616	530724	532771	AAEL011813-PA |protein_coding|supercont1.616:531313:532570:- 1|gene:AAEL011813	NO	N/A	N/A
AAEL012429	0.243081	5.84386	0.000565313	0.00827383	0.590741	5.84386	1.08996e-14	8.82658e-14	-0.347655	5.84386	6.01279e-06	1.70168e-05	supercont1.696	112520	140110	AAEL012429-PA |protein_coding|supercont1.696:112520:140110:1 |gene:AAEL012429	NO	N/A	N/A
AAEL001922	-0.0992627	4.85294	0.28853	0.553175	-0.84513	4.85294	1.16302e-14	9.40823e-14	0.745843	4.85294	1.67726e-11	9.2456e-11	supercont1.46	2033168	2034403	AAEL001922-PA |protein_coding|supercont1.46:2033328:2034104: -1|gene:AAEL001922	NO	N/A	N/A
AAEL002891	-0.205993	5.954	0.00383647	0.0328591	-0.62529	5.954	1.18034e-14	9.53819e-14	0.41929	5.954	3.14532e-07	1.03787e-06	supercont1.71	1610903	1612590	AAEL002891-PA |protein_coding|supercont1.71:1611319:1612383: -1|gene:AAEL002891	NO	N/A	N/A
AAEL012525	-0.128888	4.52002	0.144013	0.373353	-0.793929	4.52002	1.2121e-14	9.78437e-14	0.665014	4.52002	2.35684e-10	1.14029e-09	supercont1.705	241965	243159	AAEL012525-PA YEATS domain containing protein 4|protein_codi ng|supercont1.705:242075:242894:-1|gene:AAEL012525	NO	N/A	N/A
AAEL004501	0.0695752	11.45	0.179992	0.42447	0.44316	11.45	1.22346e-14	9.86564e-14	-0.373584	11.45	8.34097e-11	4.25507e-10	supercont1.121	2041292	2068197	AAEL004501-PA s-adenosylmethionine synthetase|protein_coding |supercont1.121:2042018:2065789:1|gene:AAEL004501	NO	N/A	N/A
AAEL009882	0.0589862	7.99597	0.274276	0.538069	-0.472042	7.99597	1.32099e-14	1.06295e-13	0.531027	7.99597	5.97399e-18	6.06153e-17	supercont1.436	578297	580273	AAEL009882-PA retinoblastoma-binding protein 4 (rbbp4)|prote in_coding|supercont1.436:578583:579937:-1|gene:AAEL009882	NO	N/A	N/A
AAEL009882	0.0589862	7.99597	0.274276	0.538069	-0.472042	7.99597	1.32099e-14	1.06295e-13	0.531027	7.99597	5.97399e-18	6.06153e-17	supercont1.436	578297	580273	AAEL009882-PB retinoblastoma-binding protein 4 (rbbp4)|prote in_coding|supercont1.436:578583:579937:-1|gene:AAEL009882	NO	N/A	N/A
AAEL013052	-0.0151801	5.79926	0.826471	0.933043	-0.572493	5.79926	1.42209e-14	1.14309e-13	0.557305	5.79926	1.21679e-13	8.36449e-13	supercont1.784	551630	563969	AAEL013052-PA ubiquitin carboxyl-terminal hydrolase isozyme L3|protein_coding|supercont1.784:551942:563673:-1|gene:AAEL013052	NO	N/A	N/A
AAEL012546	-0.063586	6.20568	0.374766	0.636424	-0.619406	6.20568	1.42951e-14	1.14784e-13	0.555814	6.20568	6.82094e-12	3.9192e-11	supercont1.709	265449	275594	AAEL012546-PA DNA replication licensing factor MCM6|protein_ coding|supercont1.709:265690:275390:-1|gene:AAEL012546	NO	N/A	N/A
AAEL004183	0.0865872	5.3229	0.201737	0.454044	-0.60772	5.3229	1.46987e-14	1.179e-13	0.694294	5.3229	2.67126e-18	2.81818e-17	supercont1.109	1288058	1290175	AAEL004183-PA |protein_coding|supercont1.109:1288080:1289102 :1|gene:AAEL004183	NO	N/A	N/A
AAEL009059	-0.233454	7.84951	1.80676e-05	0.000632449	-0.47354	7.84951	1.48102e-14	1.18669e-13	0.240085	7.84951	0.000101449	0.000237257	supercont1.366	148352	151082	AAEL009059-PA arp2/3 complex 16 kd subunit (P16-arc)|protein _coding|supercont1.366:148497:150717:-1|gene:AAEL009059	NO	N/A	N/A
AAEL004182	-0.210713	5.28181	0.00160186	0.01766	-0.581182	5.28181	1.65636e-14	1.32578e-13	0.370459	5.28181	1.92414e-06	5.79762e-06	supercont1.109	57068	62662	AAEL004182-PA |protein_coding|supercont1.109:57068:62662:1|gene:AAEL004182	NO	N/A	N/A
AAEL000362	0.0512106	5.29738	0.51633	0.748053	0.642246	5.29738	1.68934e-14	1.35076e-13	-0.591025	5.29738	3.13955e-12	1.86167e-11	supercont1.6	777694	807285	AAEL000362-PA |protein_coding|supercont1.6:778783:807285:-1| gene:AAEL000362	NO	N/A	N/A
AAEL011094	-0.0920683	4.90086	0.294437	0.560016	0.700205	4.90086	1.69519e-14	1.35401e-13	-0.792256	4.90086	1.66787e-17	1.61802e-16	supercont1.541	533957	590263	AAEL011094-PA |protein_coding|supercont1.541:533957:590263:1 |gene:AAEL011094	YES	IN	1
AAEL002525	-0.298966	7.20371	8.82979e-07	5.68399e-05	-0.528813	7.20371	1.73675e-14	1.38575e-13	0.229845	7.20371	0.000938878	0.00189673	supercont1.59	1269776	1295448	AAEL002525-PA amino acids transporter|protein_coding|superco nt1.59:1270634:1295348:-1|gene:AAEL002525	YES	IN	12
AAEL010217	-0.110019	5.14095	0.134387	0.357365	-0.638435	5.14095	1.82497e-14	1.45461e-13	0.528402	5.14095	4.64647e-10	2.18137e-09	supercont1.463	262414	287159	AAEL010217-PA ix: Mediator of RNA polymerase II transcription subunit 29 (Mediator complex subunit 29)(Protein intersex)|protein_coding|supercont1.463:262525:2 65310:1|gene:AAEL010217	NO	N/A	N/A
AAEL010217	-0.110019	5.14095	0.134387	0.357365	-0.638435	5.14095	1.82497e-14	1.45461e-13	0.528402	5.14095	4.64647e-10	2.18137e-09	supercont1.463	262414	287159	AAEL010217-PB ix: Mediator of RNA polymerase II transcription subunit 29 (Mediator complex subunit 29)(Protein intersex)|protein_coding|supercont1.463:262525:2 86624:1|gene:AAEL010217	NO	N/A	N/A
AAEL009167	0.128408	6.49332	0.0691551	0.234092	0.588585	6.49332	1.82762e-14	1.4552e-13	-0.460174	6.49332	2.55961e-09	1.09352e-08	supercont1.375	329186	362202	AAEL009167-PA bone morphogenetic protein 5/7, bmp5/7|protein _coding|supercont1.375:333092:361291:-1|gene:AAEL009167	YES	IN	1
AAEL004838	0.0152529	7.95994	0.771146	0.903134	0.434893	7.95994	1.8968e-14	1.5087e-13	-0.419639	7.95994	1.8892e-13	1.27219e-12	supercont1.132	1012538	1070592	AAEL004838-PA |protein_coding|supercont1.132:1050774:1069314 :1|gene:AAEL004838	NO	N/A	N/A
AAEL009501	-0.0231865	5.73673	0.730275	0.883738	-0.582523	5.73673	2.06371e-14	1.63975e-13	0.559328	5.73673	3.89625e-13	2.53173e-12	supercont1.401	375707	378488	AAEL009501-PA methylglutaconyl-CoA hydratase, putative|prote in_coding|supercont1.401:376784:377771:-1|gene:AAEL009501	NO	N/A	N/A
AAEL001142	0.00703319	6.80634	0.913968	0.971574	0.496434	6.80634	2.08982e-14	1.65875e-13	-0.489398	6.80634	7.27872e-14	5.11936e-13	supercont1.23	959218	1023593	AAEL001142-PA rab gdp/GTP exchange factor|protein_coding|sup ercont1.23:960098:1012495:-1|gene:AAEL001142	NO	N/A	N/A
AAEL017423	0.243324	5.01799	0.00310787	0.0284536	0.675838	5.01799	2.11274e-14	1.6752e-13	-0.432502	5.01799	1.22379e-06	3.77584e-06	supercont1.59	654321	655367	AAEL017423-PA |protein_coding|supercont1.59:654966:655367:-1 |gene:AAEL017423	NO	N/A	N/A
AAEL003451	0.0819244	3.85317	0.497587	0.733357	-1.12799	3.85317	2.11714e-14	1.67694e-13	1.20984	3.85317	4.26426e-16	3.60705e-15	supercont1.87	2029476	2030930	AAEL003451-PA |protein_coding|supercont1.87:2029596:2030785: -1|gene:AAEL003451	NO	N/A	N/A
AAEL000486	-0.0587605	8.87102	0.228665	0.486129	0.410355	8.87102	2.13383e-14	1.68839e-13	-0.469115	8.87102	2.9751e-18	3.1257e-17	supercont1.9	3563427	3585798	AAEL000486-PA chaperonin|protein_coding|supercont1.9:3563752 :3585670:-1|gene:AAEL000486	NO	N/A	N/A
AAEL010200	-0.00363953	5.40052	0.958475	0.987763	0.623157	5.40052	2.33532e-14	1.8459e-13	-0.626786	5.40052	3.32003e-14	2.41561e-13	supercont1.460	778311	854030	AAEL010200-PA |protein_coding|supercont1.460:778311:854030:- 1|gene:AAEL010200	NO	N/A	N/A
AAEL010818	-0.150784	7.64719	0.0195517	0.102495	0.536891	7.64719	2.34199e-14	1.84925e-13	-0.687672	7.64719	2.40867e-22	3.45865e-21	supercont1.510	1454	2059	AAEL010818-PA |protein_coding|supercont1.510:1454:2059:-1|gene:AAEL010818	YES	IN	1
AAEL003004	0.126063	6.60553	0.040082	0.165739	-0.538188	6.60553	2.42068e-14	1.9094e-13	0.664246	6.60553	7.19472e-21	9.2316e-20	supercont1.74	1742700	1753250	AAEL003004-PA |protein_coding|supercont1.74:1742798:1753137: 1|gene:AAEL003004	NO	N/A	N/A
AAEL011552	0.0614597	5.84201	0.330849	0.595105	0.514733	5.84201	2.46498e-14	1.94232e-13	-0.453267	5.84201	3.29974e-11	1.77513e-10	supercont1.589	527385	572895	AAEL011552-PA |protein_coding|supercont1.589:527385:572895:1 |gene:AAEL011552	NO	N/A	N/A
AAEL011552	0.0614597	5.84201	0.330849	0.595105	0.514733	5.84201	2.46498e-14	1.94232e-13	-0.453267	5.84201	3.29974e-11	1.77513e-10	supercont1.589	527385	572895	AAEL011552-PB |protein_coding|supercont1.589:527385:572895:1 |gene:AAEL011552	NO	N/A	N/A
AAEL010078	0.096879	5.93912	0.219218	0.476176	0.655182	5.93912	2.47341e-14	1.94695e-13	-0.558296	5.93912	1.21958e-10	6.07868e-10	supercont1.452	556547	583423	AAEL010078-PA |protein_coding|supercont1.452:568290:582066:1 |gene:AAEL010078	NO	N/A	N/A
AAEL000641	-0.0514412	10.1706	0.244466	0.505159	0.372376	10.1706	2.54872e-14	2.00415e-13	-0.423817	10.1706	4.56033e-18	4.6938e-17	supercont1.13	666927	684293	AAEL000641-PA protein disulfide isomerase|protein_coding|sup ercont1.13:668270:683719:-1|gene:AAEL000641	YES	IN	1
AAEL000641	-0.0514412	10.1706	0.244466	0.505159	0.372376	10.1706	2.54872e-14	2.00415e-13	-0.423817	10.1706	4.56033e-18	4.6938e-17	supercont1.13	666927	684293	AAEL000641-PB protein disulfide isomerase|protein_coding|sup ercont1.13:668270:683719:-1|gene:AAEL000641	YES	IN	1
AAEL009988	0.0176676	4.23692	0.857279	0.947047	0.757692	4.23692	2.56693e-14	2.01638e-13	-0.739998	4.23692	3.18153e-13	2.08524e-12	supercont1.444	139783	167340	AAEL009988-PA |protein_coding|supercont1.444:139783:166390:1 |gene:AAEL009988	NO	N/A	N/A
AAEL010073	0.0994216	6.42741	0.118804	0.330683	0.526162	6.42741	2.59305e-14	2.0348e-13	-0.426736	6.42741	8.59287e-10	3.91785e-09	supercont1.451	570208	594434	AAEL010073-PA metalloendopeptidase|protein_coding|supercont1 .451:570906:594349:1|gene:AAEL010073	NO	N/A	N/A
AAEL017066	-0.00960485	8.26716	0.852194	0.945423	0.423456	8.26716	2.6798e-14	2.1007e-13	-0.43306	8.26716	9.02434e-15	6.85489e-14	supercont1.402	1089499	1090640	AAEL017066-PA |protein_coding|supercont1.402:1090420:1090640 :1|gene:AAEL017066	NO	N/A	N/A
AAEL002195	0.0997642	4.19392	0.384335	0.644776	-1.06306	4.19392	2.68573e-14	2.10317e-13	1.16276	4.19392	1.2423e-16	1.11807e-15	supercont1.51	1561231	1564368	AAEL002195-PA |protein_coding|supercont1.51:1561280:1564368: -1|gene:AAEL002195	NO	N/A	N/A
AAEL003654	0.235652	4.57451	0.00606198	0.0450997	-0.787478	4.57451	2.72914e-14	2.13497e-13	1.0231	4.57451	7.34667e-23	1.10287e-21	supercont1.94	1800138	1807443	AAEL003654-PA |protein_coding|supercont1.94:1800202:1801524: -1|gene:AAEL003654	NO	N/A	N/A
AAEL012035	0.200614	8.04111	0.000169609	0.00340833	0.447372	8.04111	2.74569e-14	2.14511e-13	-0.246757	8.04111	2.93038e-05	7.45603e-05	supercont1.646	107556	118880	AAEL012035-PA vacuolar ATP synthase subunit e|protein_coding |supercont1.646:109485:118357:-1|gene:AAEL012035	NO	N/A	N/A
AAEL001032	-0.0250308	7.59211	0.703855	0.868183	0.544802	7.59211	2.74775e-14	2.14511e-13	-0.569831	7.59211	2.25448e-15	1.80074e-14	supercont1.21	2204912	2230320	AAEL001032-PA |protein_coding|supercont1.21:2204912:2230046: 1|gene:AAEL001032	NO	N/A	N/A
AAEL003510	0.0265561	5.353	0.704809	0.868548	-0.600673	5.353	2.75165e-14	2.14595e-13	0.627217	5.353	3.96993e-15	3.08971e-14	supercont1.89	2565493	2567612	AAEL003510-PA ribonuclease hi large subunit|protein_coding|s upercont1.89:2565564:2567565:1|gene:AAEL003510	NO	N/A	N/A
AAEL004329	-0.0552199	5.13101	0.434246	0.686177	0.554581	5.13101	2.77824e-14	2.16446e-13	-0.609789	5.13101	3.01578e-16	2.59726e-15	supercont1.115	110657	112603	AAEL004329-PA rab gdp-dissociation inhibitor|protein_coding| supercont1.115:110840:112210:1|gene:AAEL004329	NO	N/A	N/A
AAEL011587	-0.00845545	9.64585	0.876264	0.954553	0.45784	9.64585	2.8587e-14	2.22487e-13	-0.466295	9.64585	1.02254e-14	7.73627e-14	supercont1.592	457240	465245	AAEL011587-PA RpL27: 60S ribosomal protein L27, putative|pro tein_coding|supercont1.592:457641:465123:1|gene:AAEL011587	NO	N/A	N/A
AAEL011587	-0.00845545	9.64585	0.876264	0.954553	0.45784	9.64585	2.8587e-14	2.22487e-13	-0.466295	9.64585	1.02254e-14	7.73627e-14	supercont1.592	457240	465245	AAEL011587-PB RpL27: 60S ribosomal protein L27, putative|pro tein_coding|supercont1.592:457641:460272:1|gene:AAEL011587	NO	N/A	N/A
AAEL005426	-0.115253	7.16706	0.0375007	0.158312	-0.480054	7.16706	3.00654e-14	2.33753e-13	0.3648	7.16706	1.02211e-08	4.08415e-08	supercont1.155	580673	594108	AAEL005426-PA annexin x|protein_coding|supercont1.155:580894 :593757:1|gene:AAEL005426	NO	N/A	N/A
AAEL013113	0.20328	4.78491	0.0288984	0.134248	-0.847746	4.78491	3.12221e-14	2.42498e-13	1.05099	4.78491	7.72566e-21	9.87948e-20	supercont1.791	540424	549881	AAEL013113-PA metallo-beta-lactamase, putative|protein_codin g|supercont1.791:540516:549771:1|gene:AAEL013113	NO	N/A	N/A
AAEL004243	-0.202388	3.74118	0.0518284	0.194694	-0.9467	3.74118	3.13962e-14	2.43601e-13	0.744256	3.74118	7.52968e-09	3.06185e-08	supercont1.111	2375211	2392757	AAEL004243-PA S1 RNA binding domain protein, putative|protei n_coding|supercont1.111:2375333:2392757:-1|gene:AAEL004243	NO	N/A	N/A
AAEL004416	0.0206828	5.75317	0.752132	0.896161	-0.594214	5.75317	3.21567e-14	2.49247e-13	0.614888	5.75317	6.36831e-15	4.8813e-14	supercont1.119	549645	564505	AAEL004416-PA histone deacetylase|protein_coding|supercont1. 119:550249:564024:1|gene:AAEL004416	NO	N/A	N/A
AAEL008088	0.0933099	4.98827	0.281995	0.546106	-0.784214	4.98827	3.25589e-14	2.52108e-13	0.877501	4.98827	3.53065e-17	3.33568e-16	supercont1.300	821462	834124	AAEL008088-PA |protein_coding|supercont1.300:821462:834124:1 |gene:AAEL008088	NO	N/A	N/A
AAEL000399	-0.0344106	5.44444	0.632071	0.826655	0.56269	5.44444	3.38145e-14	2.61563e-13	-0.597091	5.44444	2.7006e-15	2.13463e-14	supercont1.7	4639914	4646177	AAEL000399-PA |protein_coding|supercont1.7:4639914:4641885:1 |gene:AAEL000399	YES	IN	9
AAEL011970	-0.154497	4.5465	0.129633	0.348837	0.778334	4.5465	3.61911e-14	2.79662e-13	-0.932806	4.5465	9.66407e-19	1.06389e-17	supercont1.639	12208	12851	AAEL011970-PA GPRADS1_2: GPCR Purine/Adenosine Family|protei n_coding|supercont1.639:12208:12851:1|gene:AAEL011970	YES	IN	4
AAEL009156	0.0630123	5.26561	0.371174	0.633012	-0.619782	5.26561	3.71298e-14	2.86624e-13	0.68278	5.26561	1.31748e-16	1.18293e-15	supercont1.373	822082	823864	AAEL009156-PA tRNA (guanine-N(7)-)-methyltransferase (EC 2.1 .1.33)(tRNA(m7G46)-methyltransferase)|protein_coding|supercont1.373:822199:823598:1|gene:AAEL009156	NO	N/A	N/A
AAEL001331	-0.0286146	7.31528	0.635244	0.82866	-0.515562	7.31528	3.71757e-14	2.86687e-13	0.486945	7.31528	1.07312e-12	6.67058e-12	supercont1.30	342340	344343	AAEL001331-PA mannose-1-phosphate guanyltransferase|protein_ coding|supercont1.30:342917:343999:1|gene:AAEL001331	NO	N/A	N/A
AAEL001331	-0.0286146	7.31528	0.635244	0.82866	-0.515562	7.31528	3.71757e-14	2.86687e-13	0.486945	7.31528	1.07312e-12	6.67058e-12	supercont1.30	342340	344343	AAEL001331-PB mannose-1-phosphate guanyltransferase|protein_ coding|supercont1.30:342917:343999:1|gene:AAEL001331	NO	N/A	N/A
AAEL001649	0.00638643	6.80445	0.926973	0.976391	-0.576651	6.80445	3.79e-14	2.91976e-13	0.583033	6.80445	2.66499e-14	1.95398e-13	supercont1.38	460878	464194	AAEL001649-PA leucine aminopeptidase|protein_coding|supercon t1.38:460978:464055:-1|gene:AAEL001649	NO	N/A	N/A
AAEL010885	0.233974	4.37645	0.0326201	0.145498	-1.00567	4.37645	3.90107e-14	3.00229e-13	1.2396	4.37645	1.44303e-20	1.81178e-19	supercont1.516	704515	709689	AAEL010885-PA |protein_coding|supercont1.516:704624:709646:1 |gene:AAEL010885	NO	N/A	N/A
AAEL005050	-0.056439	4.66988	0.494684	0.732225	-0.730079	4.66988	3.967e-14	3.04993e-13	0.673617	4.66988	6.97505e-12	4.00472e-11	supercont1.140	1363019	1371272	AAEL005050-PA |protein_coding|supercont1.140:1363019:1371179 :-1|gene:AAEL005050	NO	N/A	N/A
AAEL008670	0.116076	5.34872	0.173063	0.41422	0.687721	5.34872	4.00763e-14	3.07805e-13	-0.571635	5.34872	4.5448e-10	2.13628e-09	supercont1.340	1143969	1156486	AAEL008670-PA protein tara (trio-associated repeat on actin) |protein_coding|supercont1.340:1143969:1156417:1|gene:AAEL008670	NO	N/A	N/A
AAEL005895	0.231429	6.72488	0.00613177	0.0454804	0.698635	6.72488	4.03627e-14	3.09692e-13	-0.467202	6.72488	4.7819e-07	1.54567e-06	supercont1.179	178288	288296	AAEL005895-PA |protein_coding|supercont1.179:178288:288296:- 1|gene:AAEL005895	YES	OUT	2
AAEL000871	-0.48653	9.34628	3.7175e-15	2.0403e-12	0.513573	9.34628	4.05624e-14	3.1091e-13	-1.0001	9.34628	4.63015e-49	2.70543e-47	supercont1.18	602964	617164	AAEL000871-PA |protein_coding|supercont1.18:602964:617164:1| gene:AAEL000871	YES	OUT	1
AAEL004306	0.087752	5.19491	0.224628	0.482118	-0.627308	5.19491	4.31043e-14	3.3006e-13	0.715044	5.19491	1.38777e-17	1.36195e-16	supercont1.114	2162086	2163588	AAEL004306-PA mRpL19: 39S ribosomal protein L19, mitochondrial precursor|protein_coding|supercont1.114:216242 1:2163435:-1|gene:AAEL004306	NO	N/A	N/A
AAEL018319	0.0400688	6.48482	0.546625	0.768777	-0.561832	6.48482	4.34461e-14	3.32343e-13	0.601896	6.48482	9.482e-16	7.76135e-15	supercont1.113	1776603	1804526	AAEL018319-PA |protein_coding|supercont1.113:1776859:1804323 :1|gene:AAEL018319	NO	N/A	N/A
AAEL003976	0.0680322	8.91029	0.151262	0.383774	0.393891	8.91029	4.61988e-14	3.53044e-13	-0.325858	8.91029	4.91763e-10	2.3044e-09	supercont1.102	838307	853366	AAEL003976-PA |protein_coding|supercont1.102:838940:852850:- 1|gene:AAEL003976	NO	N/A	N/A
AAEL004510	0.000615234	4.33429	1	1	-0.874693	4.33429	4.62988e-14	3.53453e-13	0.875269	4.33429	8.52041e-14	5.93771e-13	supercont1.121	1813853	1814404	AAEL004510-PA |protein_coding|supercont1.121:1813853:1814404 :1|gene:AAEL004510	YES	IN	1
AAEL005032	0.0126387	5.20698	0.895817	0.963965	0.634754	5.20698	4.63783e-14	3.53705e-13	-0.622104	5.20698	2.68429e-13	1.77303e-12	supercont1.139	2159201	2180753	AAEL005032-PA |protein_coding|supercont1.139:2176092:2180569 :1|gene:AAEL005032	YES	OUT	2
AAEL000128	-0.0627352	7.6692	0.263241	0.526759	0.463581	7.6692	4.65699e-14	3.5481e-13	-0.526315	7.6692	1.5949e-17	1.5512e-16	supercont1.2	193030	228985	AAEL000128-PA P130|protein_coding|supercont1.2:193230:224815 :-1|gene:AAEL000128	NO	N/A	N/A
AAEL001244	-0.094123	5.08737	0.228012	0.485965	0.614556	5.08737	4.73142e-14	3.60119e-13	-0.708665	5.08737	1.67722e-17	1.62502e-16	supercont1.27	2681471	2727573	AAEL001244-PA |protein_coding|supercont1.27:2681926:2727573: -1|gene:AAEL001244	NO	N/A	N/A
AAEL004744	-0.202025	4.93289	0.00467325	0.0372878	-0.616584	4.93289	4.95352e-14	3.76646e-13	0.414545	4.93289	1.1394e-06	3.52972e-06	supercont1.129	500275	520380	AAEL004744-PA ccaat-binding transcription factor subunit a|p rotein_coding|supercont1.129:500378:501241:1|gene:AAEL004744	NO	N/A	N/A
AAEL004744	-0.202025	4.93289	0.00467325	0.0372878	-0.616584	4.93289	4.95352e-14	3.76646e-13	0.414545	4.93289	1.1394e-06	3.52972e-06	supercont1.129	500275	520380	AAEL004744-PB ccaat-binding transcription factor subunit a|p rotein_coding|supercont1.129:500378:501241:1|gene:AAEL004744	NO	N/A	N/A
AAEL003968	0.0225577	9.07983	0.631696	0.826655	-0.399242	9.07983	4.99467e-14	3.79395e-13	0.421799	9.07983	2.08019e-15	1.67031e-14	supercont1.102	2102838	2134003	AAEL003968-PA helicase|protein_coding|supercont1.102:2103481 :2133813:-1|gene:AAEL003968	NO	N/A	N/A
AAEL008657	-0.0669647	9.48403	0.267682	0.530336	0.500239	9.48403	5.14772e-14	3.9063e-13	-0.567203	9.48403	1.51598e-17	1.48203e-16	supercont1.339	1274671	1285810	AAEL008657-PA midline fasciclin|protein_coding|supercont1.33 9:1274849:1285786:-1|gene:AAEL008657	NO	N/A	N/A
AAEL008657	-0.0669647	9.48403	0.267682	0.530336	0.500239	9.48403	5.14772e-14	3.9063e-13	-0.567203	9.48403	1.51598e-17	1.48203e-16	supercont1.339	1274671	1285810	AAEL008657-PB midline fasciclin|protein_coding|supercont1.33 9:1275267:1285786:-1|gene:AAEL008657	NO	N/A	N/A
AAEL013061	0.136899	3.92743	0.228474	0.486129	-1.05451	3.92743	5.36084e-14	4.06397e-13	1.19134	3.92743	3.16504e-17	3.02792e-16	supercont1.785	116229	117144	AAEL013061-PA SM protein G, putative|protein_coding|supercon t1.785:116467:116910:-1|gene:AAEL013061	NO	N/A	N/A
AAEL015467	0.00708436	6.12648	0.922875	0.975123	0.549403	6.12648	5.3726e-14	4.06882e-13	-0.542313	6.12648	1.93113e-13	1.29928e-12	supercont1.2491	2547	9978	AAEL015467-PA segmentation protein cap'n'collar|protein_codi ng|supercont1.2491:2547:9977:1|gene:AAEL015467	NO	N/A	N/A
AAEL009208	-0.16992	5.17218	0.0281558	0.132101	0.604405	5.17218	5.5019e-14	4.1626e-13	-0.774312	5.17218	5.81142e-21	7.49467e-20	supercont1.379	601	9489	AAEL009208-PA |protein_coding|supercont1.379:1094:8263:1|gene:AAEL009208	YES	IN	2
AAEL002455	0.166837	7.34114	0.00267152	0.0253344	0.457672	7.34114	5.62181e-14	4.24909e-13	-0.290834	7.34114	1.97727e-06	5.94148e-06	supercont1.57	20790	63281	AAEL002455-PA nucleoporin, Nup153, putative|protein_coding|s upercont1.57:21093:61297:1|gene:AAEL002455	NO	N/A	N/A
AAEL006140	-0.0927563	4.78553	0.285146	0.549319	-0.77596	4.78553	5.73606e-14	4.32935e-13	0.683181	4.78553	7.4589e-11	3.836e-10	supercont1.191	818756	842267	AAEL006140-PA mitosis inhibitor protein kinase|protein_codin g|supercont1.191:818756:841517:1|gene:AAEL006140	YES	IN	1
AAEL005165	-0.0415216	9.66895	0.414228	0.668894	0.421352	9.66895	5.73941e-14	4.32935e-13	-0.462873	9.66895	1.67264e-16	1.48949e-15	supercont1.144	3851	17004	AAEL005165-PA chaperone protein DNAj|protein_coding|supercon t1.144:3851:8684:-1|gene:AAEL005165	NO	N/A	N/A
AAEL005165	-0.0415216	9.66895	0.414228	0.668894	0.421352	9.66895	5.73941e-14	4.32935e-13	-0.462873	9.66895	1.67264e-16	1.48949e-15	supercont1.144	3851	17004	AAEL005165-PB chaperone protein DNAj|protein_coding|supercon t1.144:3851:8684:-1|gene:AAEL005165	NO	N/A	N/A
AAEL005165	-0.0415216	9.66895	0.414228	0.668894	0.421352	9.66895	5.73941e-14	4.32935e-13	-0.462873	9.66895	1.67264e-16	1.48949e-15	supercont1.144	3851	17004	AAEL005165-PC chaperone protein DNAj|protein_coding|supercon t1.144:3851:8684:-1|gene:AAEL005165	NO	N/A	N/A
AAEL002101	-0.0175487	6.40902	0.76691	0.901889	0.470212	6.40902	5.81935e-14	4.38529e-13	-0.487757	6.40902	1.36102e-14	1.01855e-13	supercont1.49	2843401	2868178	AAEL002101-PA |protein_coding|supercont1.49:2843401:2867400: 1|gene:AAEL002101	NO	N/A	N/A
AAEL001048	-0.0710677	6.30735	0.243589	0.50417	-0.519497	6.30735	6.35742e-14	4.78602e-13	0.448425	6.30735	1.47838e-10	7.28731e-10	supercont1.21	2315583	2316865	AAEL001048-PA short-chain dehydrogenase|protein_coding|super cont1.21:2315818:2316865:-1|gene:AAEL001048	YES	OUT	5
AAEL004456	-0.0982459	5.24256	0.21657	0.472585	-0.69736	5.24256	6.58842e-14	4.95501e-13	0.5991	5.24256	2.33698e-10	1.13212e-09	supercont1.120	1120518	1122147	AAEL004456-PA DEAD box ATP-dependent RNA helicase|protein_co ding|supercont1.120:1120567:1122093:1|gene:AAEL004456	NO	N/A	N/A
AAEL005719	0.117617	5.5858	0.0986692	0.292427	-0.610789	5.5858	6.79995e-14	5.10904e-13	0.728394	5.5858	7.04903e-19	7.87418e-18	supercont1.171	26571	28732	AAEL005719-PA cleavage stimulation factor|protein_coding|sup ercont1.171:26571:28732:1|gene:AAEL005719	NO	N/A	N/A
AAEL013956	-0.0166558	4.18866	0.902328	0.967134	0.924003	4.18866	6.91154e-14	5.18646e-13	-0.940625	4.18866	6.55361e-14	4.63081e-13	supercont1.968	33266	91653	AAEL013956-PA ganglioside induced differentiation associated protein|protein_coding|supercont1.968:33266:91653 :-1|gene:AAEL013956	NO	N/A	N/A
AAEL013189	0.00496939	8.10369	0.924447	0.975589	0.434057	8.10369	6.91664e-14	5.18646e-13	-0.429087	8.10369	1.69721e-13	1.15107e-12	supercont1.804	149747	161788	AAEL013189-PA |protein_coding|supercont1.804:149747:161461:1 |gene:AAEL013189	NO	N/A	N/A
AAEL009073	0.186219	8.07883	0.000463922	0.00714798	0.438946	8.07883	7.02248e-14	5.26063e-13	-0.252726	8.07883	1.76929e-05	4.66974e-05	supercont1.367	1093000	1146228	AAEL009073-PA lupus la ribonucleoprotein|protein_coding|supe rcont1.367:1094645:1146228:-1|gene:AAEL009073	NO	N/A	N/A
AAEL018119	0.153329	7.06055	0.00861608	0.057816	-0.500364	7.06055	7.04792e-14	5.27448e-13	0.65369	7.06055	2.04952e-22	2.96537e-21	supercont1.210	1372824	1534055	AAEL018119-PA |protein_coding|supercont1.210:1374383:1519033 :-1|gene:AAEL018119	NO	N/A	N/A
AAEL017529	0.15027	5.64854	0.0126529	0.0753393	-0.524943	5.64854	7.30956e-14	5.4649e-13	0.675203	5.64854	8.76385e-22	1.20598e-20	supercont1.34	1086414	1087682	AAEL017529-PA |protein_coding|supercont1.34:1086713:1086910: 1|gene:AAEL017529	NO	N/A	N/A
AAEL017515	-0.0764242	6.79371	0.192178	0.441422	0.474783	6.79371	7.3493e-14	5.48921e-13	-0.551204	6.79371	7.83292e-18	7.87022e-17	supercont1.271	727163	796811	AAEL017515-PA |protein_coding|supercont1.271:727553:781402:- 1|gene:AAEL017515	NO	N/A	N/A
AAEL003959	-0.250336	5.0188	0.00116461	0.0140309	0.59	5.0188	7.41735e-14	5.53212e-13	-0.840321	5.0188	7.95401e-25	1.38258e-23	supercont1.102	2263188	2285305	AAEL003959-PA short-chain dehydrogenase|protein_coding|super cont1.102:2263839:2283929:-1|gene:AAEL003959	YES	OUT	3
AAEL010956	-0.0189431	4.41589	0.902682	0.967348	0.963809	4.41589	7.42131e-14	5.53212e-13	-0.982722	4.41589	5.87698e-14	4.17601e-13	supercont1.524	241389	276775	AAEL010956-PA |protein_coding|supercont1.524:263854:276314:1 |gene:AAEL010956	YES	IN	4
AAEL003646	-0.0293363	9.17656	0.540787	0.764932	-0.406826	9.17656	7.55652e-14	5.62738e-13	0.377489	9.17656	4.29552e-12	2.52349e-11	supercont1.94	879254	920913	AAEL003646-PA |protein_coding|supercont1.94:880770:920052:1| gene:AAEL003646	YES	IN	1
AAEL008770	0.027111	7.08687	0.649403	0.837329	-0.50934	7.08687	7.57407e-14	5.63493e-13	0.536448	7.08687	4.55703e-15	3.52497e-14	supercont1.348	777766	778786	AAEL008770-PA proteasome subunit beta type|protein_coding|su percont1.348:777848:778682:-1|gene:AAEL008770	NO	N/A	N/A
AAEL002544	0.0527301	3.91508	0.606935	0.808395	-0.892129	3.91508	7.76875e-14	5.77411e-13	0.944804	3.91508	5.67549e-15	4.36789e-14	supercont1.60	543163	548868	AAEL002544-PA |protein_coding|supercont1.60:543472:548731:-1 |gene:AAEL002544	NO	N/A	N/A
AAEL003246	-0.0756485	6.50909	0.261556	0.524734	-0.578182	6.50909	7.79238e-14	5.78601e-13	0.502529	6.50909	1.1413e-10	5.71101e-10	supercont1.82	481429	485627	AAEL003246-PA deoxyribose-phosphate aldolase|protein_coding| supercont1.82:481548:485464:1|gene:AAEL003246	NO	N/A	N/A
AAEL011105	0.040947	9.25906	0.450802	0.699711	0.448024	9.25906	8.27916e-14	6.14145e-13	-0.407077	9.25906	1.30324e-11	7.26295e-11	supercont1.541	253710	280711	AAEL011105-PA adducin|protein_coding|supercont1.541:255340:2 80711:-1|gene:AAEL011105	NO	N/A	N/A
AAEL011105	0.040947	9.25906	0.450802	0.699711	0.448024	9.25906	8.27916e-14	6.14145e-13	-0.407077	9.25906	1.30324e-11	7.26295e-11	supercont1.541	253710	280711	AAEL011105-PB adducin|protein_coding|supercont1.541:255340:2 80711:-1|gene:AAEL011105	NO	N/A	N/A
AAEL000746	-0.0532588	7.59369	0.394619	0.654053	0.503955	7.59369	8.58598e-14	6.36284e-13	-0.557212	7.59369	2.38685e-16	2.08157e-15	supercont1.15	4012152	4025089	AAEL000746-PA NADP-specific isocitrate dehydrogenase|protein _coding|supercont1.15:4012358:4013587:-1|gene:AAEL000746	NO	N/A	N/A
AAEL005991	0.208755	6.4083	0.000472487	0.00725232	0.486637	6.4083	8.6589e-14	6.41062e-13	-0.277879	6.4083	2.35152e-05	6.0735e-05	supercont1.184	105050	131180	AAEL005991-PA tricarboxylate transport protein|protein_codin g|supercont1.184:106061:115898:-1|gene:AAEL005991	NO	N/A	N/A
AAEL013694	0.00804609	9.19829	0.888211	0.960679	0.466698	9.19829	8.73814e-14	6.46299e-13	-0.458651	9.19829	2.51668e-13	1.6725e-12	supercont1.896	279618	282706	AAEL013694-PA RpSA: 40S ribosomal protein SA|protein_coding| supercont1.896:280123:282605:1|gene:AAEL013694	NO	N/A	N/A
AAEL006030	-0.346716	3.84162	0.00310907	0.0284536	0.87217	3.84162	9.30755e-14	6.87745e-13	-1.21884	3.84162	1.79638e-23	2.81928e-22	supercont1.186	767613	768518	AAEL006030-PA |protein_coding|supercont1.186:768026:768262:- 1|gene:AAEL006030	NO	N/A	N/A
AAEL005884	-0.192062	4.92941	0.0557403	0.205088	0.773605	4.92941	9.35787e-14	6.90791e-13	-0.965648	4.92941	8.53016e-20	1.01719e-18	supercont1.178	834149	838881	AAEL005884-PA |protein_coding|supercont1.178:834149:838881:1 |gene:AAEL005884	NO	N/A	N/A
AAEL001548	-0.22687	4.54405	0.0140074	0.0808577	0.713493	4.54405	9.8835e-14	7.28884e-13	-0.940339	4.54405	1.17162e-21	1.58356e-20	supercont1.36	3006437	3008191	AAEL001548-PA glucosyl/glucuronosyl transferases|protein_cod ing|supercont1.36:3006473:3008086:1|gene:AAEL001548	YES	IN	2
AAEL003047	-0.163472	3.7599	0.23063	0.488368	1.01236	3.7599	1.00547e-13	7.40788e-13	-1.17578	3.7599	4.25796e-17	3.99302e-16	supercont1.75	2053037	2054240	AAEL003047-PA netrin|protein_coding|supercont1.75:2053037:20 54240:-1|gene:AAEL003047	YES	OUT	0
AAEL011245	0.186598	3.31842	0.1231	0.338822	-1.13598	3.31842	1.01488e-13	7.47001e-13	1.32246	3.31842	5.91744e-18	6.01725e-17	supercont1.559	484283	488183	AAEL011245-PA deoxyhypusine synthase|protein_coding|supercon t1.559:484354:488183:1|gene:AAEL011245	NO	N/A	N/A
AAEL018314	0.22116	6.89881	0.000367596	0.00602787	0.505119	6.89881	1.02379e-13	7.52406e-13	-0.283957	6.89881	3.07563e-05	7.8031e-05	supercont1.8	3747439	3880053	AAEL018314-PA |protein_coding|supercont1.8:3749077:3787278:- 1|gene:AAEL018314	NO	N/A	N/A
AAEL013840	-0.208861	3.60993	0.127867	0.345774	1.00739	3.60993	1.02421e-13	7.52406e-13	-1.21619	3.60993	3.04276e-18	3.19237e-17	supercont1.939	92945	116577	AAEL013840-PA |protein_coding|supercont1.939:94131:116577:-1 |gene:AAEL013840	NO	N/A	N/A
AAEL004338	-0.0329823	7.30592	0.600443	0.805129	0.503909	7.30592	1.0461e-13	7.67747e-13	-0.536889	7.30592	3.49422e-15	2.72787e-14	supercont1.115	71775	89099	AAEL004338-PA pyruvate dehydrogenase|protein_coding|supercon t1.115:72543:88662:-1|gene:AAEL004338	NO	N/A	N/A
AAEL004504	-0.0907168	5.50077	0.153118	0.386211	-0.538051	5.50077	1.06876e-13	7.83617e-13	0.447325	5.50077	1.35554e-09	6.03909e-09	supercont1.121	1802069	1803958	AAEL004504-PA valacyclovir hydrolase|protein_coding|supercon t1.121:1802100:1803255:-1|gene:AAEL004504	NO	N/A	N/A
AAEL004504	-0.0907168	5.50077	0.153118	0.386211	-0.538051	5.50077	1.06876e-13	7.83617e-13	0.447325	5.50077	1.35554e-09	6.03909e-09	supercont1.121	1802069	1803958	AAEL004504-PB valacyclovir hydrolase|protein_coding|supercon t1.121:1802100:1803255:-1|gene:AAEL004504	NO	N/A	N/A
AAEL017412	0.25239	7.1361	3.66829e-05	0.00105547	0.499391	7.1361	1.11339e-13	8.15558e-13	-0.246999	7.1361	0.000260849	0.000575655	supercont1.53	1495722	1497910	AAEL017412-PA |protein_coding|supercont1.53:1496862:1497158: 1|gene:AAEL017412	NO	N/A	N/A
AAEL012019	-0.0532834	6.01424	0.463961	0.711538	0.567416	6.01424	1.12701e-13	8.24736e-13	-0.620693	6.01424	1.08894e-15	8.84666e-15	supercont1.644	417000	437854	AAEL012019-PA |protein_coding|supercont1.644:417000:437839:1 |gene:AAEL012019	NO	N/A	N/A
AAEL008142	-0.150718	5.18582	0.0505458	0.192165	-0.663666	5.18582	1.15976e-13	8.47887e-13	0.512935	5.18582	1.95598e-08	7.50007e-08	supercont1.303	217357	247596	AAEL008142-PA |protein_coding|supercont1.303:217357:238126:- 1|gene:AAEL008142	YES	IN	2
AAEL002065	-0.0905628	6.53514	0.0942064	0.282619	-0.456539	6.53514	1.1774e-13	8.59958e-13	0.365973	6.53514	4.31526e-09	1.804e-08	supercont1.48	369919	379382	AAEL002065-PA hydroxymethylglutaryl-coa lyase|protein_coding |supercont1.48:370051:379217:1|gene:AAEL002065	NO	N/A	N/A
AAEL005617	-0.233625	7.09735	0.000262033	0.00470545	0.515118	7.09735	1.18678e-13	8.65971e-13	-0.74874	7.09735	1.09202e-26	2.11068e-25	supercont1.164	104919	126525	AAEL005617-PA UTP-glucose-1-phosphate uridylyltransferase 2| protein_coding|supercont1.164:106180:125988:1|gene:AAEL005617	NO	N/A	N/A
AAEL010087	0.0446472	7.03437	0.413149	0.668101	-0.46343	7.03437	1.19664e-13	8.72333e-13	0.508074	7.03437	5.99911e-16	4.98025e-15	supercont1.452	170307	182395	AAEL010087-PA proteasome subunit alpha type|protein_coding|s upercont1.452:170568:182156:-1|gene:AAEL010087	NO	N/A	N/A
AAEL014701	-0.0666805	3.53912	0.667636	0.847295	1.01289	3.53912	1.2316e-13	8.96956e-13	-1.07951	3.53912	1.49174e-14	1.112e-13	supercont1.1226	53528	54711	AAEL014701-PA |protein_coding|supercont1.1226:53528:54711:1| gene:AAEL014701	NO	N/A	N/A
AAEL011755	-0.0416184	7.35551	0.447704	0.698075	-0.454916	7.35551	1.35779e-13	9.87908e-13	0.413295	7.35551	2.1989e-11	1.20078e-10	supercont1.608	655813	668231	AAEL011755-PA integral membrane protein, Tmp21-I (p23), puta tive|protein_coding|supercont1.608:656938:667897:-1|gene:AAEL011755	YES	IN	2
AAEL011755	-0.0416184	7.35551	0.447704	0.698075	-0.454916	7.35551	1.35779e-13	9.87908e-13	0.413295	7.35551	2.1989e-11	1.20078e-10	supercont1.608	655813	668231	AAEL011755-PB integral membrane protein, Tmp21-I (p23), puta tive|protein_coding|supercont1.608:656938:667897:-1|gene:AAEL011755	YES	IN	2
AAEL011698	0.0181735	5.66622	0.770208	0.903032	-0.528345	5.66622	1.38004e-13	1.00314e-12	0.54651	5.66622	3.75624e-14	2.71996e-13	supercont1.603	729793	731428	AAEL011698-PA mRNA (guanine-7-)methyltransferase|protein_cod ing|supercont1.603:729793:731119:1|gene:AAEL011698	NO	N/A	N/A
AAEL006918	0.0213476	4.12232	0.84427	0.941576	-0.873757	4.12232	1.41713e-13	1.02911e-12	0.895059	4.12232	7.46086e-14	5.23777e-13	supercont1.227	898984	958189	AAEL006918-PA |protein_coding|supercont1.227:899079:957980:1 |gene:AAEL006918	NO	N/A	N/A
AAEL006918	0.0213476	4.12232	0.84427	0.941576	-0.873757	4.12232	1.41713e-13	1.02911e-12	0.895059	4.12232	7.46086e-14	5.23777e-13	supercont1.227	898984	958189	AAEL006918-PB |protein_coding|supercont1.227:899201:957980:1 |gene:AAEL006918	NO	N/A	N/A
AAEL014771	-0.0250776	8.25601	0.6089	0.810018	-0.412152	8.25601	1.43919e-13	1.04414e-12	0.387073	8.25601	4.59779e-12	2.69274e-11	supercont1.1266	131058	133979	AAEL014771-PA |protein_coding|supercont1.1266:131557:133706: -1|gene:AAEL014771	YES	IN	3
AAEL014576	0.123009	4.03539	0.242414	0.502422	-0.93256	4.03539	1.4445e-13	1.04699e-12	1.05551	4.03539	1.23509e-16	1.1129e-15	supercont1.1172	172898	181747	AAEL014576-PA |protein_coding|supercont1.1172:173590:181425: -1|gene:AAEL014576	NO	N/A	N/A
AAEL013395	-0.0968052	6.98949	0.219219	0.476176	0.628313	6.98949	1.44819e-13	1.04866e-12	-0.725115	6.98949	2.3006e-17	2.21207e-16	supercont1.835	21223	43154	AAEL013395-PA |protein_coding|supercont1.835:21223:42921:-1| gene:AAEL013395	YES	OUT	1
AAEL013395	-0.0968052	6.98949	0.219219	0.476176	0.628313	6.98949	1.44819e-13	1.04866e-12	-0.725115	6.98949	2.3006e-17	2.21207e-16	supercont1.835	21223	43154	AAEL013395-PB |protein_coding|supercont1.835:21223:42921:-1| gene:AAEL013395	YES	OUT	1
AAEL013395	-0.0968052	6.98949	0.219219	0.476176	0.628313	6.98949	1.44819e-13	1.04866e-12	-0.725115	6.98949	2.3006e-17	2.21207e-16	supercont1.835	21223	43154	AAEL013395-PC |protein_coding|supercont1.835:21223:42921:-1| gene:AAEL013395	YES	IN	0
AAEL010509	0.133841	5.96954	0.0449605	0.178153	0.533811	5.96954	1.49808e-13	1.08375e-12	-0.399964	5.96954	4.06426e-08	1.49719e-07	supercont1.482	108992	132366	AAEL010509-PA bridging integrator|protein_coding|supercont1. 482:108992:130561:1|gene:AAEL010509	NO	N/A	N/A
AAEL000405	0.382056	8.15548	1.30719e-06	7.8805e-05	0.64194	8.15548	1.54933e-13	1.11976e-12	-0.259883	8.15548	0.00291438	0.00542058	supercont1.7	1900330	1950235	AAEL000405-PA odd Oz protein|protein_coding|supercont1.7:190 0330:1950235:1|gene:AAEL000405	YES	IN	1
AAEL012323	0.0317266	5.96212	0.654733	0.84052	0.548527	5.96212	1.59948e-13	1.15491e-12	-0.516794	5.96212	5.62398e-12	3.26603e-11	supercont1.678	591539	609761	AAEL012323-PA MSF1 protein, putative|protein_coding|supercon t1.678:593287:606462:-1|gene:AAEL012323	NO	N/A	N/A
AAEL007631	-0.0602493	7.3826	0.261417	0.524734	0.428918	7.3826	1.61814e-13	1.16727e-12	-0.489166	7.3826	7.10312e-17	6.52422e-16	supercont1.268	857261	870143	AAEL007631-PA |protein_coding|supercont1.268:858690:870143:- 1|gene:AAEL007631	NO	N/A	N/A
AAEL011269	-0.224112	5.86762	0.00136503	0.0158543	0.54905	5.86762	1.66188e-13	1.19769e-12	-0.773155	5.86762	2.05271e-24	3.48043e-23	supercont1.561	159735	190813	AAEL011269-PA ATP-binding cassette transporter|protein_codin g|supercont1.561:159735:190813:-1|gene:AAEL011269	YES	OUT	7
AAEL010686	0.0889321	5.30116	0.295059	0.560178	-0.719754	5.30116	1.66711e-13	1.20032e-12	0.808669	5.30116	1.83441e-16	1.62212e-15	supercont1.496	749447	754123	AAEL010686-PA |protein_coding|supercont1.496:749447:754123:- 1|gene:AAEL010686	YES	IN	2
AAEL007270	0.0615091	6.04802	0.372929	0.634581	-0.577048	6.04802	1.67745e-13	1.20662e-12	0.638549	6.04802	5.51186e-16	4.59584e-15	supercont1.245	547456	570605	AAEL007270-PA |protein_coding|supercont1.245:547595:570424:- 1|gene:AAEL007270	NO	N/A	N/A
AAEL002317	0.228771	7.47905	0.000606408	0.00870994	0.540105	7.47905	1.69907e-13	1.22101e-12	-0.311332	7.47905	2.28407e-05	5.90932e-05	supercont1.53	2453547	2698106	AAEL002317-PA InR: Insulin-like receptor Precursor (MIR)(EC 2.7.10.1)|protein_coding|supercont1.53:2465413:2681342:1|gene:AAEL002317	YES	IN	3
AAEL011762	0.0509478	5.41782	0.45767	0.70511	-0.577554	5.41782	1.71844e-13	1.23377e-12	0.62849	5.41782	2.00617e-15	1.61429e-14	supercont1.610	643520	645014	AAEL011762-PA |protein_coding|supercont1.610:643573:644999:1 |gene:AAEL011762	NO	N/A	N/A
AAEL012605	0.0916059	4.76273	0.314933	0.579373	0.708894	4.76273	1.74007e-13	1.24812e-12	-0.617272	4.76273	2.36531e-10	1.14366e-09	supercont1.716	130963	164859	AAEL012605-PA |protein_coding|supercont1.716:130963:164652:1 |gene:AAEL012605	NO	N/A	N/A
AAEL012605	0.0916059	4.76273	0.314933	0.579373	0.708894	4.76273	1.74007e-13	1.24812e-12	-0.617272	4.76273	2.36531e-10	1.14366e-09	supercont1.716	130963	164859	AAEL012605-PB |protein_coding|supercont1.716:130963:164652:1 |gene:AAEL012605	NO	N/A	N/A
AAEL001436	-0.0546481	6.0047	0.433716	0.685641	0.55802	6.0047	1.75355e-13	1.2566e-12	-0.612662	6.0047	1.18199e-15	9.56678e-15	supercont1.32	220089	234432	AAEL001436-PA |protein_coding|supercont1.32:220089:234432:1| gene:AAEL001436	NO	N/A	N/A
AAEL000581	-0.127543	8.10515	0.0161836	0.0896931	0.428409	8.10515	1.7815e-13	1.27543e-12	-0.555951	8.10515	1.79774e-21	2.39994e-20	supercont1.11	4218204	4250024	AAEL000581-PA |protein_coding|supercont1.11:4218204:4249554: 1|gene:AAEL000581	NO	N/A	N/A
AAEL011433	-0.0414633	5.6548	0.573188	0.786419	-0.611692	5.6548	1.81546e-13	1.29851e-12	0.570219	5.6548	1.0927e-11	6.14827e-11	supercont1.580	367949	398095	AAEL011433-PA small nuclear ribonucleoprotein sm d3|protein_ coding|supercont1.580:368318:398011:-1|gene:AAEL011433	NO	N/A	N/A
AAEL015067	0.0241971	4.0098	0.860796	0.948275	0.855014	4.0098	1.82278e-13	1.30253e-12	-0.830782	4.0098	1.79352e-12	1.08296e-11	supercont1.1442	8853	20230	AAEL015067-PA multidrug resistance protein 2 (ATP-binding cassette protein c)|protein_coding|supercont1.1442:9040:2023 0:-1|gene:AAEL015067	YES	IN	2
AAEL011417	0.0907611	6.36356	0.178867	0.423	0.536977	6.36356	1.87574e-13	1.33911e-12	-0.446212	6.36356	1.24433e-09	5.58954e-09	supercont1.579	70948	78637	AAEL011417-PA synaptojanin|protein_coding|supercont1.579:718 08:78637:-1|gene:AAEL011417	NO	N/A	N/A
AAEL010674	0.281718	6.35569	2.4405e-05	0.000802514	0.537171	6.35569	1.92359e-13	1.37198e-12	-0.25545	6.35569	0.000502001	0.00105483	supercont1.495	644287	650179	AAEL010674-PA |protein_coding|supercont1.495:645935:646102:- 1|gene:AAEL010674	NO	N/A	N/A
AAEL007353	-0.0834119	6.31787	0.158897	0.394201	-0.493492	6.31787	1.98923e-13	1.41747e-12	0.410076	6.31787	1.55563e-09	6.87009e-09	supercont1.250	427877	443532	AAEL007353-PA cullin|protein_coding|supercont1.250:427877:44 3232:1|gene:AAEL007353	NO	N/A	N/A
AAEL006750	0.119252	4.36082	0.286668	0.550994	-0.973532	4.36082	2.02378e-13	1.44073e-12	1.09274	4.36082	2.6608e-16	2.30725e-15	supercont1.219	481563	487872	AAEL006750-PA |protein_coding|supercont1.219:481662:487747:1 |gene:AAEL006750	NO	N/A	N/A
AAEL004433	0.104503	4.82138	0.201652	0.454044	-0.717783	4.82138	2.02906e-13	1.44179e-12	0.822263	4.82138	6.51928e-17	6.01706e-16	supercont1.119	1141376	1142028	AAEL004433-PA mRpL14: mitochondrial ribosomal protein, L14, putative|protein_coding|supercont1.119:1141418:1141885:-1|gene:AAEL004433	NO	N/A	N/A
AAEL001540	0.0479265	6.06963	0.50539	0.739965	0.561492	6.06963	2.02862e-13	1.44179e-12	-0.51356	6.06963	2.57402e-11	1.39759e-10	supercont1.36	2231557	2262868	AAEL001540-PA ubiquitin specific protease|protein_coding|sup ercont1.36:2232105:2261815:1|gene:AAEL001540	NO	N/A	N/A
AAEL008806	-0.0830667	7.97578	0.106828	0.307723	0.416109	7.97578	2.03365e-13	1.4437e-12	-0.499174	7.97578	1.7112e-18	1.83592e-17	supercont1.349	644354	663570	AAEL008806-PA testis development protein prtd|protein_coding |supercont1.349:644443:663061:-1|gene:AAEL008806	YES	IN	1
AAEL011703	-0.235119	6.76771	3.68887e-05	0.00105738	-0.474935	6.76771	2.06191e-13	1.4624e-12	0.239814	6.76771	0.000259799	0.000573671	supercont1.604	185062	240063	AAEL011703-PA |protein_coding|supercont1.604:185448:236858:- 1|gene:AAEL011703	NO	N/A	N/A
AAEL011703	-0.235119	6.76771	3.68887e-05	0.00105738	-0.474935	6.76771	2.06191e-13	1.4624e-12	0.239814	6.76771	0.000259799	0.000573671	supercont1.604	185062	240063	AAEL011703-PB |protein_coding|supercont1.604:185448:236858:- 1|gene:AAEL011703	NO	N/A	N/A
AAEL003688	0.335961	5.78319	2.90212e-05	0.000896963	0.643099	5.78319	2.13256e-13	1.51109e-12	-0.307132	5.78319	0.000481999	0.00101589	supercont1.94	2015834	2036304	AAEL003688-PA |protein_coding|supercont1.94:2016282:2036303: -1|gene:AAEL003688	NO	N/A	N/A
AAEL017085	0.0188191	6.30811	0.779059	0.907906	-0.552586	6.30811	2.14506e-13	1.51854e-12	0.571399	6.30811	4.82248e-14	3.47218e-13	supercont1.76	650012	653801	AAEL017085-PA GSTO1: glutathione transferase|protein_coding| supercont1.76:650012:653801:1|gene:AAEL017085	NO	N/A	N/A
AAEL011389	0.00716396	5.17413	0.938587	0.980261	-0.640276	5.17413	2.17805e-13	1.54045e-12	0.647425	5.17413	2.31635e-13	1.54342e-12	supercont1.574	302794	322865	AAEL011389-PA |protein_coding|supercont1.574:302794:322504:- 1|gene:AAEL011389	NO	N/A	N/A
AAEL014733	-0.00297633	7.32194	0.95514	0.986931	0.411305	7.32194	2.18857e-13	1.54645e-12	-0.41428	7.32194	2.20588e-13	1.47629e-12	supercont1.1241	121942	150202	AAEL014733-PA nuclear pore complex protein nup214|protein_co ding|supercont1.1241:122048:150109:1|gene:AAEL014733	NO	N/A	N/A
AAEL001707	-0.13798	5.14697	0.0506113	0.192318	0.53822	5.14697	2.23036e-13	1.57451e-12	-0.676189	5.14697	3.08402e-19	3.52804e-18	supercont1.40	2774610	2809237	AAEL001707-PA epsilon-trimethyllysine 2-oxoglutarate dioxyge nase|protein_coding|supercont1.40:2775979:2809095:-1|gene:AAEL001707	NO	N/A	N/A
AAEL007554	0.081515	5.79312	0.204837	0.457494	-0.539072	5.79312	2.42812e-13	1.71254e-12	0.620578	5.79312	5.97129e-17	5.52471e-16	supercont1.262	1281389	1284533	AAEL007554-PA |protein_coding|supercont1.262:1281530:1284284 :-1|gene:AAEL007554	NO	N/A	N/A
AAEL013065	-0.283647	6.48301	9.12297e-05	0.00208941	-0.604864	6.48301	2.43162e-13	1.71341e-12	0.321213	6.48301	0.000117091	0.000271497	supercont1.785	289255	308349	AAEL013065-PA thiamin pyrophosphokinase|protein_coding|super cont1.785:291344:307937:-1|gene:AAEL013065	NO	N/A	N/A
AAEL006139	-0.273644	6.17617	2.06671e-05	0.00071035	0.500429	6.17617	2.44745e-13	1.72297e-12	-0.774067	6.17617	1.20861e-28	2.67657e-27	supercont1.191	398355	439750	AAEL006139-PA sodium/solute symporter|protein_coding|superco nt1.191:429483:438447:1|gene:AAEL006139	YES	OUT	13
AAEL005637	0.0109245	4.39323	0.925595	0.975589	-0.984395	4.39323	2.57001e-13	1.80758e-12	0.995276	4.39323	2.1581e-13	1.44686e-12	supercont1.166	1711003	1718670	AAEL005637-PA vegetatible incompatibility protein HET-E-1, p utative|protein_coding|supercont1.166:1711064:1718594:-1|gene:AAEL005637	NO	N/A	N/A
AAEL005730	-0.0370418	6.15101	0.541206	0.764932	-0.502825	6.15101	2.60323e-13	1.82924e-12	0.465778	6.15101	2.07633e-11	1.13596e-10	supercont1.172	1938849	1947246	AAEL005730-PA cop9 signalosome complex subunit|protein_codin g|supercont1.172:1939196:1947045:-1|gene:AAEL005730	NO	N/A	N/A
AAEL010731	-0.150803	7.02239	0.00822413	0.0562847	-0.472153	7.02239	2.6603e-13	1.86762e-12	0.321347	7.02239	7.84729e-07	2.47644e-06	supercont1.504	262881	268617	AAEL010731-PA |protein_coding|supercont1.504:264090:268456:- 1|gene:AAEL010731	NO	N/A	N/A
AAEL013679	-0.104738	5.52947	0.0939562	0.282203	-0.520229	5.52947	2.66631e-13	1.87011e-12	0.415483	5.52947	1.06412e-08	4.23861e-08	supercont1.893	24710	25798	AAEL013679-PA coilin-interacting nulcear ATPase protein, put ative|protein_coding|supercont1.893:24869:25487:1|gene:AAEL013679	NO	N/A	N/A
AAEL006286	0.232483	4.03641	0.0271819	0.129046	-0.938378	4.03641	2.69567e-13	1.88896e-12	1.1708	4.03641	1.08039e-19	1.2783e-18	supercont1.199	1157252	1158600	AAEL006286-PA |protein_coding|supercont1.199:1157270:1158445 :-1|gene:AAEL006286	NO	N/A	N/A
AAEL011568	0.0827381	7.09243	0.183239	0.428002	-0.51789	7.09243	2.72936e-13	1.9108e-12	0.600625	7.09243	3.30033e-17	3.14546e-16	supercont1.590	494600	502528	AAEL011568-PA |protein_coding|supercont1.590:494792:502281:1 |gene:AAEL011568	NO	N/A	N/A
AAEL004047	-0.119068	4.90815	0.241607	0.501297	0.790508	4.90815	2.79675e-13	1.95618e-12	-0.909557	4.90815	1.03739e-16	9.39211e-16	supercont1.106	2172245	2215517	AAEL004047-PA regulator of presynaptic morphology protein|pr otein_coding|supercont1.106:2172694:2215517:1|gene:AAEL004047	YES	OUT	6
AAEL009399	0.164299	3.65537	0.252905	0.515031	-1.27214	3.65537	2.80113e-13	1.95744e-12	1.43633	3.65537	2.58827e-16	2.25464e-15	supercont1.394	711192	712336	AAEL009399-PA |protein_coding|supercont1.394:711273:712299:1 |gene:AAEL009399	NO	N/A	N/A
AAEL003937	0.169122	3.43408	0.234779	0.493054	1.07212	3.43408	2.87455e-13	2.0069e-12	-0.90294	3.43408	1.37578e-09	6.12209e-09	supercont1.101	151494	173269	AAEL003937-PA |protein_coding|supercont1.101:151494:173269:1 |gene:AAEL003937	NO	N/A	N/A
AAEL002628	0.0187708	6.50937	0.751499	0.896161	0.45575	6.50937	3.0379e-13	2.11706e-12	-0.436975	6.50937	4.32346e-12	2.53794e-11	supercont1.61	1275041	1323746	AAEL002628-PA |protein_coding|supercont1.61:1275041:1323324: 1|gene:AAEL002628	NO	N/A	N/A
AAEL010433	0.0300721	3.86125	0.838716	0.939451	0.996858	3.86125	3.03723e-13	2.11706e-12	-0.966742	3.86125	2.61198e-12	1.55979e-11	supercont1.477	222155	283029	AAEL010433-PA gro: groucho protein|protein_coding|supercont1 .477:222155:283029:1|gene:AAEL010433	NO	N/A	N/A
AAEL009295	-0.165904	7.6201	0.00108696	0.0133601	0.403213	7.6201	3.06406e-13	2.13333e-12	-0.569115	7.6201	1.86584e-24	3.18492e-23	supercont1.387	1072642	1168599	AAEL009295-PA lachesin|protein_coding|supercont1.387:1074279 :1168106:-1|gene:AAEL009295	YES	IN	2
AAEL001297	-0.0643959	5.21863	0.427154	0.680508	-0.670729	5.21863	3.13024e-13	2.17741e-12	0.606319	5.21863	7.50289e-11	3.85602e-10	supercont1.29	3280593	3297659	AAEL001297-PA |protein_coding|supercont1.29:3280852:3297572: -1|gene:AAEL001297	NO	N/A	N/A
AAEL003762	-0.0556752	5.29772	0.464997	0.712373	-0.649245	5.29772	3.23043e-13	2.24505e-12	0.593556	5.29772	5.19813e-11	2.73631e-10	supercont1.96	2030885	2032330	AAEL003762-PA Protoporphyrinogen IX oxidase, putative|protei n_coding|supercont1.96:2030885:2032312:1|gene:AAEL003762	NO	N/A	N/A
AAEL010953	0.012458	5.58963	0.870647	0.95267	-0.621621	5.58963	3.26744e-13	2.26869e-12	0.634068	5.58963	1.76778e-13	1.19786e-12	supercont1.524	305025	318661	AAEL010953-PA Protein OPI10 homolog|protein_coding|supercont 1.524:305199:318379:1|gene:AAEL010953	NO	N/A	N/A
AAEL007651	-0.28383	8.57162	1.8852e-08	2.55714e-06	0.403529	8.57162	3.4085e-13	2.36447e-12	-0.687358	8.57162	4.17895e-35	1.34505e-33	supercont1.271	551262	626437	AAEL007651-PA phosphorylase b kinase|protein_coding|supercon t1.271:552087:625939:-1|gene:AAEL007651	NO	N/A	N/A
AAEL008579	0.339837	5.5992	3.92321e-05	0.00109966	0.653164	5.5992	3.51703e-13	2.43753e-12	-0.31332	5.5992	0.000495234	0.00104147	supercont1.333	967236	997232	AAEL008579-PA zinc finger protein|protein_coding|supercont1. 333:968807:996424:-1|gene:AAEL008579	NO	N/A	N/A
AAEL000660	-0.0288998	4.55279	0.75648	0.897926	-0.812417	4.55279	3.54152e-13	2.45227e-12	0.783488	4.55279	5.01969e-12	2.93079e-11	supercont1.13	1194896	1196088	AAEL000660-PA peptide methionine sulfoxide reductase, putati ve|protein_coding|supercont1.13:1195215:1196048:1|gene:AAEL000660	NO	N/A	N/A
AAEL001052	-0.0404576	7.31022	0.478401	0.721879	-0.475409	7.31022	3.5964e-13	2.488e-12	0.434949	7.31022	3.76308e-11	2.00733e-10	supercont1.21	2602023	2603616	AAEL001052-PA heat shock protein, putative|protein_coding|su percont1.21:2602356:2602993:1|gene:AAEL001052	NO	N/A	N/A
AAEL005055	-0.00913086	5.22099	0.912675	0.971442	0.577124	5.22099	3.69533e-13	2.55411e-12	-0.586244	5.22099	3.93293e-13	2.55338e-12	supercont1.140	1816217	1829027	AAEL005055-PA |protein_coding|supercont1.140:1816217:1829027 :1|gene:AAEL005055	NO	N/A	N/A
AAEL014851	-0.0591255	5.34409	0.561715	0.777933	0.770746	5.34409	3.72222e-13	2.57036e-12	-0.829859	5.34409	1.03857e-14	7.84974e-14	supercont1.1294	520	25083	AAEL014851-PA mediator complex subunit rgr-1|protein_coding| supercont1.1294:520:25083:-1|gene:AAEL014851	NO	N/A	N/A
AAEL010210	-0.0946999	7.79978	0.0640176	0.223576	0.40663	7.79978	3.73716e-13	2.57834e-12	-0.501328	7.79978	5.3896e-19	6.06509e-18	supercont1.461	105185	209203	AAEL010210-PA neurogenic locus notch (notch)|protein_coding| supercont1.461:106676:209203:-1|gene:AAEL010210	YES	OUT	1
AAEL014871	0.00350449	4.19568	0.97334	0.993616	-0.8709	4.19568	4.0146e-13	2.76724e-12	0.874362	4.19568	5.75742e-13	3.67817e-12	supercont1.1316	42046	47257	AAEL014871-PA methylenetetrahydrofolate dehydrogenase|protei n_coding|supercont1.1316:42428:43498:1|gene:AAEL014871	NO	N/A	N/A
AAEL009290	0.146636	3.62322	0.221706	0.478568	-1.08504	3.62322	4.05047e-13	2.78943e-12	1.23158	3.62322	2.24304e-16	1.96066e-15	supercont1.387	831647	833059	AAEL009290-PA |protein_coding|supercont1.387:831647:833059:1 |gene:AAEL009290	NO	N/A	N/A
AAEL013725	0.258144	4.32881	0.0092669	0.06063	-0.867407	4.32881	4.10541e-13	2.8247e-12	1.12551	4.32881	8.15614e-21	1.04124e-19	supercont1.903	58278	61918	AAEL013725-PA |protein_coding|supercont1.903:58503:61718:-1| gene:AAEL013725	YES	IN	2
AAEL003029	-0.117891	5.54828	0.0783755	0.253013	-0.554897	5.54828	4.11823e-13	2.83096e-12	0.436997	5.54828	2.05579e-08	7.85896e-08	supercont1.75	2391673	2392173	AAEL003029-PA |protein_coding|supercont1.75:2391712:2392123: 1|gene:AAEL003029	YES	IN	1
AAEL002324	0.01278	5.6037	0.86467	0.95005	-0.615185	5.6037	4.23505e-13	2.90863e-12	0.627955	5.6037	2.19409e-13	1.46969e-12	supercont1.54	2899325	2900380	AAEL002324-PA |protein_coding|supercont1.54:2899515:2900147: -1|gene:AAEL002324	NO	N/A	N/A
AAEL005904	0.132229	6.34603	0.0419761	0.170326	-0.540461	6.34603	4.30395e-13	2.95328e-12	0.672684	6.34603	2.8334e-19	3.24623e-18	supercont1.179	1314409	1326867	AAEL005904-PA |protein_coding|supercont1.179:1323667:1325835 :-1|gene:AAEL005904	NO	N/A	N/A
AAEL011412	-0.0614512	6.81098	0.245068	0.505989	-0.435295	6.81098	4.39919e-13	3.0159e-12	0.37384	6.81098	7.38233e-10	3.39034e-09	supercont1.579	453273	461360	AAEL011412-PA |protein_coding|supercont1.579:453504:461360:- 1|gene:AAEL011412	NO	N/A	N/A
AAEL006587	0.0360413	3.82131	0.755615	0.897802	0.885	3.82131	4.48133e-13	3.06945e-12	-0.848918	3.82131	9.77071e-12	5.5222e-11	supercont1.211	1845919	1848578	AAEL006587-PA |protein_coding|supercont1.211:1846179:1848379 :1|gene:AAEL006587	NO	N/A	N/A
AAEL003842	-0.0239013	5.10846	0.81301	0.92602	0.661674	5.10846	4.53418e-13	3.10285e-12	-0.685562	5.10846	1.84483e-13	1.24515e-12	supercont1.98	1487909	1490320	AAEL003842-PA |protein_coding|supercont1.98:1488046:1489884: 1|gene:AAEL003842	NO	N/A	N/A
AAEL010608	-0.274791	8.37509	4.38447e-08	5.20382e-06	0.398196	8.37509	4.5527e-13	3.11272e-12	-0.672985	8.37509	3.8444e-34	1.14071e-32	supercont1.490	280655	304189	AAEL010608-PA succinate dehydrogenase|protein_coding|superco nt1.490:280655:304189:1|gene:AAEL010608	NO	N/A	N/A
AAEL002879	0.269438	8.03041	7.53656e-06	0.000306138	0.479736	8.03041	4.60789e-13	3.14762e-12	-0.210296	8.03041	0.00155999	0.00303917	supercont1.70	1418001	1448238	AAEL002879-PA heterogeneous nuclear ribonucleoprotein r|prot ein_coding|supercont1.70:1419288:1448238:-1|gene:AAEL002879	NO	N/A	N/A
AAEL006166	0.158788	4.03487	0.141373	0.369409	-0.950705	4.03487	4.65819e-13	3.17912e-12	1.10943	4.03487	5.20398e-17	4.8443e-16	supercont1.192	1133206	1134591	AAEL006166-PA DNA (cytosine-5)-methyltransferase|protein_cod ing|supercont1.192:1133387:1134480:-1|gene:AAEL006166	NO	N/A	N/A
AAEL004427	-0.0607305	7.22069	0.248292	0.510151	-0.431368	7.22069	4.66836e-13	3.1832e-12	0.370636	7.22069	6.72797e-10	3.09731e-09	supercont1.119	225807	226690	AAEL004427-PA prefoldin subunit|protein_coding|supercont1.11 9:225937:226574:1|gene:AAEL004427	NO	N/A	N/A
AAEL010929	-0.0881521	5.3044	0.197467	0.447348	-0.565005	5.3044	4.68376e-13	3.19084e-12	0.476842	5.3044	2.08738e-09	9.0192e-09	supercont1.523	348445	367261	AAEL010929-PA G-protein coupled receptor|protein_coding|supe rcont1.523:348651:361027:-1|gene:AAEL010929	YES	OUT	6
AAEL006680	0.0859956	5.28103	0.350449	0.614456	0.725794	5.28103	4.71742e-13	3.21089e-12	-0.639787	5.28103	2.92367e-10	1.40381e-09	supercont1.216	721424	752159	AAEL006680-PA |protein_coding|supercont1.216:721424:751945:1 |gene:AAEL006680	NO	N/A	N/A
AAEL002883	0.180749	5.02229	0.0383123	0.160422	0.676517	5.02229	4.91174e-13	3.33419e-12	-0.495756	5.02229	1.52253e-07	5.20952e-07	supercont1.71	588808	643287	AAEL002883-PA |protein_coding|supercont1.71:588808:643287:-1 |gene:AAEL002883	NO	N/A	N/A
AAEL000291	0.100053	9.75338	0.0731511	0.242433	0.446417	9.75338	4.91148e-13	3.33419e-12	-0.346364	9.75338	2.20845e-08	8.41293e-08	supercont1.5	118027	142923	AAEL000291-PA V-type proton ATPase 16 kDa proteolipid subunit (V-ATPase 16 kDa proteolipid subunit)(Vacuolar proton pump 16 kDa proteolipid subunit)(V-ATPase subunit C)| protein_coding|supercont1.5:120403:142801:-1|gene:AAEL000291	YES	OUT	4
AAEL009467	-0.0755304	6.40183	0.243269	0.503645	-0.52423	6.40183	4.9078e-13	3.33419e-12	0.448695	6.40183	7.98286e-10	3.64849e-09	supercont1.398	92844	175641	AAEL009467-PA |protein_coding|supercont1.398:92844:175641:-1 |gene:AAEL009467	NO	N/A	N/A
AAEL009206	-0.204332	8.01157	0.000172817	0.00344545	-0.445118	8.01157	4.94935e-13	3.35672e-12	0.240785	8.01157	9.74912e-05	0.000228916	supercont1.378	908281	910123	AAEL009206-PA organic cation transporter|protein_coding|supe rcont1.378:908281:910123:1|gene:AAEL009206	YES	IN	11
AAEL010722	-0.175439	4.57307	0.0898301	0.27503	-0.869282	4.57307	4.99698e-13	3.386e-12	0.693815	4.57307	1.27977e-08	5.0447e-08	supercont1.501	817293	818124	AAEL010722-PA |protein_coding|supercont1.501:817354:818023:- 1|gene:AAEL010722	NO	N/A	N/A
AAEL007658	-0.142802	6.20875	0.0750105	0.245807	0.622453	6.20875	5.02202e-13	3.39994e-12	-0.765249	6.20875	1.43854e-18	1.5588e-17	supercont1.271	1023843	1062112	AAEL007658-PA partitioning defective 3, par-3|protein_coding |supercont1.271:1023843:1062112:-1|gene:AAEL007658	NO	N/A	N/A
AAEL011765	0.00584559	4.55889	0.953179	0.986423	-0.681004	4.55889	5.15368e-13	3.48596e-12	0.686825	4.55889	7.4331e-13	4.69342e-12	supercont1.610	332739	342720	AAEL011765-PA |protein_coding|supercont1.610:332739:342171:1 |gene:AAEL011765	NO	N/A	N/A
AAEL010344	0.310012	4.67405	0.000311051	0.00536987	-0.746849	4.67405	5.24432e-13	3.54411e-12	1.05683	4.67405	2.23972e-24	3.78907e-23	supercont1.472	734757	772509	AAEL010344-PA SEC14, putative|protein_coding|supercont1.472: 734757:772509:1|gene:AAEL010344	NO	N/A	N/A
AAEL009309	0.152164	4.73509	0.0715641	0.23905	-0.729956	4.73509	5.28915e-13	3.57123e-12	0.882094	4.73509	5.12055e-18	5.242e-17	supercont1.388	727805	731648	AAEL009309-PA lipid depleted protein|protein_coding|supercon t1.388:727805:731596:1|gene:AAEL009309	NO	N/A	N/A
AAEL001406	-0.0473509	6.94603	0.427839	0.680858	0.467065	6.94603	5.29955e-13	3.57508e-12	-0.514413	6.94603	3.14669e-15	2.47692e-14	supercont1.32	2464574	2500977	AAEL001406-PA |protein_coding|supercont1.32:2464574:2500709: 1|gene:AAEL001406	NO	N/A	N/A
AAEL011261	0.114941	4.89289	0.201685	0.454044	0.689899	4.89289	5.3598e-13	3.61251e-12	-0.574943	4.89289	2.67057e-09	1.13772e-08	supercont1.561	636476	699715	AAEL011261-PA yemanuclein|protein_coding|supercont1.561:6368 11:699143:1|gene:AAEL011261	NO	N/A	N/A
AAEL003360	0.0254707	4.33841	0.830255	0.935561	-0.940637	4.33841	5.87265e-13	3.95466e-12	0.966065	4.33841	2.46091e-13	1.63687e-12	supercont1.85	1243008	1249674	AAEL003360-PA |protein_coding|supercont1.85:1243008:1249674: -1|gene:AAEL003360	NO	N/A	N/A
AAEL006436	-0.285124	8.06714	3.28828e-08	4.18851e-06	0.406618	8.06714	5.89238e-13	3.96444e-12	-0.691741	8.06714	3.54188e-34	1.0634e-32	supercont1.205	451966	486666	AAEL006436-PA phosphorylase b kinase beta, kpbb|protein_codi ng|supercont1.205:451966:486293:1|gene:AAEL006436	YES	IN	7
AAEL010000	0.194258	6.46539	0.00471455	0.0374208	0.540733	6.46539	6.14221e-13	4.12887e-12	-0.346472	6.46539	4.55718e-06	1.30974e-05	supercont1.446	990099	1001271	AAEL010000-PA ganglioside induced differentiation associated protein|protein_coding|supercont1.446:991777:1001 271:-1|gene:AAEL010000	NO	N/A	N/A
AAEL009828	0.00422035	5.12066	0.965318	0.990618	-0.677962	5.12066	6.16004e-13	4.1372e-12	0.682165	5.12066	7.58493e-13	4.77342e-12	supercont1.431	980374	982535	AAEL009828-PA |protein_coding|supercont1.431:980458:982406:1 |gene:AAEL009828	NO	N/A	N/A
AAEL003376	0.0263942	4.338	0.823992	0.93196	-0.939715	4.338	6.77348e-13	4.54517e-12	0.966066	4.338	2.68329e-13	1.77303e-12	supercont1.85	1249132	1249707	AAEL003376-PA |protein_coding|supercont1.85:1249132:1249707: 1|gene:AAEL003376	YES	IN	2
AAEL017519	0.142579	5.64138	0.0668166	0.229137	0.599803	5.64138	6.97681e-13	4.67748e-12	-0.457217	5.64138	5.31713e-08	1.92695e-07	supercont1.119	2253451	2261588	AAEL017519-PA |protein_coding|supercont1.119:2253946:2261588 :-1|gene:AAEL017519	NO	N/A	N/A
AAEL010312	0.066022	7.74141	0.259828	0.522822	0.461503	7.74141	6.99678e-13	4.68673e-12	-0.39548	7.74141	8.9758e-10	4.08265e-09	supercont1.470	774869	808583	AAEL010312-PA |protein_coding|supercont1.470:774869:808301:1 |gene:AAEL010312	NO	N/A	N/A
AAEL008576	0.11647	5.79649	0.0724111	0.240821	-0.536277	5.79649	7.47347e-13	5.00163e-12	0.652739	5.79649	3.94261e-18	4.08568e-17	supercont1.333	922271	934279	AAEL008576-PA |protein_coding|supercont1.333:922472:933548:1 |gene:AAEL008576	NO	N/A	N/A
AAEL004739	-0.136735	6.96517	0.027262	0.129154	0.480565	6.96517	7.51935e-13	5.0279e-12	-0.617297	6.96517	7.23206e-20	8.73366e-19	supercont1.129	2149770	2167500	AAEL004739-PA acyl-coa dehydrogenase|protein_coding|supercon t1.129:2150011:2167115:1|gene:AAEL004739	NO	N/A	N/A
AAEL008377	0.00234124	6.63016	0.9705	0.992851	-0.557467	6.63016	7.81007e-13	5.21771e-12	0.559803	6.63016	8.03106e-13	5.03333e-12	supercont1.321	535713	567221	AAEL008377-PA |protein_coding|supercont1.321:535713:567107:1 |gene:AAEL008377	NO	N/A	N/A
AAEL006851	-0.108124	7.59404	0.0335964	0.148232	0.398254	7.59404	8.0679e-13	5.38521e-12	-0.506376	7.59404	1.56892e-19	1.83346e-18	supercont1.223	1706362	1708115	AAEL006851-PA eIF3g: Eukaryotic translation initiation factor 3 subunit G (eIF3g)(Eukaryotic translation initiation factor 3 subunit 4)(Eukaryotic translation initiation factor 3 RNA-binding subunit)(eIF-3 RNA-binding s ubunit)|protein_coding|supercont1.223:1706502:1707828:-1|gene:AAEL006851	NO	N/A	N/A
AAEL001996	0.00488683	6.55276	0.946702	0.984186	-0.492862	6.55276	8.13522e-13	5.42538e-12	0.497745	6.55276	7.48272e-13	4.71691e-12	supercont1.47	815965	864667	AAEL001996-PA predicted protein|protein_coding|supercont1.47 :815965:864654:1|gene:AAEL001996	NO	N/A	N/A
AAEL012882	-0.151455	6.05766	0.076525	0.249222	0.655599	6.05766	8.23482e-13	5.48699e-12	-0.807046	6.05766	2.77399e-18	2.9225e-17	supercont1.753	324411	327021	AAEL012882-PA folylpolyglutamate synthase|protein_coding|sup ercont1.753:324607:327021:-1|gene:AAEL012882	NO	N/A	N/A
AAEL014827	0.0735322	5.7128	0.23868	0.497945	0.474576	5.7128	8.25827e-13	5.49345e-12	-0.401038	5.7128	2.26627e-09	9.75332e-09	supercont1.1282	156071	162218	AAEL014827-PA |protein_coding|supercont1.1282:156427:162218: -1|gene:AAEL014827	NO	N/A	N/A
AAEL004376	0.0927376	4.17555	0.369743	0.631919	-0.885646	4.17555	8.25898e-13	5.49345e-12	0.978337	4.17555	4.53937e-15	3.51488e-14	supercont1.116	1053919	1056870	AAEL004376-PA |protein_coding|supercont1.116:1054466:1056548 :-1|gene:AAEL004376	NO	N/A	N/A
AAEL005145	-0.0560976	4.81131	0.507113	0.740633	-0.714338	4.81131	8.36225e-13	5.55727e-12	0.65822	4.81131	8.29592e-11	4.23778e-10	supercont1.143	1010962	1028699	AAEL005145-PA |protein_coding|supercont1.143:1012153:1028575 :-1|gene:AAEL005145	NO	N/A	N/A
AAEL002471	0.21742	6.81848	0.0061401	0.0454804	0.621731	6.81848	8.42448e-13	5.59205e-12	-0.404308	6.81848	3.58772e-06	1.04415e-05	supercont1.58	719381	773172	AAEL002471-PA proto-oncogene tyrosine-protein kinase src|pro tein_coding|supercont1.58:719381:773172:-1|gene:AAEL002471	NO	N/A	N/A
AAEL010937	-0.152863	5.86601	0.0115743	0.0710167	-0.488188	5.86601	8.4293e-13	5.59205e-12	0.33532	5.86601	1.36978e-06	4.19888e-06	supercont1.523	657016	661036	AAEL010937-PA |protein_coding|supercont1.523:657238:661036:- 1|gene:AAEL010937	NO	N/A	N/A
AAEL007634	-0.065046	5.36653	0.365766	0.627787	-0.587534	5.36653	8.50507e-13	5.63739e-12	0.522477	5.36653	3.69356e-10	1.75681e-09	supercont1.269	8996	10208	AAEL007634-PA Protein KRTCAP2 homolog|protein_coding|superco nt1.269:9399:10054:-1|gene:AAEL007634	YES	OUT	3
AAEL009185	-0.0198158	7.30185	0.77137	0.903134	0.509667	7.30185	8.72019e-13	5.77494e-12	-0.529481	7.30185	1.59728e-13	1.08816e-12	supercont1.377	1007950	1046490	AAEL009185-PA arginine or creatine kinase|protein_coding|sup ercont1.377:1030526:1046490:1|gene:AAEL009185	NO	N/A	N/A
AAEL004845	-0.0340456	7.66655	0.519517	0.750666	-0.4313	7.66655	8.84666e-13	5.85359e-12	0.397253	7.66655	5.76922e-11	3.02436e-10	supercont1.132	1715395	1722765	AAEL004845-PA |protein_coding|supercont1.132:1715395:1722764 :-1|gene:AAEL004845	NO	N/A	N/A
AAEL008814	-0.0144988	7.61067	0.794898	0.917079	0.440648	7.61067	9.0438e-13	5.97883e-12	-0.455145	7.61067	2.04608e-13	1.3754e-12	supercont1.349	119334	140799	AAEL008814-PA |protein_coding|supercont1.349:119334:140576:1 |gene:AAEL008814	NO	N/A	N/A
AAEL009569	0.151165	7.08137	0.00387466	0.0330324	-0.427271	7.08137	9.07241e-13	5.99252e-12	0.578434	7.08137	6.02103e-22	8.42278e-21	supercont1.407	207037	220795	AAEL009569-PA apolipoprotein D, putative|protein_coding|supe rcont1.407:208113:220311:-1|gene:AAEL009569	YES	IN	1
AAEL012545	-0.042998	8.62475	0.48098	0.725049	-0.494927	8.62475	9.13224e-13	6.02681e-12	0.451928	8.62475	7.23154e-11	3.73425e-10	supercont1.709	253270	254388	AAEL012545-PA proliferating cell nuclear antigen|protein_cod ing|supercont1.709:253445:254289:1|gene:AAEL012545	NO	N/A	N/A
AAEL010942	0.00570932	5.19729	0.940942	0.981448	0.600498	5.19729	9.16076e-13	6.04038e-12	-0.594778	5.19729	3.36923e-12	1.9932e-11	supercont1.524	231878	290396	AAEL010942-PA kinesin-like protein KIF3A|protein_coding|supe rcont1.524:232699:290273:-1|gene:AAEL010942	NO	N/A	N/A
AAEL013108	-0.134738	6.13481	0.0447573	0.177914	-0.543881	6.13481	9.32846e-13	6.14562e-12	0.409138	6.13481	1.06691e-07	3.7278e-07	supercont1.791	205773	248688	AAEL013108-PA |protein_coding|supercont1.791:205773:248593:1 |gene:AAEL013108	NO	N/A	N/A
AAEL006835	-0.167329	7.12436	0.00614308	0.0454804	0.473333	7.12436	9.43668e-13	6.20899e-12	-0.640659	7.12436	9.59173e-22	1.31082e-20	supercont1.223	1446093	1474263	AAEL006835-PA transient receptor potential cation channel protein painless|protein_coding|supercont1.223:1446093:14740 86:1|gene:AAEL006835	YES	IN	6
AAEL006835	-0.167329	7.12436	0.00614308	0.0454804	0.473333	7.12436	9.43668e-13	6.20899e-12	-0.640659	7.12436	9.59173e-22	1.31082e-20	supercont1.223	1446093	1474263	AAEL006835-PB transient receptor potential cation channel protein painless|protein_coding|supercont1.223:1446093:14736 13:1|gene:AAEL006835	YES	IN	6
AAEL003455	0.201065	3.74944	0.0802878	0.255816	-1.00778	3.74944	9.441e-13	6.20899e-12	1.20876	3.74944	1.75135e-17	1.69252e-16	supercont1.87	2363626	2375897	AAEL003455-PA |protein_coding|supercont1.87:2363626:2375861: 1|gene:AAEL003455	NO	N/A	N/A
AAEL006655	0.134483	5.53092	0.167128	0.405462	0.747475	5.53092	9.56126e-13	6.28264e-12	-0.612982	5.53092	5.81403e-09	2.39628e-08	supercont1.215	616195	646950	AAEL006655-PA chromatin regulatory protein sir2|protein_codi ng|supercont1.215:616573:644421:1|gene:AAEL006655	NO	N/A	N/A
AAEL002771	-0.0703796	6.49686	0.362038	0.625511	0.593747	6.49686	9.59124e-13	6.29689e-12	-0.664122	6.49686	2.33357e-15	1.86e-14	supercont1.67	2813724	2838998	AAEL002771-PA microtubule binding protein, putative|protein_ coding|supercont1.67:2824135:2838217:1|gene:AAEL002771	NO	N/A	N/A
AAEL006870	-0.0355016	7.25941	0.518928	0.750343	-0.449299	7.25941	9.82513e-13	6.44488e-12	0.413795	7.25941	6.69695e-11	3.46999e-10	supercont1.224	389134	427468	AAEL006870-PA sorting nexin|protein_coding|supercont1.224:38 9477:427468:-1|gene:AAEL006870	NO	N/A	N/A
AAEL018241	0.102099	7.50102	0.201075	0.453121	0.622909	7.50102	1.0069e-12	6.59916e-12	-0.520808	7.50102	2.73421e-09	1.16223e-08	supercont1.704	238360	271947	AAEL018241-PA |protein_coding|supercont1.704:238624:246357:- 1|gene:AAEL018241	YES	IN	1
AAEL018161	0.0678061	7.19374	0.262708	0.526306	0.468414	7.19374	1.00886e-12	6.60627e-12	-0.400606	7.19374	1.26339e-09	5.66848e-09	supercont1.339	845001	1160223	AAEL018161-PA |protein_coding|supercont1.339:874982:1158366: 1|gene:AAEL018161	NO	N/A	N/A
AAEL012876	0.311778	3.63531	0.00707732	0.0502424	-1.03549	3.63531	1.01065e-12	6.6123e-12	1.34718	3.63531	1.96792e-20	2.43458e-19	supercont1.753	375702	377252	AAEL012876-PA |protein_coding|supercont1.753:375906:377139:1 |gene:AAEL012876	NO	N/A	N/A
AAEL012876	0.311778	3.63531	0.00707732	0.0502424	-1.03549	3.63531	1.01065e-12	6.6123e-12	1.34718	3.63531	1.96792e-20	2.43458e-19	supercont1.753	375702	377252	AAEL012876-PB |protein_coding|supercont1.753:375906:377139:1 |gene:AAEL012876	NO	N/A	N/A
AAEL011900	0.278902	5.58719	0.000529781	0.00790613	0.620484	5.58719	1.01783e-12	6.64839e-12	-0.341575	5.58719	8.80743e-05	0.000208285	supercont1.628	386416	406240	AAEL011900-PA N-acetyllactosaminide beta-1,3-N-acetylglucosaminyltransferase, putative|protein_c oding|supercont1.628:386416:406240:-1|gene:AAEL011900	YES	IN	1
AAEL009060	-0.119258	4.41144	0.231912	0.489484	-0.834369	4.41144	1.01791e-12	6.64839e-12	0.715079	4.41144	1.75769e-09	7.69978e-09	supercont1.366	733486	734362	AAEL009060-PA |protein_coding|supercont1.366:733506:734048:- 1|gene:AAEL009060	NO	N/A	N/A
AAEL009060	-0.119258	4.41144	0.231912	0.489484	-0.834369	4.41144	1.01791e-12	6.64839e-12	0.715079	4.41144	1.75769e-09	7.69978e-09	supercont1.366	733486	734362	AAEL009060-PB |protein_coding|supercont1.366:733506:734228:- 1|gene:AAEL009060	NO	N/A	N/A
AAEL003430	-0.0822227	6.72809	0.139301	0.365252	-0.44889	6.72809	1.02725e-12	6.70359e-12	0.366664	6.72809	8.10374e-09	3.28474e-08	supercont1.86	1449571	1454522	AAEL003430-PA |protein_coding|supercont1.86:1449748:1454395: 1|gene:AAEL003430	NO	N/A	N/A
AAEL001366	0.0101223	4.53542	0.925328	0.975589	-0.798306	4.53542	1.03259e-12	6.73267e-12	0.808398	4.53542	1.08022e-12	6.70917e-12	supercont1.31	1312322	1313176	AAEL001366-PA |protein_coding|supercont1.31:1312408:1313034: 1|gene:AAEL001366	NO	N/A	N/A
AAEL014282	0.0983572	6.10177	0.124296	0.340552	-0.522599	6.10177	1.06915e-12	6.96509e-12	0.620949	6.10177	4.03373e-17	3.79681e-16	supercont1.1057	89094	93182	AAEL014282-PA signalosome subunit|protein_coding|supercont1. 1057:89224:92732:1|gene:AAEL014282	NO	N/A	N/A
AAEL001463	-0.162714	3.66129	0.184101	0.42923	0.86649	3.66129	1.08407e-12	7.05619e-12	-1.02915	3.66129	2.37115e-16	2.07026e-15	supercont1.33	3607051	3634960	AAEL001463-PA |protein_coding|supercont1.33:3607095:3634737: -1|gene:AAEL001463	NO	N/A	N/A
AAEL010697	-0.108703	5.59346	0.137232	0.361942	0.550837	5.59346	1.10188e-12	7.16601e-12	-0.659531	5.59346	5.51439e-17	5.12696e-16	supercont1.497	173596	189234	AAEL010697-PA 3-ketoacyl-coa thiolase, mitochondrial (beta- ketothiolase) (acetyl-coa acyltransferase) (mitochondrial 3-oxoacyl- coa thiolase)|protein_coding|supercont1.497:17377 5:189094:1|gene:AAEL010697	NO	N/A	N/A
AAEL010697	-0.108703	5.59346	0.137232	0.361942	0.550837	5.59346	1.10188e-12	7.16601e-12	-0.659531	5.59346	5.51439e-17	5.12696e-16	supercont1.497	173596	189234	AAEL010697-PB 3-ketoacyl-coa thiolase, mitochondrial (beta- ketothiolase) (acetyl-coa acyltransferase) (mitochondrial 3-oxoacyl- coa thiolase)|protein_coding|supercont1.497:17377 5:189094:1|gene:AAEL010697	NO	N/A	N/A
AAEL007356	0.0573346	6.2095	0.338392	0.603386	-0.48539	6.2095	1.13894e-12	7.40069e-12	0.542719	6.2095	2.97584e-15	2.34486e-14	supercont1.250	489768	491137	AAEL007356-PA |protein_coding|supercont1.250:489768:491063:1 |gene:AAEL007356	NO	N/A	N/A
AAEL007356	0.0573346	6.2095	0.338392	0.603386	-0.48539	6.2095	1.13894e-12	7.40069e-12	0.542719	6.2095	2.97584e-15	2.34486e-14	supercont1.250	489768	491137	AAEL007356-PB |protein_coding|supercont1.250:489768:491063:1 |gene:AAEL007356	NO	N/A	N/A
AAEL004069	-0.1907	5.04697	0.0180954	0.0970708	-0.665705	5.04697	1.14957e-12	7.46334e-12	0.474991	5.04697	7.45064e-07	2.35715e-06	supercont1.106	412117	412711	AAEL004069-PA mRpS14: mitochondrial 28S ribosomal protein S14 (s14mt)|protein_coding|supercont1.106:412147:412605:-1|g ene:AAEL004069	NO	N/A	N/A
AAEL007570	-0.0971451	4.9494	0.195896	0.445201	-0.610991	4.9494	1.16041e-12	7.52731e-12	0.513831	4.9494	5.94098e-09	2.44462e-08	supercont1.264	285863	290758	AAEL007570-PA G protein beta subunit, putative|protein_codin g|supercont1.264:286225:290758:-1|gene:AAEL007570	NO	N/A	N/A
AAEL007570	-0.0971451	4.9494	0.195896	0.445201	-0.610991	4.9494	1.16041e-12	7.52731e-12	0.513831	4.9494	5.94098e-09	2.44462e-08	supercont1.264	285863	290758	AAEL007570-PB G protein beta subunit, putative|protein_codin g|supercont1.264:286225:290758:-1|gene:AAEL007570	NO	N/A	N/A
AAEL006222	-0.0299834	9.98683	0.546953	0.768799	0.39101	9.98683	1.19684e-12	7.75696e-12	-0.420993	9.98683	2.11844e-14	1.56534e-13	supercont1.195	80950	107772	AAEL006222-PA talin|protein_coding|supercont1.195:80950:1077 72:-1|gene:AAEL006222	NO	N/A	N/A
AAEL012634	0.0985654	4.32936	0.408779	0.664352	0.90925	4.32936	1.2135e-12	7.85828e-12	-0.810657	4.32936	4.10027e-10	1.94054e-09	supercont1.720	149303	150186	AAEL012634-PA |protein_coding|supercont1.720:149303:150186:1 |gene:AAEL012634	NO	N/A	N/A
AAEL015065	0.0655068	8.55205	0.231249	0.488614	0.429388	8.55205	1.21576e-12	7.86622e-12	-0.36388	8.55205	1.99295e-09	8.67533e-09	supercont1.1440	4858	41758	AAEL015065-PA spectrin|protein_coding|supercont1.1440:5959:2 5836:-1|gene:AAEL015065	NO	N/A	N/A
AAEL011328	0.122214	6.14813	0.0583685	0.211041	0.497305	6.14813	1.24531e-12	8.05055e-12	-0.375086	6.14813	1.08598e-07	3.78573e-07	supercont1.567	458732	483124	AAEL011328-PA zinc finger protein|protein_coding|supercont1. 567:458732:483124:1|gene:AAEL011328	NO	N/A	N/A
AAEL018139	-0.0078272	8.26792	0.88264	0.957884	0.402217	8.26792	1.30895e-12	8.45477e-12	-0.410043	8.26792	5.98712e-13	3.81528e-12	supercont1.250	519990	683178	AAEL018139-PA |protein_coding|supercont1.250:521072:682955:1 |gene:AAEL018139	NO	N/A	N/A
AAEL006313	-0.0691404	3.69167	0.598892	0.80417	-1.05914	3.69167	1.315e-12	8.48662e-12	0.989924	3.69167	6.37437e-11	3.31415e-10	supercont1.200	1399372	1399830	AAEL006313-PA |protein_coding|supercont1.200:1399372:1399830 :1|gene:AAEL006313	NO	N/A	N/A
AAEL006107	0.0552806	3.76763	0.664387	0.845483	-1.04828	3.76763	1.36171e-12	8.78062e-12	1.10349	3.76763	1.42737e-13	9.74153e-13	supercont1.189	65051	66063	AAEL006107-PA mitotic and DNA damage checkpoint protein hus1 |protein_coding|supercont1.189:65125:66015:1|gene:AAEL006107	NO	N/A	N/A
AAEL011345	-0.232524	7.0699	9.84593e-05	0.00223253	0.460484	7.0699	1.38407e-12	8.91721e-12	-0.693005	7.0699	3.87395e-26	7.2838e-25	supercont1.570	802852	811882	AAEL011345-PA |protein_coding|supercont1.570:802991:810194:- 1|gene:AAEL011345	YES	IN	7
AAEL007376	0.323432	7.18566	5.83718e-05	0.0014929	0.626079	7.18566	1.38662e-12	8.92608e-12	-0.302645	7.18566	0.000636738	0.00131825	supercont1.251	1477787	1512865	AAEL007376-PA |protein_coding|supercont1.251:1478597:1512688 :-1|gene:AAEL007376	NO	N/A	N/A
AAEL003269	-0.0421256	5.39247	0.547686	0.768799	-0.584056	5.39247	1.39272e-12	8.95777e-12	0.541919	5.39247	9.67387e-11	4.89233e-10	supercont1.82	485191	495986	AAEL003269-PA |protein_coding|supercont1.82:485745:495936:-1 |gene:AAEL003269	YES	OUT	1
AAEL009302	0.00913862	5.26508	0.891245	0.962225	-0.533743	5.26508	1.39634e-12	8.97343e-12	0.54287	5.26508	1.18078e-12	7.2861e-12	supercont1.387	241253	242801	AAEL009302-PA Protein CLP1 homolog|protein_coding|supercont1 .387:241305:242688:-1|gene:AAEL009302	NO	N/A	N/A
AAEL012236	-0.0693094	5.7831	0.352291	0.616448	-0.605244	5.7831	1.40118e-12	8.99691e-12	0.535926	5.7831	5.34053e-10	2.48723e-09	supercont1.670	132971	153492	AAEL012236-PA |protein_coding|supercont1.670:133316:153075:- 1|gene:AAEL012236	YES	IN	0
AAEL001354	-0.137037	5.67683	0.0272691	0.129154	-0.495858	5.67683	1.41527e-12	9.07975e-12	0.358815	5.67683	4.89422e-07	1.57929e-06	supercont1.30	386310	388079	AAEL001354-PA |protein_coding|supercont1.30:386432:387932:1| gene:AAEL001354	YES	OUT	3
AAEL009759	-0.0140389	4.70442	0.856045	0.946233	-0.643038	4.70442	1.42627e-12	9.14257e-12	0.628978	4.70442	1.09647e-11	6.1649e-11	supercont1.425	131411	132947	AAEL009759-PA |protein_coding|supercont1.425:131521:132413:1 |gene:AAEL009759	NO	N/A	N/A
AAEL003126	0.0636277	8.3406	0.244575	0.505246	0.424916	8.3406	1.42836e-12	9.14826e-12	-0.361287	8.3406	1.92202e-09	8.38099e-09	supercont1.79	2612003	2658668	AAEL003126-PA |protein_coding|supercont1.79:2612481:2634336: -1|gene:AAEL003126	NO	N/A	N/A
AAEL002752	0.118284	4.61796	0.160517	0.396775	-0.714901	4.61796	1.45153e-12	9.28879e-12	0.833158	4.61796	2.84606e-16	2.46226e-15	supercont1.66	2989517	2992559	AAEL002752-PA anaphase-promoting complex, subunit-5, putativ e|protein_coding|supercont1.66:2989544:2992178:-1|gene:AAEL002752	YES	OUT	2
AAEL018211	0.410007	8.92952	4.48672e-10	9.21112e-08	0.513979	8.92952	1.45294e-12	9.29003e-12	-0.103971	8.92952	0.15419	0.199595	supercont1.541	632419	766088	AAEL018211-PA |protein_coding|supercont1.541:635354:765719:- 1|gene:AAEL018211	NO	N/A	N/A
AAEL005452	0.220402	3.87712	0.13667	0.361239	1.10206	3.87712	1.47104e-12	9.39784e-12	-0.881617	3.87712	1.92839e-08	7.41231e-08	supercont1.157	1442588	1451839	AAEL005452-PA |protein_coding|supercont1.157:1442588:1451392 :1|gene:AAEL005452	NO	N/A	N/A
AAEL000172	-0.0623427	8.23061	0.272494	0.535774	0.442051	8.23061	1.49817e-12	9.56309e-12	-0.504393	8.23061	8.42486e-16	6.9184e-15	supercont1.3	4540652	4564437	AAEL000172-PA |protein_coding|supercont1.3:4541750:4546993:- 1|gene:AAEL000172	NO	N/A	N/A
AAEL006409	-0.079617	5.68655	0.271224	0.534706	-0.587031	5.68655	1.53455e-12	9.78714e-12	0.507406	5.68655	1.57101e-09	6.92704e-09	supercont1.204	1475446	1479923	AAEL006409-PA sialin, sodium/sialic acid cotransporter, puta tive|protein_coding|supercont1.204:1475637:1479679:1|gene:AAEL006409	YES	IN	9
AAEL000214	-0.0449342	4.72013	0.6065	0.8081	-0.683471	4.72013	1.548e-12	9.86458e-12	0.638516	4.72013	7.34782e-11	3.79172e-10	supercont1.3	1223434	1228162	AAEL000214-PA vacuolar protein sorting (vps33)|protein_codin g|supercont1.3:1223434:1228026:1|gene:AAEL000214	YES	IN	1
AAEL007726	-0.254231	4.64298	0.00132354	0.0155388	-0.641996	4.64298	1.55367e-12	9.89241e-12	0.387748	4.64298	3.59988e-05	9.01573e-05	supercont1.276	795604	812015	AAEL007726-PA |protein_coding|supercont1.276:795693:811908:- 1|gene:AAEL007726	YES	IN	2
AAEL007439	-0.115477	8.36648	0.0289535	0.134268	0.409634	8.36648	1.56117e-12	9.93189e-12	-0.52511	8.36648	1.79567e-19	2.08881e-18	supercont1.256	443406	505749	AAEL007439-PA myosin light chain 1,|protein_coding|supercont 1.256:443919:464506:-1|gene:AAEL007439	NO	N/A	N/A
AAEL007439	-0.115477	8.36648	0.0289535	0.134268	0.409634	8.36648	1.56117e-12	9.93189e-12	-0.52511	8.36648	1.79567e-19	2.08881e-18	supercont1.256	443406	505749	AAEL007439-PB myosin light chain 1,|protein_coding|supercont 1.256:443919:505613:-1|gene:AAEL007439	NO	N/A	N/A
AAEL005436	-0.116287	5.13817	0.124322	0.340552	-0.618417	5.13817	1.56475e-12	9.94629e-12	0.502117	5.13817	1.8608e-08	7.17131e-08	supercont1.156	1709661	1711523	AAEL005436-PA diphteria toxin resistance protein 2, dph2|pro tein_coding|supercont1.156:1709905:1711378:1|gene:AAEL005436	NO	N/A	N/A
AAEL004110	0.0162617	6.37295	0.810819	0.924861	-0.516065	6.37295	1.58761e-12	1.00832e-11	0.532322	6.37295	4.82403e-13	3.11593e-12	supercont1.107	2072301	2081713	AAEL004110-PA cdk10/11|protein_coding|supercont1.107:2072301 :2081601:1|gene:AAEL004110	YES	IN	0
AAEL001166	0.0150482	5.02849	0.875915	0.954515	-0.741213	5.02849	1.58911e-12	1.00843e-11	0.756242	5.02849	1.3105e-12	8.01493e-12	supercont1.24	590499	604660	AAEL001166-PA protein phosphatases pp1 regulatory subunit|pr otein_coding|supercont1.24:591220:604523:-1|gene:AAEL001166	NO	N/A	N/A
AAEL001768	-0.161446	4.21443	0.0891601	0.273751	-0.791385	4.21443	1.61498e-12	1.02399e-11	0.629907	4.21443	4.35316e-08	1.59588e-07	supercont1.42	2311431	2312855	AAEL001768-PA short-chain dehydrogenase|protein_coding|super cont1.42:2311493:2312710:-1|gene:AAEL001768	NO	N/A	N/A
AAEL009200	-0.0768181	7.34956	0.169635	0.409062	-0.448544	7.34956	1.62207e-12	1.02763e-11	0.371724	7.34956	5.85602e-09	2.41225e-08	supercont1.378	977250	992376	AAEL009200-PA exocyst complex component sec3|protein_coding| supercont1.378:977250:992215:-1|gene:AAEL009200	NO	N/A	N/A
AAEL010757	0.298378	6.33308	0.00417582	0.0345906	0.801628	6.33308	1.76707e-12	1.11856e-11	-0.503244	6.33308	9.97604e-06	2.72877e-05	supercont1.506	209318	249062	AAEL010757-PA |protein_coding|supercont1.506:209318:249051:- 1|gene:AAEL010757	NO	N/A	N/A
AAEL011385	-0.15771	4.68534	0.0825046	0.259633	-0.744803	4.68534	1.77218e-12	1.12085e-11	0.587071	4.68534	4.63315e-08	1.69132e-07	supercont1.574	174971	198220	AAEL011385-PA |protein_coding|supercont1.574:174971:198220:- 1|gene:AAEL011385	NO	N/A	N/A
AAEL014510	0.32847	7.10361	1.54407e-05	0.000558513	0.588679	7.10361	1.77366e-12	1.12086e-11	-0.260207	7.10361	0.00188926	0.00362853	supercont1.1140	3355	31830	AAEL014510-PA sprouty|protein_coding|supercont1.1140:27024:2 8808:1|gene:AAEL014510	YES	IN	0
AAEL006407	0.0688671	3.6756	0.554164	0.773507	-1.02615	3.6756	1.79512e-12	1.13347e-11	1.09494	3.6756	8.19644e-14	5.7277e-13	supercont1.204	1466090	1467578	AAEL006407-PA |protein_coding|supercont1.204:1466212:1467454 :-1|gene:AAEL006407	NO	N/A	N/A
AAEL005339	-0.113952	7.27669	0.0547893	0.203015	0.45332	7.27669	1.84888e-12	1.16645e-11	-0.567269	7.27669	2.23122e-18	2.36709e-17	supercont1.151	87815	111849	AAEL005339-PA hepatocyte growth factor-regulated tyrosine kinase substrate (hgs)|protein_coding|supercont1.151:88297:1 11669:-1|gene:AAEL005339	NO	N/A	N/A
AAEL004071	-0.106597	7.61038	0.0386218	0.161223	-0.410756	7.61038	1.86261e-12	1.17414e-11	0.304158	7.61038	2.13443e-07	7.18668e-07	supercont1.106	392591	393337	AAEL004071-PA nitrogen fixation protein nifu|protein_coding| supercont1.106:392754:393203:1|gene:AAEL004071	NO	N/A	N/A
AAEL012420	0.518074	6.72638	2.13363e-10	4.89979e-08	0.631449	6.72638	1.87511e-12	1.18104e-11	-0.113372	6.72638	0.20595	0.259178	supercont1.694	524749	570878	AAEL012420-PA pumilio|protein_coding|supercont1.694:524749:5 70878:1|gene:AAEL012420	NO	N/A	N/A
AAEL006174	0.0509148	6.66621	0.39583	0.654677	-0.480859	6.66621	1.88507e-12	1.18633e-11	0.53177	6.66621	9.79854e-15	7.42071e-14	supercont1.193	1256777	1257730	AAEL006174-PA proteasome subunit beta type|protein_coding|su percont1.193:1256995:1257612:1|gene:AAEL006174	NO	N/A	N/A
AAEL005355	0.118003	5.71946	0.0968623	0.288989	-0.574884	5.71946	1.96327e-12	1.23452e-11	0.692877	5.71946	3.34498e-17	3.16814e-16	supercont1.152	634650	656549	AAEL005355-PA small nuclear ribonucleoprotein sm|protein_cod ing|supercont1.152:634808:656466:-1|gene:AAEL005355	NO	N/A	N/A
AAEL011095	0.337062	2.97257	0.0149939	0.0851224	-1.26117	2.97257	1.97709e-12	1.24218e-11	1.59804	2.97257	4.55296e-19	5.16954e-18	supercont1.541	79669	81652	AAEL011095-PA n-acetylgalactosaminyltransferase|protein_codi ng|supercont1.541:79669:81390:1|gene:AAEL011095	YES	OUT	2
AAEL003173	0.319516	4.79527	0.00436982	0.0356747	0.844735	4.79527	2.01604e-12	1.26561e-11	-0.525203	4.79527	1.22241e-05	3.30913e-05	supercont1.80	545256	546563	AAEL003173-PA forkhead protein/ forkhead protein domain|prot ein_coding|supercont1.80:545256:546563:-1|gene:AAEL003173	NO	N/A	N/A
AAEL004136	0.144668	3.08166	0.295473	0.560675	-1.21783	3.08166	2.05651e-12	1.28888e-11	1.36234	3.08166	4.22138e-15	3.27534e-14	supercont1.108	1539395	1542290	AAEL004136-PA |protein_coding|supercont1.108:1539395:1542190 :1|gene:AAEL004136	NO	N/A	N/A
AAEL000181	-0.0154811	7.85522	0.773474	0.904451	0.419437	7.85522	2.05485e-12	1.28888e-11	-0.434917	7.85522	3.83683e-13	2.49525e-12	supercont1.3	733247	784385	AAEL000181-PA polybromo-1|protein_coding|supercont1.3:733247 :783969:1|gene:AAEL000181	NO	N/A	N/A
AAEL005369	0.365087	6.99963	0.00010853	0.00238955	0.727258	6.99963	2.11637e-12	1.32531e-11	-0.362168	6.99963	0.000487034	0.00102604	supercont1.152	1261422	1291622	AAEL005369-PA zinc finger protein|protein_coding|supercont1. 152:1262422:1291622:-1|gene:AAEL005369	NO	N/A	N/A
AAEL005369	0.365087	6.99963	0.00010853	0.00238955	0.727258	6.99963	2.11637e-12	1.32531e-11	-0.362168	6.99963	0.000487034	0.00102604	supercont1.152	1261422	1291622	AAEL005369-PB zinc finger protein|protein_coding|supercont1. 152:1262516:1291622:-1|gene:AAEL005369	NO	N/A	N/A
AAEL002498	0.336311	6.82164	1.2383e-05	0.000463355	0.59349	6.82164	2.14759e-12	1.34264e-11	-0.257176	6.82164	0.00242585	0.00458492	supercont1.59	1226116	1254216	AAEL002498-PA |protein_coding|supercont1.59:1226116:1254216: 1|gene:AAEL002498	NO	N/A	N/A
AAEL008728	0.178065	6.42238	0.0045558	0.0367366	-0.504184	6.42238	2.1465e-12	1.34264e-11	0.682244	6.42238	3.11061e-21	4.08086e-20	supercont1.345	904455	925548	AAEL008728-PA DEAD box ATP-dependent RNA helicase|protein_co ding|supercont1.345:904540:925454:1|gene:AAEL008728	NO	N/A	N/A
AAEL006879	-0.124604	9.64976	0.00540844	0.041793	0.347752	9.64976	2.15125e-12	1.34383e-11	-0.472356	9.64976	1.54115e-21	2.06102e-20	supercont1.225	1305995	1338109	AAEL006879-PA folate carrier protein|protein_coding|supercon t1.225:1318162:1335076:1|gene:AAEL006879	NO	N/A	N/A
AAEL006879	-0.124604	9.64976	0.00540844	0.041793	0.347752	9.64976	2.15125e-12	1.34383e-11	-0.472356	9.64976	1.54115e-21	2.06102e-20	supercont1.225	1305995	1338109	AAEL006879-PB folate carrier protein|protein_coding|supercon t1.225:1318162:1337617:1|gene:AAEL006879	NO	N/A	N/A
AAEL000824	0.35678	7.18628	5.116e-08	5.88806e-06	0.505894	7.18628	2.29464e-12	1.43221e-11	-0.149113	7.18628	0.0393206	0.0587951	supercont1.17	4284631	4295623	AAEL000824-PA |protein_coding|supercont1.17:4284631:4294424: 1|gene:AAEL000824	NO	N/A	N/A
AAEL000824	0.35678	7.18628	5.116e-08	5.88806e-06	0.505894	7.18628	2.29464e-12	1.43221e-11	-0.149113	7.18628	0.0393206	0.0587951	supercont1.17	4284631	4295623	AAEL000824-PB |protein_coding|supercont1.17:4284631:4294424: 1|gene:AAEL000824	NO	N/A	N/A
AAEL013386	-0.134516	7.37879	0.0116486	0.0711848	-0.424082	7.37879	2.44074e-12	1.52216e-11	0.289564	7.37879	2.06884e-06	6.21143e-06	supercont1.833	84071	136568	AAEL013386-PA vacuolar sorting protein|protein_coding|superc ont1.833:84473:136096:1|gene:AAEL013386	NO	N/A	N/A
AAEL001642	-9.24078e-05	4.90592	0.988225	0.999808	-0.639527	4.90592	2.44285e-12	1.52222e-11	0.639417	4.90592	6.75044e-12	3.88163e-11	supercont1.38	330075	331330	AAEL001642-PA 6-pyruvoyltetrahydropterin synthase, putative| protein_coding|supercont1.38:330214:331110:1|gene:AAEL001642	NO	N/A	N/A
AAEL001642	-9.24078e-05	4.90592	0.988225	0.999808	-0.639527	4.90592	2.44285e-12	1.52222e-11	0.639417	4.90592	6.75044e-12	3.88163e-11	supercont1.38	330075	331330	AAEL001642-PB 6-pyruvoyltetrahydropterin synthase, putative| protein_coding|supercont1.38:330214:331110:1|gene:AAEL001642	NO	N/A	N/A
AAEL010762	0.0373104	4.84007	0.655656	0.840994	-0.664146	4.84007	2.53319e-12	1.57722e-11	0.701436	4.84007	2.69389e-13	1.77783e-12	supercont1.506	147614	149813	AAEL010762-PA Actin-related protein 8|protein_coding|superco nt1.506:147614:149525:1|gene:AAEL010762	NO	N/A	N/A
AAEL013640	-0.171784	4.73081	0.105009	0.304796	-0.877096	4.73081	2.5423e-12	1.5816e-11	0.705286	4.73081	2.83212e-08	1.06131e-07	supercont1.888	302906	303926	AAEL013640-PA lung carbonyl reductase|protein_coding|superco nt1.888:302964:303926:1|gene:AAEL013640	NO	N/A	N/A
AAEL007288	0.00721777	7.44496	0.889233	0.961059	0.413514	7.44496	2.59935e-12	1.61577e-11	-0.406294	7.44496	8.79771e-12	4.99457e-11	supercont1.247	1451712	1517888	AAEL007288-PA dynamin|protein_coding|supercont1.247:1451712: 1516274:1|gene:AAEL007288	NO	N/A	N/A
AAEL007288	0.00721777	7.44496	0.889233	0.961059	0.413514	7.44496	2.59935e-12	1.61577e-11	-0.406294	7.44496	8.79771e-12	4.99457e-11	supercont1.247	1451712	1517888	AAEL007288-PB dynamin|protein_coding|supercont1.247:1451712: 1517668:1|gene:AAEL007288	NO	N/A	N/A
AAEL004017	0.288054	6.51172	0.000117369	0.00253277	-0.60469	6.51172	2.6487e-12	1.6451e-11	0.892736	6.51172	7.80512e-25	1.35981e-23	supercont1.105	1317646	1335944	AAEL004017-PA DNA polymerase v|protein_coding|supercont1.105 :1317702:1335835:-1|gene:AAEL004017	NO	N/A	N/A
AAEL013839	-0.22713	3.4577	0.114784	0.324103	1.00857	3.4577	2.71225e-12	1.68319e-11	-1.23564	3.4577	1.03708e-16	9.39211e-16	supercont1.939	81687	97345	AAEL013839-PA |protein_coding|supercont1.939:95000:97217:1|gene:AAEL013839	NO	N/A	N/A
AAEL004440	0.0354189	6.35453	0.578985	0.790291	0.481741	6.35453	2.76091e-12	1.71199e-11	-0.446318	6.35453	1.39857e-10	6.91638e-10	supercont1.119	468797	536244	AAEL004440-PA tubulin-specific chaperone e|protein_coding|su percont1.119:469529:515448:-1|gene:AAEL004440	NO	N/A	N/A
AAEL008166	-0.074595	7.18533	0.201095	0.453121	0.445419	7.18533	2.82259e-12	1.74881e-11	-0.520012	7.18533	5.40659e-16	4.51798e-15	supercont1.304	1072260	1089958	AAEL008166-PA malate dehydrogenase|protein_coding|supercont1 .304:1072918:1089871:-1|gene:AAEL008166	NO	N/A	N/A
AAEL001262	0.0954067	4.51705	0.410887	0.66619	0.845662	4.51705	2.82584e-12	1.7494e-11	-0.750232	4.51705	7.83991e-10	3.5918e-09	supercont1.28	2863070	2888866	AAEL001262-PA |protein_coding|supercont1.28:2863070:2888866: -1|gene:AAEL001262	NO	N/A	N/A
AAEL001717	-0.0419504	3.7519	0.709518	0.871507	-0.927893	3.7519	2.84362e-12	1.75897e-11	0.885882	3.7519	5.93693e-11	3.10371e-10	supercont1.40	3089512	3090623	AAEL001717-PA |protein_coding|supercont1.40:3089575:3090478: -1|gene:AAEL001717	NO	N/A	N/A
AAEL003920	-0.37221	5.34178	2.73161e-05	0.000864555	0.65652	5.34178	2.88525e-12	1.78327e-11	-1.02872	5.34178	6.68318e-27	1.30839e-25	supercont1.100	21431	279934	AAEL003920-PA GPRDOP1: GPCR Dopamine Family|protein_coding|s upercont1.100:21431:279934:1|gene:AAEL003920	YES	OUT	7
AAEL014965	0.288905	6.19675	0.000102363	0.00230728	0.569195	6.19675	2.91929e-12	1.80193e-11	-0.280286	6.19675	0.000645569	0.00133581	supercont1.1366	60903	85344	AAEL014965-PA nova|protein_coding|supercont1.1366:60903:8516 8:-1|gene:AAEL014965	NO	N/A	N/A
AAEL004834	0.300375	6.68644	0.000825295	0.0107345	0.686864	6.68644	2.92019e-12	1.80193e-11	-0.386485	6.68644	8.98834e-05	0.000212233	supercont1.132	1390016	1432234	AAEL004834-PA PHD finger protein|protein_coding|supercont1.1 32:1420729:1432234:1|gene:AAEL004834	NO	N/A	N/A
AAEL009607	-0.0267622	9.94439	0.557591	0.775381	0.351481	9.94439	2.95351e-12	1.82101e-11	-0.378242	9.94439	6.35586e-14	4.50064e-13	supercont1.412	156490	181088	AAEL009607-PC Protein lingerer|protein_coding|supercont1.412 :162852:169913:1|gene:AAEL009607	NO	N/A	N/A
AAEL009607	-0.0267622	9.94439	0.557591	0.775381	0.351481	9.94439	2.95351e-12	1.82101e-11	-0.378242	9.94439	6.35586e-14	4.50064e-13	supercont1.412	156490	181088	AAEL009607-PE Protein lingerer|protein_coding|supercont1.412 :162852:180247:1|gene:AAEL009607	NO	N/A	N/A
AAEL003599	-0.230303	5.26718	0.00311433	0.0284674	0.572068	5.26718	3.00577e-12	1.85173e-11	-0.802359	5.26718	1.13623e-21	1.53847e-20	supercont1.92	1633610	1663657	AAEL003599-PA |protein_coding|supercont1.92:1634046:1663552: -1|gene:AAEL003599	NO	N/A	N/A
AAEL001719	-0.0348162	5.39364	0.650444	0.837374	-0.616364	5.39364	3.00849e-12	1.8519e-11	0.581536	5.39364	7.69681e-11	3.94767e-10	supercont1.40	1876334	1880468	AAEL001719-PA ATP-dependent RNA helicase|protein_coding|supe rcont1.40:1876464:1880087:-1|gene:AAEL001719	NO	N/A	N/A
AAEL002069	0.0559638	3.82197	0.61308	0.812732	-0.889126	3.82197	3.02974e-12	1.86347e-11	0.945031	3.82197	2.26524e-13	1.51335e-12	supercont1.48	2009647	2012562	AAEL002069-PA malonyl coa-acyl carrier protein transacylase| protein_coding|supercont1.48:2009653:2012562:-1|gene:AAEL002069	NO	N/A	N/A
AAEL000115	-0.0494504	4.72758	0.645092	0.835058	-0.877448	4.72758	3.03328e-12	1.86414e-11	0.827969	4.72758	6.92653e-11	3.5865e-10	supercont1.2	5023909	5024868	AAEL000115-PA |protein_coding|supercont1.2:5023941:5024752:- 1|gene:AAEL000115	NO	N/A	N/A
AAEL000115	-0.0494504	4.72758	0.645092	0.835058	-0.877448	4.72758	3.03328e-12	1.86414e-11	0.827969	4.72758	6.92653e-11	3.5865e-10	supercont1.2	5023909	5024868	AAEL000115-PB |protein_coding|supercont1.2:5023941:5024752:- 1|gene:AAEL000115	NO	N/A	N/A
AAEL011134	0.0945725	4.63503	0.258877	0.5216	-0.692622	4.63503	3.10772e-12	1.90835e-11	0.787169	4.63503	3.86249e-15	3.00918e-14	supercont1.542	375605	399896	AAEL011134-PA esophageal cancer associated protein|protein_c oding|supercont1.542:375789:399666:-1|gene:AAEL011134	NO	N/A	N/A
AAEL002108	0.0492929	5.02638	0.547358	0.768799	-0.652477	5.02638	3.19538e-12	1.96059e-11	0.701753	5.02638	1.77203e-13	1.19968e-12	supercont1.49	2769101	2770062	AAEL002108-PA nucleolar essential protein 1 (nep1)|protein_c oding|supercont1.49:2769202:2770050:1|gene:AAEL002108	NO	N/A	N/A
AAEL014887	0.0468578	4.61714	0.600455	0.805129	0.67523	4.61714	3.21612e-12	1.97172e-11	-0.628354	4.61714	1.95862e-10	9.56148e-10	supercont1.1323	103905	113680	AAEL014887-PA |protein_coding|supercont1.1323:104104:113680: -1|gene:AAEL014887	NO	N/A	N/A
AAEL001653	-0.143535	5.2763	0.0470758	0.183567	-0.572277	5.2763	3.28241e-12	2.01074e-11	0.428731	5.2763	3.0844e-07	1.01954e-06	supercont1.38	456131	457171	AAEL001653-PA fetal globin-inducing factor|protein_coding|su percont1.38:456202:456960:1|gene:AAEL001653	NO	N/A	N/A
AAEL008582	0.0820718	5.87576	0.17039	0.409453	-0.477833	5.87576	3.4173e-12	2.09169e-11	0.559898	5.87576	5.87803e-16	4.88506e-15	supercont1.333	933600	934678	AAEL008582-PA RpS2: 40S ribosomal protein S2|protein_coding| supercont1.333:933649:934540:-1|gene:AAEL008582	NO	N/A	N/A
AAEL009911	-0.0962358	5.15149	0.173172	0.41422	-0.562926	5.15149	3.46274e-12	2.11779e-11	0.466679	5.15149	1.61342e-08	6.27204e-08	supercont1.437	962041	963110	AAEL009911-PA rotamase|protein_coding|supercont1.437:962442: 962978:-1|gene:AAEL009911	NO	N/A	N/A
AAEL003402	0.297863	7.32225	0.000138617	0.00292482	0.598438	7.32225	3.49898e-12	2.13824e-11	-0.300573	7.32225	0.000508858	0.00106835	supercont1.86	766613	771050	AAEL003402-PB sphingomyelin phosphodiesterase|protein_coding |supercont1.86:766613:769678:1|gene:AAEL003402	NO	N/A	N/A
AAEL000722	-0.0468274	3.79676	0.70034	0.86712	-0.976696	3.79676	3.5591e-12	2.17322e-11	0.929805	3.79676	6.65334e-11	3.44975e-10	supercont1.15	4033170	4033797	AAEL000722-PA |protein_coding|supercont1.15:4033264:4033518: -1|gene:AAEL000722	NO	N/A	N/A
AAEL000722	-0.0468274	3.79676	0.70034	0.86712	-0.976696	3.79676	3.5591e-12	2.17322e-11	0.929805	3.79676	6.65334e-11	3.44975e-10	supercont1.15	4033170	4033797	AAEL000722-PB |protein_coding|supercont1.15:4033264:4033518: -1|gene:AAEL000722	NO	N/A	N/A
AAEL000722	-0.0468274	3.79676	0.70034	0.86712	-0.976696	3.79676	3.5591e-12	2.17322e-11	0.929805	3.79676	6.65334e-11	3.44975e-10	supercont1.15	4033170	4033797	AAEL000722-PC |protein_coding|supercont1.15:4033264:4033518: -1|gene:AAEL000722	NO	N/A	N/A
AAEL007573	0.0853976	5.75679	0.248103	0.510037	-0.586927	5.75679	3.75659e-12	2.29197e-11	0.672314	5.75679	2.67619e-15	2.11753e-14	supercont1.264	1130473	1132104	AAEL007573-PA |protein_coding|supercont1.264:1130473:1132104 :-1|gene:AAEL007573	NO	N/A	N/A
AAEL007796	0.238018	7.02309	0.000243497	0.00445688	-0.515438	7.02309	3.81331e-12	2.32471e-11	0.753452	7.02309	5.47355e-24	8.99936e-23	supercont1.283	1119152	1135704	AAEL007796-PA CLIPD1: Clip-Domain Serine Protease family D|p rotein_coding|supercont1.283:1119152:1135704:-1|gene:AAEL007796	YES	IN	1
AAEL018203	0.108398	6.22988	0.0871175	0.270368	0.477469	6.22988	4.03725e-12	2.45926e-11	-0.369068	6.22988	1.0651e-07	3.72444e-07	supercont1.511	262446	386890	AAEL018203-PA |protein_coding|supercont1.511:262964:331152:- 1|gene:AAEL018203	NO	N/A	N/A
AAEL012621	0.00711101	7.67533	0.907021	0.969222	0.42952	7.67533	4.05875e-12	2.47037e-11	-0.422407	7.67533	1.08658e-11	6.11834e-11	supercont1.718	472079	489064	AAEL012621-PA arginine/serine-rich splicing factor|protein_c oding|supercont1.718:472079:488309:1|gene:AAEL012621	NO	N/A	N/A
AAEL001007	-0.0174796	6.95663	0.750709	0.895952	0.421903	6.95663	4.1234e-12	2.50771e-11	-0.439381	6.95663	7.63601e-13	4.80158e-12	supercont1.20	2451190	2500518	AAEL001007-PA |protein_coding|supercont1.20:2451941:2500496: -1|gene:AAEL001007	YES	IN	2
AAEL013827	0.0849625	4.23692	0.481578	0.725462	0.858299	4.23692	4.16098e-12	2.52652e-11	-0.773308	4.23692	6.05653e-10	2.80179e-09	supercont1.932	208338	232638	AAEL013827-PA |protein_coding|supercont1.932:208493:230936:1 |gene:AAEL013827	NO	N/A	N/A
AAEL007462	-0.00814099	4.4362	0.93325	0.978329	-0.756223	4.4362	4.15843e-12	2.52652e-11	0.748052	4.4362	1.54397e-11	8.54187e-11	supercont1.257	1338861	1341844	AAEL007462-PA |protein_coding|supercont1.257:1339006:1341688 :-1|gene:AAEL007462	NO	N/A	N/A
AAEL004832	0.0654935	7.23927	0.206271	0.459617	0.393613	7.23927	4.25939e-12	2.58421e-11	-0.328118	7.23927	9.92278e-09	3.97749e-08	supercont1.132	1593306	1620019	AAEL004832-PA |protein_coding|supercont1.132:1608453:1619233 :1|gene:AAEL004832	NO	N/A	N/A
AAEL003908	-0.0355135	6.50437	0.567611	0.7825	-0.494953	6.50437	4.34038e-12	2.63124e-11	0.459435	6.50437	1.84957e-10	9.04074e-10	supercont1.100	755739	770847	AAEL003908-PA nuclear pore complex protein nup107|protein_co ding|supercont1.100:755990:770761:1|gene:AAEL003908	NO	N/A	N/A
AAEL017302	0.533572	4.4593	2.39461e-05	0.000794299	0.94641	4.4593	4.35711e-12	2.63929e-11	-0.412816	4.4593	0.00257768	0.00485375	supercont1.327	1261995	1263518	AAEL017302-PA |protein_coding|supercont1.327:1262136:1262943 :-1|gene:AAEL017302	NO	N/A	N/A
AAEL005914	-0.0893423	5.95359	0.144665	0.374659	-0.477365	5.95359	4.40569e-12	2.66658e-11	0.388017	5.95359	2.81053e-08	1.05374e-07	supercont1.179	1437988	1442169	AAEL005914-PA |protein_coding|supercont1.179:1438096:1442095 :-1|gene:AAEL005914	YES	OUT	1
AAEL005914	-0.0893423	5.95359	0.144665	0.374659	-0.477365	5.95359	4.40569e-12	2.66658e-11	0.388017	5.95359	2.81053e-08	1.05374e-07	supercont1.179	1437988	1442169	AAEL005914-PB |protein_coding|supercont1.179:1438096:1441958 :-1|gene:AAEL005914	NO	N/A	N/A
AAEL005678	-0.0220731	5.29297	0.79868	0.918711	-0.638796	5.29297	4.48527e-12	2.71259e-11	0.616709	5.29297	3.51711e-11	1.88273e-10	supercont1.170	1955716	1958119	AAEL005678-PA UDP-galactose transporter|protein_coding|super cont1.170:1956059:1957530:1|gene:AAEL005678	YES	IN	10
AAEL017049	0.131332	5.11283	0.149138	0.380791	0.678866	5.11283	4.54792e-12	2.74829e-11	-0.547522	5.11283	3.3257e-08	1.23834e-07	supercont1.985	133027	135437	AAEL017049-PA |protein_coding|supercont1.985:133808:134137:1 |gene:AAEL017049	YES	IN	2
AAEL002956	-0.0510447	3.8116	0.691422	0.861131	0.85704	3.8116	4.55478e-12	2.75025e-11	-0.908043	3.8116	7.34611e-13	4.65009e-12	supercont1.73	52106	91092	AAEL002956-PA Probable citrate synthase 1, mitochondrial Precursor (EC 2.3.3.1)|protein_coding|supercont1.73:53696:90 638:-1|gene:AAEL002956	NO	N/A	N/A
AAEL011820	0.0596193	4.23807	0.604374	0.807564	-0.903183	4.23807	4.59667e-12	2.77334e-11	0.962758	4.23807	3.29728e-13	2.15729e-12	supercont1.616	318381	325410	AAEL011820-PA |protein_coding|supercont1.616:318381:325410:- 1|gene:AAEL011820	NO	N/A	N/A
AAEL002366	0.0198958	4.79813	0.858563	0.947568	-0.78558	4.79813	4.65633e-12	2.8071e-11	0.805451	4.79813	2.62135e-12	1.56416e-11	supercont1.55	793654	795703	AAEL002366-PA |protein_coding|supercont1.55:793738:795527:-1 |gene:AAEL002366	NO	N/A	N/A
AAEL003014	0.410655	3.93498	0.00219725	0.0221064	0.983682	3.93498	4.73267e-12	2.85086e-11	-0.572992	3.93498	5.25081e-05	0.000128745	supercont1.74	1529273	1544227	AAEL003014-PA |protein_coding|supercont1.74:1529273:1540366: -1|gene:AAEL003014	NO	N/A	N/A
AAEL007422	0.159714	5.7544	0.0448962	0.177991	-0.636165	5.7544	4.76848e-12	2.87015e-11	0.795869	5.7544	7.07232e-18	7.12485e-17	supercont1.255	864294	865533	AAEL007422-PA cp27, putative|protein_coding|supercont1.255:8 64483:865322:-1|gene:AAEL007422	NO	N/A	N/A
AAEL009331	0.0868136	5.27575	0.32995	0.594051	-0.708425	5.27575	4.89189e-12	2.9421e-11	0.795222	5.27575	1.25054e-14	9.39573e-14	supercont1.390	257242	259027	AAEL009331-PA |protein_coding|supercont1.390:257371:258994:1 |gene:AAEL009331	NO	N/A	N/A
AAEL003758	-0.0804929	6.9939	0.129022	0.347906	-0.414134	6.9939	5.04944e-12	3.03445e-11	0.333639	6.9939	3.49995e-08	1.30003e-07	supercont1.96	140356	173623	AAEL003758-PA sorting nexin|protein_coding|supercont1.96:140 550:173130:1|gene:AAEL003758	NO	N/A	N/A
AAEL007638	0.268502	5.02901	0.00325715	0.0294539	0.676438	5.02901	5.1134e-12	3.07047e-11	-0.407925	5.02901	3.24081e-05	8.19208e-05	supercont1.270	219430	239019	AAEL007638-PA |protein_coding|supercont1.270:219824:238713:- 1|gene:AAEL007638	NO	N/A	N/A
AAEL004151	-0.159269	9.6244	0.00284967	0.0265923	0.406661	9.6244	5.2678e-12	3.16068e-11	-0.565929	9.6244	8.16486e-22	1.1297e-20	supercont1.109	1272961	1273750	AAEL004151-PA |protein_coding|supercont1.109:1273233:1273589 :1|gene:AAEL004151	NO	N/A	N/A
AAEL004151	-0.159269	9.6244	0.00284967	0.0265923	0.406661	9.6244	5.2678e-12	3.16068e-11	-0.565929	9.6244	8.16486e-22	1.1297e-20	supercont1.109	1272961	1273750	AAEL004151-PB |protein_coding|supercont1.109:1273233:1273589 :1|gene:AAEL004151	NO	N/A	N/A
AAEL004151	-0.159269	9.6244	0.00284967	0.0265923	0.406661	9.6244	5.2678e-12	3.16068e-11	-0.565929	9.6244	8.16486e-22	1.1297e-20	supercont1.109	1272961	1273750	AAEL004151-PC |protein_coding|supercont1.109:1273233:1273589 :1|gene:AAEL004151	NO	N/A	N/A
AAEL004151	-0.159269	9.6244	0.00284967	0.0265923	0.406661	9.6244	5.2678e-12	3.16068e-11	-0.565929	9.6244	8.16486e-22	1.1297e-20	supercont1.109	1272961	1273750	AAEL004151-PD |protein_coding|supercont1.109:1273233:1273589 :1|gene:AAEL004151	NO	N/A	N/A
AAEL004151	-0.159269	9.6244	0.00284967	0.0265923	0.406661	9.6244	5.2678e-12	3.16068e-11	-0.565929	9.6244	8.16486e-22	1.1297e-20	supercont1.109	1272961	1273750	AAEL004151-PE |protein_coding|supercont1.109:1273233:1273589 :1|gene:AAEL004151	NO	N/A	N/A
AAEL014349	0.17065	6.95082	0.00458802	0.0369572	0.456393	6.95082	5.31196e-12	3.18466e-11	-0.28574	6.95082	1.81383e-05	4.77237e-05	supercont1.1085	191595	192933	AAEL014349-PA CLIPB15: Clip-Domain Serine Protease family B. |protein_coding|supercont1.1085:191595:192933:1|gene:AAEL014349	NO	N/A	N/A
AAEL007990	0.171717	8.28567	0.00437574	0.0356747	0.458213	8.28567	5.37275e-12	3.21857e-11	-0.286495	8.28567	1.73579e-05	4.5957e-05	supercont1.293	994052	1039695	AAEL007990-PB |protein_coding|supercont1.293:994669:1037100: 1|gene:AAEL007990	NO	N/A	N/A
AAEL003502	-0.278519	6.11692	3.31883e-05	0.00098862	-0.525118	6.11692	5.4302e-12	3.25042e-11	0.246595	6.11692	0.00149231	0.00292004	supercont1.88	869665	881260	AAEL003502-PA |protein_coding|supercont1.88:869665:881260:1| gene:AAEL003502	YES	OUT	1
AAEL012084	-0.152391	5.87729	0.0178264	0.095967	-0.502083	5.87729	5.59239e-12	3.34487e-11	0.349687	5.87729	2.33715e-06	6.95105e-06	supercont1.652	157938	173078	AAEL012084-PA |protein_coding|supercont1.652:158067:172999:1 |gene:AAEL012084	NO	N/A	N/A
AAEL003332	-0.00750479	4.86671	0.928419	0.976925	-0.749552	4.86671	5.81006e-12	3.47232e-11	0.742026	4.86671	1.54845e-11	8.56042e-11	supercont1.84	264791	273430	AAEL003332-PA |protein_coding|supercont1.84:265067:273358:1| gene:AAEL003332	NO	N/A	N/A
AAEL012710	-0.0766678	4.13091	0.404289	0.660993	-0.745961	4.13091	5.82121e-12	3.47625e-11	0.669259	4.13091	1.44443e-09	6.40882e-09	supercont1.727	194641	195972	AAEL012710-PA |protein_coding|supercont1.727:194769:195476:- 1|gene:AAEL012710	NO	N/A	N/A
AAEL004886	0.0901009	8.21468	0.0882897	0.272068	0.400662	8.21468	5.88638e-12	3.51241e-11	-0.310561	8.21468	1.0698e-07	3.73446e-07	supercont1.133	1173411	1215775	AAEL004886-PA rbm25 protein|protein_coding|supercont1.133:11 74396:1215775:-1|gene:AAEL004886	NO	N/A	N/A
AAEL009738	0.110472	7.598	0.0343762	0.15017	-0.407092	7.598	6.06905e-12	3.61857e-11	0.517562	7.598	3.31923e-18	3.45856e-17	supercont1.422	97890	116735	AAEL009738-PA |protein_coding|supercont1.422:97890:116669:1| gene:AAEL009738	NO	N/A	N/A
AAEL010339	0.227302	4.06517	0.0456984	0.180325	-0.955604	4.06517	6.11153e-12	3.64103e-11	1.18285	4.06517	2.12756e-17	2.05088e-16	supercont1.472	510200	511705	AAEL010339-PA |protein_coding|supercont1.472:510276:511659:1 |gene:AAEL010339	NO	N/A	N/A
AAEL000505	0.386738	3.3404	0.00295658	0.0273547	-1.13978	3.3404	6.13999e-12	3.65512e-11	1.52638	3.3404	2.17122e-20	2.6687e-19	supercont1.9	800220	801791	AAEL000505-PA |protein_coding|supercont1.9:800431:801791:-1| gene:AAEL000505	YES	IN	1
AAEL003739	0.0660279	7.95559	0.373503	0.634847	-0.583245	7.95559	6.32744e-12	3.76376e-11	0.649271	7.95559	2.36291e-14	1.7409e-13	supercont1.95	52695	94946	AAEL003739-PA M-type 9 protein, putative|protein_coding|supe rcont1.95:53213:94946:-1|gene:AAEL003739	NO	N/A	N/A
AAEL005544	0.361361	7.68141	1.22292e-08	1.68896e-06	0.480505	7.68141	6.53501e-12	3.88419e-11	-0.119143	7.68141	0.0896795	0.123452	supercont1.162	2092841	2111159	AAEL005544-PA YTH domain protein|protein_coding|supercont1.1 62:2096159:2108718:-1|gene:AAEL005544	YES	IN	1
AAEL007799	0.0419157	6.71604	0.506919	0.740492	-0.497646	6.71604	6.64063e-12	3.94388e-11	0.539558	6.71604	1.28559e-13	8.82943e-13	supercont1.283	178221	179977	AAEL007799-PB regulator of chromosome condensation|protein_c oding|supercont1.283:178374:179571:1|gene:AAEL007799	NO	N/A	N/A
AAEL012990	-0.0891444	4.82693	0.298519	0.563628	-0.67513	4.82693	6.66517e-12	3.95536e-11	0.585967	4.82693	4.55784e-09	1.8981e-08	supercont1.772	265236	266119	AAEL012990-PA mrg-binding protein|protein_coding|supercont1. 772:265300:265953:1|gene:AAEL012990	NO	N/A	N/A
AAEL018178	-0.00253401	4.83909	0.979976	0.996105	-0.652336	4.83909	6.75779e-12	4.00719e-11	0.649783	4.83909	1.62311e-11	8.95364e-11	supercont1.394	1100175	1115947	AAEL018178-PA |protein_coding|supercont1.394:1100500:1115872 :1|gene:AAEL018178	NO	N/A	N/A
AAEL004493	0.0254312	7.41245	0.664967	0.845836	0.445368	7.41245	6.98423e-12	4.13824e-11	-0.419935	7.41245	1.30575e-10	6.49115e-10	supercont1.121	1819657	1823860	AAEL004493-PA ribosome biogenesis protein tsr1 (20S rRNA accumulation protein 1)|protein_coding|supercont1.121:181994 8:1823330:-1|gene:AAEL004493	NO	N/A	N/A
AAEL005071	-0.189839	7.01294	0.00108312	0.0133346	0.433467	7.01294	7.09529e-12	4.20076e-11	-0.623303	7.01294	1.51296e-22	2.21862e-21	supercont1.140	2124139	2153337	AAEL005071-PA GTP binding protein|protein_coding|supercont1. 140:2124881:2135473:-1|gene:AAEL005071	NO	N/A	N/A
AAEL006142	-0.0434173	5.4585	0.581616	0.79143	0.5726	5.4585	7.10524e-12	4.20338e-11	-0.616008	5.4585	3.41822e-13	2.23257e-12	supercont1.191	800454	809730	AAEL006142-PA pink: Hermansky-Pudlak syndrome 5 protein (Protein pink)|protein_coding|supercont1.191:800638:809308:- 1|gene:AAEL006142	NO	N/A	N/A
AAEL009894	-0.0237451	6.79022	0.685541	0.857761	0.420084	6.79022	7.16399e-12	4.23484e-11	-0.443826	6.79022	8.05618e-13	5.04491e-12	supercont1.436	537923	539724	AAEL009894-PA LRIM21: leucine-rich immune protein (Coil-less )|protein_coding|supercont1.436:538306:539724:-1|gene:AAEL009894	YES	OUT	1
AAEL017299	-0.081345	4.61589	0.331476	0.59581	-0.651626	4.61589	7.33789e-12	4.33426e-11	0.57026	4.61589	3.91661e-09	1.64277e-08	supercont1.601	364987	379363	AAEL017299-PA |protein_coding|supercont1.601:365027:379363:- 1|gene:AAEL017299	NO	N/A	N/A
AAEL009878	0.0278957	6.55154	0.662606	0.844631	0.473569	6.55154	7.36385e-12	4.34622e-11	-0.44567	6.55154	1.61561e-10	7.93289e-10	supercont1.435	51141	67169	AAEL009878-PA |protein_coding|supercont1.435:51141:67065:1|gene:AAEL009878	NO	N/A	N/A
AAEL006819	-0.035374	3.40687	0.756664	0.897926	-0.965455	3.40687	8.11762e-12	4.78738e-11	0.929999	3.40687	1.18637e-10	5.92096e-10	supercont1.222	317798	318754	AAEL006819-PA |protein_coding|supercont1.222:317841:318555:1 |gene:AAEL006819	NO	N/A	N/A
AAEL002943	0.100142	4.10397	0.347095	0.610874	-0.859855	4.10397	8.30822e-12	4.89598e-11	0.959949	4.10397	4.87806e-14	3.50556e-13	supercont1.72	2826227	2856038	AAEL002943-PA che-11|protein_coding|supercont1.72:2826437:28 55855:1|gene:AAEL002943	YES	IN	3
AAEL010247	-0.0631998	7.29144	0.2147	0.470259	-0.394419	7.29144	8.53265e-12	5.02227e-11	0.331217	7.29144	1.26093e-08	4.97559e-08	supercont1.465	657865	662663	AAEL010247-PA |protein_coding|supercont1.465:658169:662471:1 |gene:AAEL010247	YES	IN	1
AAEL010247	-0.0631998	7.29144	0.2147	0.470259	-0.394419	7.29144	8.53265e-12	5.02227e-11	0.331217	7.29144	1.26093e-08	4.97559e-08	supercont1.465	657865	662663	AAEL010247-PB |protein_coding|supercont1.465:657906:662471:1 |gene:AAEL010247	YES	IN	1
AAEL008147	-0.00263346	3.11163	1	1	-1.12327	3.11163	8.53574e-12	5.02227e-11	1.12051	3.11163	1.88508e-11	1.03387e-10	supercont1.303	258130	260466	AAEL008147-PA PAF acetylhydrolase 45 kDa subunit, putative|p rotein_coding|supercont1.303:258265:260466:1|gene:AAEL008147	NO	N/A	N/A
AAEL011657	0.247691	7.53107	3.89508e-05	0.00109582	0.452438	7.53107	8.57525e-12	5.04161e-11	-0.204746	7.53107	0.0020588	0.00392832	supercont1.599	224876	245535	AAEL011657-PA importin alpha|protein_coding|supercont1.599:2 24876:245535:-1|gene:AAEL011657	NO	N/A	N/A
AAEL012099	0.141008	6.49289	0.136956	0.36185	0.71112	6.49289	8.68481e-12	5.09813e-11	-0.570108	6.49289	5.27795e-08	1.91366e-07	supercont1.656	326709	333495	AAEL012099-PA protease m1 zinc metalloprotease|protein_codin g|supercont1.656:326709:332802:1|gene:AAEL012099	NO	N/A	N/A
AAEL013998	0.0273008	5.22332	0.691184	0.861091	-0.53967	5.22332	8.67848e-12	5.09813e-11	0.566959	5.22332	1.33702e-12	8.17056e-12	supercont1.977	85425	86458	AAEL013998-PA |protein_coding|supercont1.977:85534:86346:1|gene:AAEL013998	NO	N/A	N/A
AAEL010071	0.0590517	5.2204	0.429338	0.681842	-0.586342	5.2204	8.73434e-12	5.12325e-11	0.64538	5.2204	9.3749e-14	6.50335e-13	supercont1.451	626623	634033	AAEL010071-PA spermidine synthase|protein_coding|supercont1. 451:626998:633903:1|gene:AAEL010071	NO	N/A	N/A
AAEL015613	-0.0359608	4.54648	0.707672	0.870663	0.62924	4.54648	8.786e-12	5.14957e-11	-0.665182	4.54648	1.85272e-12	1.11693e-11	supercont1.3775	1509	4295	AAEL015613-PA |protein_coding|supercont1.3775:1509:3940:1|gene:AAEL015613	NO	N/A	N/A
AAEL005845	0.162931	9.66489	0.0186109	0.0989977	0.521938	9.66489	8.87669e-12	5.19871e-11	-0.359006	9.66489	2.83511e-06	8.37304e-06	supercont1.177	1666604	1694081	AAEL005845-PA beta chain spectrin|protein_coding|supercont1. 177:1669285:1694081:-1|gene:AAEL005845	NO	N/A	N/A
[truncated: 7,133 more rows]

## Sheet: Aag2_AaegL5
seqID	log2FC(FAC/L15)	logCPM(FAC/L15)	Pval(FAC/L15)	FDR(FAC/L15)	log2FC(DFO/L15)	logCPM(DFO/L15)	Pval(DFO/L15)	FDR(DFO/L15)	log2FC(FAC/DFO)	logCPM(FAC/DFO)	Pval(FAC/DFO)	FDR(FAC/DFO)	Chr	Start	End	Anno	ISTM	NTER	NRTM	Signal	Network Used
[truncated: 8,023 more rows]
