# Supplementary material for: Aedes aegypti dyspepsia encodes a novel member of the SLC16 family of transporters and is critical for reproductive fitness
Source: PLoS Negl Trop Dis. 2021 Apr 7;15(4):e0009334. doi: 10.1371/journal.pntd.0009334 (PMC8055033; doi:10.1371/journal.pntd.0009334)
Supplement: S3 File — (XLSX) [file pntd.0009334.s007.xlsx]

## Sheet: CPM_Aag2_AaegL5
geneID	Aag2L15noFBS_1	Aag2L15noFBS_2	Aag2L15noFBS_3	Aag2L15.DFO_1	Aag2L15.DFO_2	Aag2L15.DFO_3	Aag2L15.FAC_1	Aag2L15.FAC_2	Aag2L15.FAC_3
AAEL013847	7.85833	10.8498	9.0746	16.5472	13.7595	15.4423	11.2827	8.73032	9.39942
AAEL002175	219.113	217.477	212.308	202.176	196.412	179.571	216.501	207.225	220.132
AAEL021100	28.8687	30.0031	35.9518	32.8442	34.3987	39.3778	33.0262	29.5488	35.1995
AAEL014274	7.03633	6.9749	6.52237	10.2929	9.5552	7.72113	7.62142	6.18798	5.29926
AAEL018112	9.5681	11.8832	8.94856	14.7602	17.0295	18.1263	10.0498	7.81892	10.3278
AAEL013108	82.4961	80.7095	89.8952	54.1447	60.3464	55.7392	81.6687	77.8054	72.0622
AAEL017331	130.961	132.966	123.232	162.113	168.256	179.057	128.257	125.151	114.959
AAEL003154	43.8949	45.9089	40.9617	56.432	55.2078	53.9376	40.1993	44.5151	45.7593
AAEL002551	511.811	481.047	495.29	693.16	611.108	725.308	572.727	546.269	543.967
AAEL020340	273.036	273.792	277.689	275.298	285.467	293.697	297.721	298.078	306.468
AAEL013291	12.9219	12.6951	14.3366	13.8668	11.084	15.1849	16.2516	13.5752	14.0798
AAEL012796	4.89913	5.90468	4.72635	7.25504	7.00715	6.32397	3.58655	4.94079	4.75773
AAEL005271	114.39	113.222	115.607	124.265	118.315	123.17	119.963	111.192	105.444
AAEL009765	64.0503	65.4681	61.6946	58.9338	53.5516	46.9886	64.5205	65.1896	67.1885
AAEL018057	12.067	11.2558	11.2487	16.5115	17.1994	15.1849	10.4608	9.21001	9.4381
AAEL017515	99.4293	93.4046	99.4424	137.56	132.584	129.789	93.6986	88.7423	92.7951
AAEL021365	26.2383	37.4947	34.7229	64.2232	51.7679	61.1072	46.4384	37.4636	37.9071
AAEL004195	126.851	124.847	129.691	139.883	141.502	144.863	128.966	122.752	124.204
AAEL025363	209.018	217.993	206.1	284.662	290.393	276.233	188.593	191.971	189.265
AAEL025198	49.5502	52.2933	50.3829	48.9626	44.8457	41.1794	48.0822	51.8063	55.0427
AAEL010711	36.4969	36.9411	38.0629	39.6704	35.6727	35.9216	36.0149	34.6815	33.9617
AAEL012595	91.3737	92.8879	89.6116	104.573	122.434	107.875	87.3848	79.964	81.1522
AAEL012964	594.8	607.776	582.759	934.22	937.004	892.967	575.118	623.93	618.969
AAEL023829	34.1295	35.5019	35.038	40.278	40.3866	43.4957	33.1756	31.8513	31.5635
AAEL020559	303.779	293.831	316.76	387.662	363.989	406.389	356.339	325.037	336.639
AAEL027002	268.038	269.881	260.107	371.937	325.004	346.863	276.127	274.717	254.945
AAEL019626	75.6241	80.0822	80.474	76.8033	74.7429	73.2772	74.7572	75.6948	76.5105
AAEL019481	78.3532	78.3477	79.0876	125.194	124.09	137.73	86.4135	80.2039	84.0146
AAEL013656	246.535	249.177	228.503	230.017	218.708	200.271	234.284	249.054	241.174
AAEL008232	38.7327	38.4911	40.0795	35.8463	35.7152	29.8183	36.0523	37.2238	37.6364
AAEL007465	350.6	345.424	360.936	469.076	410.874	509.889	435.766	376.219	361.24
AAEL024005	22.2269	26.977	23.0646	23.9095	25.2682	24.2296	22.8269	19.8591	22.8603
AAEL005633	41.6919	46.0934	47.7046	49.0698	59.9642	57.0261	50.9215	45.9062	45.9141
AAEL006825	46.328	44.3958	44.0496	74.7305	69.8591	89.1607	52.9016	49.5518	48.1189
AAEL026323	13.2835	14.651	11.6268	20.1926	23.6544	19.7808	14.6824	10.6491	12.6486
AAEL028056	8.02273	9.85343	8.63347	12.8661	10.2771	11.3611	11.208	9.11408	9.12866
AAEL004217	5.03065	6.86419	5.5771	6.36156	6.62494	7.68436	5.41719	5.42048	5.45399
AAEL026960	6.47737	10.001	8.34989	16.3328	16.1377	16.1041	8.51806	9.40189	8.97393
AAEL014357	5.95129	7.41775	5.16748	7.43373	6.79481	7.42699	6.0523	4.98876	6.61441
AAEL019586	119.815	123.408	131.204	154.071	140.058	154.57	141.183	126.782	131.166
AAEL014251	22.3256	19.67	23.2537	15.4393	15.3308	13.751	18.792	20.051	20.7716
AAEL017005	12.3629	15.1307	13.7379	16.0469	17.1994	16.5453	14.4583	14.7744	14.8921
AAEL008940	55.1727	64.6193	61.8837	48.7124	50.4939	42.2088	69.5268	67.0124	66.4922
AAEL026449	5.19505	5.68325	4.00164	13.7596	11.8484	11.9861	6.46326	3.64563	4.06148
AAEL002924	112.22	111.709	110.156	96.6385	97.4206	95.1537	123.4	120.738	125.751
AAEL002499	11.7711	10.8867	10.7131	11.0434	9.85247	9.70656	15.056	13.815	11.9524
AAEL012708	10.3572	7.93441	8.19234	12.0441	11.806	13.7877	9.78829	12.7117	10.4051
AAEL023839	8.12137	7.08561	8.91705	13.6523	14.1417	16.4717	7.3599	7.33923	8.81921
AAEL004236	123.037	124.33	137.222	170.69	149.189	193.69	145.106	142.755	135.305
AAEL016999	15.7824	16.6069	16.9834	21.7294	23.5695	20.9206	13.8979	13.0475	15.8591
AAEL020264	72.7636	88.6439	91.9748	99.7121	88.9695	100.264	99.6389	89.27	90.8611
AAEL001231	5.29369	9.96414	6.6484	14.4743	10.5744	13.1627	8.55542	6.95548	9.0513
AAEL005837	33.2746	34.3578	35.6997	27.948	27.5614	29.1932	33.2877	30.3643	34.4259
AAEL024424	13.152	14.3188	11.5638	14.7602	17.6665	14.2657	10.9091	12.4719	10.8306
AAEL005774	14.3357	14.6141	16.6683	12.9018	10.8717	12.6112	16.5504	17.4127	19.0309
AAEL005717	14.4672	13.47	12.5091	10.0427	9.47026	9.19182	15.2802	15.6378	13.4222
AAEL007038	192.052	183.082	171.188	326.369	284.66	309.25	166.924	177.005	146.832
AAEL021618	129.087	130.899	125.028	153.464	133.858	156.408	145.666	133.833	131.669
AAEL021479	7.43089	9.41058	6.86896	7.43373	13.717	9.15505	9.00374	8.34657	8.58713
AAEL013808	269.123	259.99	249.993	225.907	210.597	249.87	292.267	282.536	272.312
AAEL004567	83.7455	79.3441	84.003	90.956	64.8055	76.4392	93.325	93.5872	88.5789
AAEL004690	36.7599	35.3173	29.4294	32.6298	30.8314	31.2154	36.3138	37.7515	33.2268
AAEL021113	344.846	343.689	341.778	351.351	333.031	323.258	321.856	347.582	329.599
AAEL014760	306.015	315.125	315.468	254.784	274.213	254.761	299.888	322.159	319.812
AAEL018263	22.8845	21.5152	22.8755	24.517	23.9942	27.2446	24.8443	21.538	23.75
AAEL006948	52.5094	50.5219	56.4957	51.7145	52.0652	53.2023	59.7758	56.939	56.1258
AAEL022628	14.4343	19.9283	18.6218	30.4497	24.1216	41.0691	19.8755	19.8111	19.1857
AAEL021853	17.1963	18.5259	15.723	19.728	20.6817	21.5456	23.3499	18.2282	18.2573
AAEL019672	57.836	58.1242	60.2452	74.1944	57.6285	76.9907	74.6451	71.1378	66.3762
AAEL008010	22.194	30.9257	26.5621	25.8751	25.9901	24.1929	32.0174	26.5747	28.7398
AAEL000137	175.514	171.715	173.237	217.079	228.093	219.17	152.951	143.667	146.909
AAEL027597	39.8177	42.9934	42.8207	46.9254	43.2744	51.4374	56.675	50.2234	43.5545
AAEL002410	3.91273	7.45465	4.5373	7.54095	6.37013	6.61811	5.71606	4.74891	6.34364
AAEL018334	42.1522	40.7423	42.3796	41.7075	40.7264	41.7309	43.6737	39.3824	41.5818
AAEL006077	5.49097	7.12252	6.23878	7.36225	7.68663	9.11829	7.02366	6.14001	7.50407
AAEL001060	6.87193	8.93082	8.34989	8.00556	6.66741	8.27264	8.33126	8.34657	9.39942
AAEL003203	668.714	655.419	589.975	1058.74	961.296	1034.82	715.293	832.163	735.708
AAEL022637	60.4664	64.6562	65.0976	82.3429	72.025	75.8877	80.3611	67.684	65.9507
AAEL003184	17.6237	19.5961	17.1094	19.3349	23.8243	22.3177	15.5417	14.9663	16.7101
AAEL000106	15.9139	16.57	15.723	12.6516	14.1417	13.8245	14.122	15.398	17.7931
AAEL020570	40.3438	48.7874	45.499	75.5167	71.6428	74.2331	50.1743	45.2826	42.6649
AAEL007518	9.99554	11.5879	9.61025	11.9011	13.8444	13.898	10.1619	9.11408	11.3721
AAEL005798	111.2	76.6132	104.452	127.91	114.323	127.252	115.255	124.767	121.419
AAEL013460	169.365	170.276	181.712	166.651	149.613	183.432	224.869	192.931	197.465
AAEL023182	89.5324	92.2975	103.097	141.563	119.037	144.348	119.851	118.099	106.72
AAEL019505	294.046	303.021	309.797	340.808	341.312	339.583	305.193	304.218	316.525
AAEL024602	14.2699	19.9652	15.597	20.6572	20.9365	25.6268	11.1333	14.3906	21.4678
AAEL026027	229.174	238.586	227.148	333.16	317.572	305.499	223.935	229.195	215.49
AAEL013723	182.78	171.125	184.674	246.957	218.878	244.098	214.894	203.004	202.803
AAEL009640	23.7065	27.752	21.6782	27.3047	27.9861	30.333	25.4795	23.121	23.9821
AAEL002769	5.42521	10.0379	8.06631	22.2655	20.9365	17.0233	10.7223	7.00345	8.78053
AAEL023845	24.956	30.9626	25.3963	31.915	33.0398	33.4582	22.7895	23.7446	24.8717
AAEL019639	59.9075	61.2979	57.5039	66.8321	74.0209	65.0046	54.1719	50.3673	52.9926
AAEL003746	165.354	165.774	152.787	295.634	241.938	271.416	141.258	162.998	154.955
AAEL025250	46.9856	47.8279	53.4078	66.6892	61.493	73.5713	63.4745	54.8284	49.1632
AAEL019696	156.378	171.346	164.761	228.873	200.235	233.803	168.082	165.349	156.928
AAEL002859	34.8857	36.3138	39.4493	49.0698	44.3786	46.8415	47.7086	42.6443	42.7035
AAEL007202	12.33	12.8427	14.7147	13.3664	11.4662	13.1259	11.5068	13.2874	12.9194
AAEL019844	33.1102	35.5019	32.4228	32.6298	33.5918	31.3257	32.9888	29.4049	34.3872
AAEL013846	5.85265	7.8975	3.62354	7.18356	8.74832	7.16962	4.40847	3.78954	5.37662
AAEL026260	196.195	211.756	213.095	252.282	220.067	236.45	219.938	211.015	220.751
AAEL021067	6.54313	7.23323	7.49915	9.25643	8.62091	10.4419	6.35118	6.57173	7.92955
AAEL004881	20.287	23.5449	22.0878	31.0573	28.8779	32.87	25.2927	21.8258	22.6282
AAEL004892	26.1068	27.8996	26.6881	28.627	29.3026	28.9359	23.1631	25.7113	24.9878
AAEL027264	12.9547	11.6986	12.1625	8.82756	9.5552	7.61083	12.0672	12.376	17.0969
AAEL003277	10.2586	11.3665	10.9651	12.8661	12.9951	13.7877	12.2914	11.3686	9.32206
AAEL009072	4.60321	5.2404	4.75786	7.68391	9.47026	8.75061	5.11831	4.02938	5.0285
AAEL005052	28.8029	30.9626	29.8075	34.2023	30.3218	29.7447	29.9253	32.9066	30.4031
AAEL024980	23.2133	27.2353	28.043	39.2058	34.6535	40.0028	22.2665	24.1763	23.0537
AAEL024930	10.7847	12.2522	11.8474	19.0489	19.4501	18.6042	9.33998	9.78564	9.90227
AAEL001074	12.2314	13.5069	11.7844	12.1156	12.9526	11.8023	12.1046	11.8003	10.4825
AAEL019426	294.375	309.995	312.601	392.272	365.178	351.128	321.407	321.055	321.708
AAEL014134	17.6566	20.3711	16.3532	26.1253	34.059	36.5834	16.7372	16.0216	17.1743
AAEL011386	36.1352	36.4245	35.2271	40.8855	42.7224	42.5397	36.3138	37.4157	32.0277
AAEL012233	273.726	276.007	276.523	243.312	209.79	240.899	365.866	343.409	349.829
AAEL019446	23.7394	29.1174	26.9087	23.4448	30.3643	21.6559	28.3188	30.5082	28.3143
AAEL011196	46.3938	38.7863	42.2851	43.6374	40.6414	44.1207	40.2366	41.6849	42.162
AAEL011204	56.9154	62.3312	57.2519	73.4438	69.6893	75.52	55.3674	51.6624	49.434
AAEL009763	4.04425	5.38802	4.56881	6.68321	6.15779	8.75061	6.7995	5.08469	6.26628
AAEL019737	372.958	362.326	372.311	333.839	319.993	332.45	401.806	381.016	359.46
AAEL005531	17.4593	20.6664	18.3382	13.7238	17.1994	13.751	12.665	15.3021	16.5167
AAEL005528	99.7252	93.8105	96.26	154.536	125.492	141.701	103.487	108.553	102.388
AAEL005520	24.397	23.6556	24.6085	32.2367	26.2025	25.7371	20.3238	22.7372	21.7773
AAEL005524	152.563	193.858	195.671	156.073	176.113	134.421	189.041	188.469	150.159
AAEL005526	71.2511	72.4061	75.2435	63.5084	66.3768	63.3133	76.7746	78.8607	74.6539
AAEL002346	359.28	360.776	343.102	355.032	310.141	343.811	347.634	353.626	322.714
AAEL002335	226.642	216.48	233.608	326.191	286.783	341.2	249.602	245.744	238.776
AAEL019424	287.931	310.475	314.618	365.003	336.088	338.443	298.879	296.016	286.276
AAEL007651	348.759	365.352	350.727	475.33	457.928	453.083	293.91	284.839	294.593
AAEL007650	249.757	247.664	250.056	275.477	261.94	240.826	232.976	248.766	252.663
AAEL007658	66.3519	73.3656	73.8571	113.114	109.864	101.073	71.6937	69.4588	64.0166
AAEL027190	88.0857	84.4369	89.2965	109.076	99.7138	115.67	89.4396	89.27	93.0659
AAEL011287	29.4605	28.1948	33.5256	44.5667	31.8507	40.0028	36.3512	31.5155	34.4259
AAEL004193	16.1441	18.7473	18.1492	22.1225	28.4533	27.7593	15.7285	19.3794	16.1686
AAEL011359	20.4514	21.6259	20.8905	30.1995	25.1408	33.1641	28.9539	22.4494	25.684
AAEL011352	61.4199	56.5742	55.2353	44.8526	54.7407	45.7753	51.4819	52.7177	52.4511
AAEL013840	19.4979	18.5259	17.1409	34.2023	32.9973	35.0392	16.6625	16.933	15.7044
AAEL024429	5.95129	6.19991	6.33331	8.89904	8.19624	10.8096	6.6127	7.48314	6.69177
AAEL012717	6.04993	3.83804	4.5373	7.2193	6.58247	9.6698	4.10959	5.75626	6.0342
AAEL015411	20.3199	23.0651	21.7097	25.8036	25.6504	24.009	23.1258	22.3535	24.7557
AAEL025130	366.481	370.186	377.194	422.15	371.931	414.404	392.316	366.578	378.375
AAEL020236	606.703	601.76	543.026	701.058	676.041	649.384	557.858	597.116	547.758
AAEL022589	23.9367	17.3819	13.5489	18.2269	18.983	30.811	18.1569	23.5527	23.3632
AAEL024497	146.514	143.521	143.145	170.011	188.683	165.416	131.395	144.962	135.073
AAEL005832	208.624	198.988	199.862	256.249	236.459	251.268	210.037	219.265	196.769
AAEL005839	598.844	578.289	601.854	604.241	515.131	589.122	571.569	596.876	556.036
AAEL022930	112.68	111.229	104.83	146.923	126.129	133.245	116.899	120.114	114.108
AAEL019990	320.449	304.792	326.717	382.23	360.974	428.633	383.238	381.496	348.862
AAEL011728	106.959	111.857	107.603	86.2742	83.2364	82.3955	119.402	119.538	115.539
AAEL019539	42.6125	45.5398	45.7511	51.7145	48.4979	45.187	52.528	45.8102	52.6445
AAEL021676	13.3493	13.3962	12.9502	16.3685	16.7322	15.6261	14.3088	14.3427	14.5826
AAEL015095	19.5965	17.7509	18.0547	20.9789	23.1023	18.8616	18.9041	19.4274	18.412
AAEL001008	16.6702	17.6402	14.6202	11.6867	13.9294	11.9861	17.0361	15.5899	16.0912
AAEL002287	81.7069	83.0714	84.2236	100.177	97.2507	101.956	84.6575	78.429	83.5504
AAEL014655	7.85833	7.8606	8.98007	6.82617	9.04559	6.50781	10.0498	9.21001	9.01262
AAEL013600	18.1827	19.5961	15.0928	23.016	22.6777	23.2737	16.401	18.3241	16.362
AAEL022743	50.4709	53.8802	50.9186	59.3984	49.4747	66.1076	70.5355	61.2562	54.7333
AAEL027520	21.372	19.0426	24.64	17.6909	18.9405	19.8543	20.8095	22.0657	23.5179
AAEL001094	74.8679	66.2062	72.7858	56.3963	55.5051	59.8571	71.0585	72.0971	65.6026
AAEL001433	7.00345	7.30704	5.5771	9.86399	7.68663	11.0302	7.1731	6.23595	5.53135
AAEL024396	81.3452	93.2201	86.6183	116.081	110.416	109.309	94.5579	99.8231	95.8509
AAEL012549	10.686	10.4439	9.67327	12.7231	13.0375	14.3392	8.1071	8.68236	8.66449
AAEL014853	23.7723	24.5782	25.5223	20.1569	25.0134	22.281	26.6376	32.4269	25.9935
AAEL019733	44.5196	48.1231	38.9451	62.2218	52.1926	69.7843	50.7721	49.1201	44.1734
AAEL013076	157.561	158.504	157.451	131.091	134.792	120.045	158.555	152.637	148.457
AAEL024179	44.1908	45.097	44.0811	40.4924	40.8963	41.4	45.99	41.7329	43.2064
AAEL020619	82.0028	92.9248	89.3911	37.1687	44.2087	41.9515	87.4222	90.0375	88.2695
AAEL009250	15.0262	14.0974	14.8092	18.0125	17.3692	15.6261	14.2341	12.9995	18.2186
AAEL014749	279.02	334.094	283.014	229.731	190.085	168.982	294.396	361.253	242.722
AAEL024519	227.135	244.195	238.87	250.281	249.667	228.766	227.335	233.992	219.552
AAEL013653	223.223	216.739	235.75	424.259	345.983	462.496	279.303	289.876	260.051
AAEL026603	7.56241	6.67966	6.33331	16.3328	11.2964	17.1703	7.88294	7.67501	5.26058
AAEL004392	112.877	122.78	128.84	83.3436	97.7603	81.8807	105.803	101.598	104.941
AAEL024438	56.0276	61.8146	60.9069	83.5938	82.8967	74.7479	60	59.6252	59.5684
AAEL019521	379.699	364.724	376.123	416.575	380.042	408.117	391.196	381.496	373.54
AAEL026297	330.116	317.118	329.427	372.294	333.625	364.29	341.432	333.719	324.764
AAEL026478	32.1567	28.7853	29.8075	26.5184	26.3723	26.068	30.4483	31.9952	31.9116
AAEL023745	229.174	235.08	245.487	322.188	273.321	305.646	237.161	218.642	225.896
AAEL025993	94.7603	97.3903	93.4557	126.409	116.573	117.508	71.1333	72.241	78.2898
AAEL003806	4.40593	4.64993	5.5771	7.64817	5.86052	6.14014	6.08966	5.8522	5.95684
AAEL003812	37.6148	42.8458	40.9932	60.7207	51.046	55.8863	39.0037	43.1719	40.6535
AAEL019900	96.2728	95.9879	109.336	85.1663	73.4689	102.323	120.785	111.815	109.312
AAEL007469	35.2474	34.6162	37.9369	25.4105	23.4846	22.7222	36.1644	37.5116	38.6808
AAEL024210	26.6328	24.4675	24.7661	27.6263	19.3227	27.9431	32.4658	36.1205	30.8286
AAEL005628	78.6162	83.0714	91.7542	77.6611	73.8935	66.6591	85.0685	90.757	92.9885
AAEL025045	73.5198	79.8976	74.2667	71.4067	68.0755	66.1076	73.3001	78.2371	77.3615
AAEL007664	12.9219	14.0605	11.4063	20.1926	21.3187	23.7884	11.3948	13.911	10.4438
AAEL010557	7.36513	8.04512	7.43613	8.57738	7.60169	9.04475	5.8655	7.19532	6.421
AAEL008031	6.90481	11.0713	11.4378	9.86399	8.28117	10.0007	11.7684	12.1361	8.93525
AAEL008028	81.5754	83.2928	86.0196	71.1208	76.1868	64.453	70.4981	70.754	76.3171
AAEL008468	232.528	244.38	231.623	131.055	110.288	100.411	211.27	218.306	217.695
AAEL009326	141.22	132.634	140.404	146.638	137.935	162.916	166.364	154.699	148.882
AAEL009327	4.93201	7.34394	5.6086	8.8633	8.49351	8.12557	7.47198	9.11408	7.19462
AAEL009473	141.45	148.945	147.021	142.277	121.924	131.553	160.834	155.131	144.705
AAEL009466	31.0388	33.4721	29.9651	41.2072	46.417	44.4149	31.4944	34.3936	28.8558
AAEL026227	77.4325	77.2774	72.5968	74.9092	81.0281	79.4173	73.7858	72.7687	75.2727
AAEL026571	140.069	147.691	135.961	188.345	165.581	166.115	145.666	144.674	138.709
AAEL026486	56.5866	61.7408	62.955	87.9539	64.1685	83.1308	75.0187	68.8353	60.4193
AAEL020095	125.931	124.81	119.01	170.011	140.525	148.466	121.494	142.995	127.724
AAEL027069	101.797	103.295	95.4408	122.549	112.029	113.501	89.7758	92.7237	94.5358
AAEL017994	8.18713	7.8975	6.39633	9.07773	7.89896	7.90497	7.65878	6.66767	9.28338
AAEL026253	153.484	157.839	145.572	154.822	172.503	159.313	139.203	145.298	143.97
AAEL007268	64.4449	68.3097	70.076	94.9945	71.4304	90.8887	83.7235	77.8054	72.9519
AAEL013803	17.6566	17.4188	24.1674	14.4386	13.4622	16.7291	25.2927	22.7852	18.412
AAEL011818	5.42521	6.38443	5.19899	4.07426	4.33169	3.63996	7.88294	9.44986	7.62011
AAEL008096	105.676	110.196	101.27	63.7586	70.2838	55.2612	105.803	106.107	113.373
AAEL008078	202.64	225.559	227.148	207.465	195.86	201.485	251.582	224.878	234.289
AAEL007892	89.7954	109.31	95.7874	116.367	113.176	111.736	88.3935	103.325	102.349
AAEL007915	1527.57	1513.33	1551.54	1849.14	1789.71	1902.05	1646.04	1581.39	1568.7
AAEL023261	6.08281	6.31062	5.38804	6.96912	7.21948	6.1769	5.94022	6.23595	6.0342
AAEL021303	15.5194	15.02	16.2271	15.1176	17.6665	16.1776	15.2428	16.8371	16.2072
AAEL019853	9.86402	10.1856	9.61025	11.4008	14.0143	12.5009	10.3487	10.3133	9.28338
AAEL022680	64.6093	76.5763	71.62	57.4685	72.2373	65.0781	75.3549	66.8685	81.6164
AAEL020709	24.1997	26.9032	28.7992	32.9157	36.2673	32.7596	28.2441	28.9732	26.4963
AAEL020614	315.648	319.517	330.372	319.15	305.554	280.865	315.093	333.959	303.373
AAEL024879	7.59529	8.11893	8.60196	7.68391	6.4126	6.80195	6.91158	7.19532	6.80781
AAEL023125	95.944	94.032	100.199	185.629	171.187	185.638	106.364	94.9303	85.7552
AAEL009782	18.6101	16.939	17.2984	24.3026	18.2186	23.7149	17.7833	18.5639	17.445
AAEL009773	43.5989	43.0672	40.8672	32.1652	36.055	33.0538	43.3001	43.6516	40.0346
AAEL024849	248.705	233.087	244.92	387.126	325.981	423.044	314.421	290.691	287.243
AAEL023159	81.674	78.7536	82.081	91.778	75.7621	80.0424	86.675	82.4584	78.1351
AAEL019997	65.3327	73.587	76.882	66.3675	52.7447	62.3941	97.0984	79.7242	88.4242
AAEL024540	25.2519	26.8294	20.7014	23.0875	27.7738	27.4652	28.9913	29.261	26.8444
AAEL019980	82.1673	82.4071	89.139	105.609	97.2507	106.037	91.0834	87.7829	77.5936
AAEL015180	66.1875	54.4337	52.305	90.134	81.4103	92.433	57.721	55.7877	52.6832
AAEL025134	162.69	145.403	159.404	170.94	164.562	184.167	176.6	166.26	167.294
AAEL013887	38.5354	38.8601	41.8125	30.0923	30.3218	32.7596	39.2279	40.2938	37.7137
AAEL019465	42.2509	45.3184	45.6881	67.6541	51.0885	68.093	47.5592	44.9468	47.2679
AAEL021054	28.9344	27.7889	28.8938	41.8505	36.7769	37.4291	27.6837	28.8293	26.9605
AAEL019976	17.6566	16.5331	16.1956	21.8009	16.8596	20.9206	17.9701	20.5786	16.7488
AAEL024925	7.66105	6.45824	5.92369	7.61243	8.36611	7.05932	6.91158	8.68236	7.58143
AAEL011017	75.3611	80.8941	79.0246	70.1201	82.5994	72.7625	75.9527	77.1818	80.0305
AAEL011023	70.8565	74.2882	70.9583	92.0639	86.2091	83.6823	71.3201	70.8499	69.9348
AAEL008021	118.763	117.983	121.247	159.253	126.511	153.393	114.134	117.763	105.714
AAEL008024	38.0751	40.4839	38.9451	38.3481	42.3826	37.8335	38.8917	32.9546	36.8241
AAEL008015	132.539	123.924	132.558	223.798	168.978	232.002	150.224	142.228	136.118
AAEL019621	43.9935	45.2077	38.8506	49.6773	33.5918	32.0243	45.3549	40.5337	41.0016
AAEL021556	103.704	97.87	113.558	123.264	111.902	129.421	119.776	105.531	110.318
AAEL005440	39.4889	42.2922	40.4891	54.7523	46.3746	57.0261	49.8755	43.6516	43.3224
AAEL005437	91.8011	114.661	51.6118	76.5174	83.1939	55.298	127.36	58.0423	111.091
AAEL005438	8.35153	16.9021	8.16083	7.18356	9.21546	11.067	13.0386	9.73767	14.544
AAEL019533	227.398	221.831	213.442	220.689	225.29	231.524	210.187	203.34	210.23
AAEL026060	10.8833	11.8463	11.7844	8.00556	6.70987	7.13285	10.4981	11.7044	9.08998
AAEL026028	115.902	122.042	111.006	151.427	127.275	131.627	130.946	119.442	125.016
AAEL008959	54.8768	47.5695	47.7992	47.6045	41.3209	38.6056	53.4994	53.821	45.7206
AAEL019549	411.954	387.384	419.826	509.139	437.756	498.27	429.452	420.543	398.721
AAEL008347	425.731	436.798	397.99	358.749	354.052	316.235	403.3	419.679	407.386
AAEL006822	269.419	259.474	296.027	255.213	255.103	253.327	292.752	296.687	273.357
AAEL002925	40.6726	40.3363	41.5604	43.8519	47.139	46.3635	45.3549	40.5337	47.9641
AAEL013884	41.8234	47.9386	41.8755	51.2141	47.4787	44.5252	38.1071	40.4857	41.0016
AAEL022080	137.767	135.623	138.577	144.029	133.56	138.245	142.117	196.336	138.129
AAEL002518	4.89913	6.93799	4.60032	8.47017	10.0223	11.7655	5.67871	4.41313	6.45969
AAEL021554	105.676	94.9546	102.53	139.347	110.501	150.856	137.597	123.999	110.743
AAEL019422	99.0676	101.154	109.053	171.619	137.255	163.32	120.187	115.029	113.103
AAEL027527	11.508	12.1415	11.9104	16.5829	15.9253	16.6188	12.4408	13.2394	13.4996
AAEL023574	47.7747	50.0421	50.0363	39.0271	42.9347	39.1572	44.5704	49.3119	47.5
AAEL025729	11.6724	12.8796	11.2487	14.2956	14.1842	14.6334	13.599	15.4939	12.1071
AAEL024410	74.9336	80.0822	73.6996	80.413	70.9633	70.6667	78.9788	83.8495	78.8701
AAEL009872	65.4642	71.7418	65.4127	163.435	124.345	139.458	66.8369	80.8275	77.6323
AAEL009869	23.9038	23.7294	23.2221	45.21	40.6414	45.665	27.2727	29.8366	25.1812
AAEL009874	107.485	98.0914	100.86	127.446	97.8452	130.634	126.202	118.147	98.4812
AAEL012709	43.6976	46.6838	42.3166	104.93	130.843	122.987	38.4807	39.1426	41.0403
AAEL008398	47.413	51.4076	47.3265	46.0677	46.5444	43.3486	45.7285	44.611	43.9413
AAEL011365	35.4776	34.9852	35.1326	39.8491	34.2713	32.0978	30.2989	31.2277	32.2984
AAEL008306	20.287	47.8279	26.4046	22.6943	20.7666	20.1117	19.3898	20.2908	42.897
AAEL008316	7.33225	7.27013	8.75951	4.36017	5.22351	3.41936	6.53798	6.81157	6.15024
AAEL020390	11.2121	16.4593	9.61025	15.5108	15.3733	18.6778	13.5616	10.1694	14.3506
AAEL018339	122.577	121.23	136.97	169.868	146.768	169.718	135.056	126.398	123.43
AAEL009475	71.6785	80.1191	65.0031	76.16	65.9946	68.9387	89.066	89.1261	86.7996
AAEL002435	119.946	107.354	116.835	161.97	150.505	152.842	117.572	119.346	116.545
AAEL002451	440.626	412.036	423.103	631.117	493.346	619.823	538.281	512.307	482.813
AAEL006367	26.1396	21.6259	25.6483	16.2613	17.1994	16.5453	26.3387	24.2722	27.0378
AAEL027078	23.0818	18.9688	27.5074	48.498	41.873	47.0621	24.8817	21.9217	22.6282
AAEL022806	81.2466	73.3656	85.9881	88.5972	78.8198	93.3521	96.3512	91.5245	88.1148
AAEL002174	114.751	120.824	119.892	111.971	118.017	100.228	116.675	124.095	120.065
AAEL007838	1636.9	1702.17	1724.05	975.856	1182.64	969.075	1613.72	1545.32	1672.48
AAEL013845	198.332	203.601	181.366	200.425	210.427	203.801	191.32	189.909	182.999
AAEL004233	32.2225	33.6936	30.5322	25.0174	30.2794	22.0971	30.523	29.6447	32.0277
AAEL004227	224.176	209.764	205.029	261.217	222.445	254.393	217.248	206.698	205.743
AAEL004235	158.35	150.569	172.984	208.359	188.598	225.31	179.328	169.906	161.415
AAEL002895	29.6578	32.771	31.6666	28.5198	29.3875	27.5387	29.9626	29.6447	31.3701
AAEL021084	20.3856	20.4818	23.1906	29.3061	26.9669	30.2595	22.6401	23.3608	23.7887
AAEL002918	71.284	67.5716	70.5802	70.5847	57.0764	80.5204	81.1457	77.5176	71.0179
AAEL026043	272.247	253.089	254.813	380.979	351.716	345.061	228.269	253.131	201.488
AAEL026820	20.6158	21.6997	23.7578	14.1884	21.616	15.5893	20.4359	19.4274	17.1743
AAEL001447	137.208	133.04	132.149	140.741	129.356	163.467	147.908	144.962	132.017
AAEL001448	332.845	322.654	320.321	315.934	294.13	315.059	319.763	314.532	307.744
AAEL025687	4.99777	4.46541	5.29351	5.754	6.49754	4.96358	5.94022	7.57907	6.38232
AAEL009150	16.8017	16.4962	15.5655	39.5989	30.4068	37.6865	20.2491	17.0289	17.6771
AAEL022328	131.981	139.756	139.553	193.992	161.249	193.947	153.176	137.671	137.433
AAEL009157	90.6174	86.7987	88.4143	104.251	91.3902	114.089	107.484	104.044	96.3151
AAEL015052	22.9503	24.6889	24.0414	16.297	19.2803	15.6996	24.2092	23.7925	22.1254
AAEL005834	12.7903	13.3962	11.8474	10.2929	11.3388	11.9126	10.9091	12.4239	14.4666
AAEL005840	7.95697	7.41775	6.58538	19.7995	13.0375	16.1776	9.00374	17.2688	7.81351
AAEL004702	68.3247	70.0442	70.3281	77.5538	69.2646	73.3875	74.7198	71.5695	72.449
AAEL013866	85.9813	85.8761	80.0014	80.5559	77.5882	85.7781	90.7846	85.7203	81.1522
AAEL027589	52.0491	51.0385	51.3597	56.5035	50.7912	53.6802	49.6513	47.8249	49.5114
AAEL024283	63.9846	68.4942	71.1789	97.675	89.4791	105.338	80.6227	67.5881	74.0736
AAEL022397	45.0457	45.9089	45.6251	34.4168	33.8891	40.8117	48.4184	45.3785	46.1461
AAEL005790	519.899	534.779	524.94	362.537	413.804	333.663	467.26	475.515	497.899
AAEL012458	7.75969	9.96414	11.8159	13.9382	18.8981	14.5231	8.96638	9.16204	8.66449
AAEL012463	81.3452	80.5619	85.3894	117.439	95.9767	133.061	106.55	92.244	91.4026
AAEL005726	146.25	146.288	146.643	186.093	158.659	188.248	161.507	151.725	146.484
AAEL022542	31.3018	27.8996	32.4228	33.7377	28.9204	35.9584	38.0697	34.7294	35.5089
AAEL006158	1085.77	1025.05	1055.55	1087.54	1172.32	1152.25	1090.46	1105.97	1072.23
AAEL018130	17.0319	18.2307	17.2669	19.1919	13.6321	19.6337	18.1196	20.8664	16.478
AAEL007040	18.2155	14.5034	14.2736	29.5205	18.3884	21.6927	18.1196	19.1396	17.1356
AAEL007030	23.312	16.3117	21.9933	44.3522	37.4564	44.3046	20.8468	18.7078	18.6441
AAEL007034	42.1193	42.2184	42.5687	39.9921	45.7376	43.8266	43.6364	43.5077	47.0745
AAEL007029	164.466	156.917	164.446	156.037	151.567	163.945	156.538	160.887	154.375
AAEL003043	83.4167	77.462	87.4375	79.0549	73.5113	85.5207	84.7323	84.665	78.5993
AAEL003026	322.29	328.226	341.81	528.867	459.839	604.675	436.812	393.392	353.619
AAEL003047	41.2973	36.3876	37.9999	71.371	60.9409	75.2259	37.7709	35.5449	32.7239
AAEL027482	10.2257	12.4367	6.17577	10.6145	12.9101	16.1408	7.62142	9.30595	9.20602
AAEL003036	34.1953	33.6197	35.8257	40.9213	36.3522	46.9518	41.8431	37.3197	36.2439
AAEL020816	30.9401	29.7448	33.5886	36.0608	33.5494	41.4367	39.5641	35.0652	34.89
AAEL017455	5.12929	3.65352	4.66333	11.2221	6.37013	7.68436	8.92902	13.0955	8.4324
AAEL002754	4.96489	6.16301	5.48257	6.46878	7.55922	7.09609	7.5467	5.56438	5.87947
AAEL027067	7.23361	8.85701	5.73464	6.43304	8.19624	9.70656	7.84558	7.67501	7.46539
AAEL004057	762.258	750.189	779.249	536.515	655.02	560.922	699.452	690.319	714.743
AAEL004064	61.1569	62.3312	63.6797	52.5722	62.2999	59.7101	63.6239	61.4481	69.0838
AAEL004056	13.5137	13.5808	14.3366	12.33	12.0183	10.8831	13.9352	14.3906	14.3892
AAEL026169	185.312	174.815	176.955	211.575	187.579	216.339	187.098	189.813	165.863
AAEL004074	151.248	141.971	147.084	163.363	135.174	158.136	155.118	160.216	134.067
AAEL025030	92.2943	85.1011	96.9217	106.395	114.917	114.787	98.4433	88.9342	96.0056
AAEL021006	5.95129	7.38085	7.46764	12.0441	9.72507	13.1995	8.21918	7.5311	8.27768
AAEL019987	122.971	127.467	127.454	98.211	102.771	95.742	117.609	114.789	124.823
AAEL001622	56.455	54.1016	56.2121	48.6409	55.0804	47.5401	55.741	51.3746	54.6172
AAEL025607	164.532	154.149	159.719	149.175	124.855	155.967	188.257	161.127	173.29
AAEL001604	17.7223	18.5628	18.0862	28.1624	23.4846	32.1346	20.0996	17.5566	22.0093
AAEL013702	140.529	136.656	150.802	139.275	126.129	156.114	185.193	172.592	172.864
AAEL010932	198.365	206.959	197.183	184.843	184.437	186.19	178.954	189.477	174.682
AAEL019957	687.094	714.392	667.802	288.45	400.469	313.772	702.889	635.587	706.117
AAEL020617	103.802	105.694	115.386	108.325	98.3973	109.383	112.416	106.299	109.621
AAEL010933	19.8924	18.3045	20.4809	34.0951	26.797	35.554	23.6862	22.4974	22.0093
AAEL010089	14.5987	14.2819	13.4859	9.36364	10.9566	9.30212	13.076	14.8224	15.9365
AAEL005165	874.544	892.307	859.566	1207.45	1086.15	1110.08	836.862	879.7	851.131
AAEL009515	6.24721	8.08203	6.86896	8.75608	6.07286	9.55949	10.0872	9.97751	8.4324
AAEL009517	6.34585	6.1261	5.9552	7.00486	7.8565	7.9785	6.7995	6.28392	7.54275
AAEL019522	61.3542	62.1467	61.6631	71.5854	65.0603	70.2255	60	58.8098	56.822
AAEL021432	10.0613	11.3296	11.1857	9.22069	10.7443	11.9494	11.9552	12.8077	9.82491
AAEL021015	18.0183	18.7843	19.8507	16.2613	18.9405	17.8689	20.137	17.7485	17.7158
AAEL013114	27.6192	26.9401	27.6334	21.6579	22.5927	21.8765	27.9078	29.0691	26.6124
AAEL026668	151.873	144.738	151.117	153.035	139.209	174.534	157.995	150.142	149.385
AAEL013405	107.781	106.284	106.154	90.8845	81.4103	90.6314	123.699	117.476	108.229
AAEL013526	16.4729	15.0938	16.6053	48.5694	36.8618	44.9664	14.9813	12.376	15.4336
AAEL004544	57.0469	55.3932	60.2137	52.4293	54.4009	48.6063	52.6401	60.1529	60.3033
AAEL013525	55.0741	52.4409	57.1574	49.177	50.3665	45.4444	50.2864	57.1788	56.2805
AAEL015603	24.0353	21.0723	19.2205	26.0895	20.0872	21.4353	18.5679	18.3241	19.8045
AAEL004546	177.388	172.453	171.441	208.466	195.308	207.073	175.554	178.492	165.399
AAEL004559	176.829	160.681	168.92	163.435	158.914	189.388	195.766	187.03	180.059
AAEL004581	23.6079	22.0687	19.5041	24.517	29.8972	25.2591	16.1021	21.2502	21.1197
AAEL020830	96.3714	102.631	102.877	193.563	194.586	216.559	108.792	96.897	104.361
AAEL004694	303.976	303.98	302.108	373.831	344.837	338.994	318.493	330.937	303.064
AAEL027356	26.9945	27.9365	28.7677	20.4785	23.9517	27.171	29.2902	27.0544	24.5236
AAEL019473	58.9539	56.9063	57.819	85.5594	73.0017	91.4402	62.6152	59.0016	61.7732
AAEL023265	88.4473	118.057	97.0163	97.2461	138.529	90.5578	108.381	133.593	89.3525
AAEL011757	29.4276	34.7269	30.6583	36.5254	42.2127	37.0982	38.1818	33.4822	29.0492
AAEL014055	291.317	272.132	282.352	331.158	389.3	401.572	272.017	272.415	261.598
AAEL008426	28.244	33.0662	32.2337	25.5892	27.2217	29.4138	41.5816	38.519	38.0232
AAEL014822	20.55	21.5152	24.0729	30.6999	39.0277	38.6424	22.4533	20.1949	20.4234
AAEL005504	17.5251	18.4152	18.6848	16.9403	16.6473	18.1263	20.4359	22.0657	19.4564
AAEL005507	21.7008	20.6295	19.0314	21.5149	25.1833	25.7371	19.5766	16.7411	18.7215
AAEL011830	48.3666	50.485	46.0347	57.0039	63.4465	63.7177	46.5504	42.6922	45.1404
AAEL021955	37.1545	36.609	30.8158	38.1336	37.4139	49.4888	37.9203	39.958	40.1893
AAEL008071	40.9685	43.5101	41.8755	45.9605	42.7224	47.3195	51.2578	39.6702	44.7149
AAEL013402	32.354	33.8781	36.3614	36.5968	40.2168	37.6865	39.9751	33.9619	38.8742
AAEL013404	208.69	205.409	213.631	236.914	252.045	251.929	209.738	209.096	227.791
AAEL013661	540.68	490.273	508.272	438.519	468.544	500.844	585.43	608.82	576.691
AAEL023350	22.0625	24.8734	23.6948	30.9143	31.4685	32.9803	27.2354	24.3202	25.6067
AAEL013305	31.236	31.221	29.1773	21.3362	24.2065	20.1117	32.5031	33.818	31.6022
AAEL020256	28.4412	25.5746	27.6334	53.5372	55.9298	61.6955	22.4907	19.3794	17.7158
AAEL006937	35.6749	33.2876	42.6317	35.203	28.7081	72.0271	42.8518	43.124	52.9539
AAEL018127	52.2793	48.8243	52.7776	50.5708	52.6598	63.9015	56.8244	50.1274	51.6775
AAEL018054	75.4268	75.3953	75.5271	69.5483	69.1372	71.5491	76.9988	77.9493	71.482
AAEL006947	6.37873	6.90109	7.27858	6.71895	6.03039	8.05204	7.32254	7.3872	7.38802
AAEL021877	260.969	231.316	221.004	251.317	241.301	270.24	260.623	246.08	235.875
AAEL013826	177.059	173.93	167.439	221.368	205.331	227.369	181.457	183.145	172.245
AAEL004689	57.6716	61.5562	58.9849	54.5379	53.6365	59.8939	62.7646	56.6032	60.0712
AAEL004700	26.5671	21.9211	26.0895	20.8002	19.4077	21.9133	27.5342	26.095	26.7671
AAEL014428	7.16785	6.38443	5.98671	5.43234	6.75234	7.9785	7.84558	7.14735	6.18892
AAEL010050	47.3473	52.9207	51.3282	69.727	71.0482	77.579	51.594	49.3119	49.8208
AAEL010047	80.852	82.7024	83.9085	50.4279	52.0652	53.3126	82.6775	86.2479	79.7984
AAEL012212	32.0252	33.1031	29.6185	36.7755	38.8153	43.9001	36.7995	30.6521	31.0993
AAEL012206	55.1398	52.8469	54.6366	59.1125	57.7134	70.3726	59.3275	60.2488	52.8379
AAEL015271	53.0684	50.3743	52.7776	57.1826	55.5051	67.1738	57.3474	57.8024	50.4784
AAEL020403	148.881	146.62	143.366	199.067	174.754	173.027	148.543	160.6	147.567
AAEL019619	8.84473	7.78679	9.23214	5.96843	6.92221	8.56678	8.6675	10.1214	11.8363
AAEL026109	47.7747	41.997	44.0811	40.2422	45.2704	41.6206	43.076	41.8288	40.4601
AAEL026018	25.6136	24.7996	23.6003	26.304	24.3339	25.4797	23.3873	22.4014	25.8387
AAEL006711	134.118	122.448	124.429	140.598	131.564	151.849	129.191	119.442	105.56
AAEL006708	8.71321	9.07844	7.27858	20.1926	18.7707	22.7957	10.0498	8.39454	8.81921
AAEL006707	24.2326	27.3091	24.7346	32.737	31.8082	34.5612	26.7497	25.0397	23.9434
AAEL006715	17.2949	15.9426	15.4079	11.7224	14.9486	16.0673	19.3898	16.6452	20.0753
AAEL019921	52.8054	50.8171	51.2652	55.7887	55.0379	50.7389	55.6289	50.1754	50.7105
AAEL005160	98.2456	100.379	102.908	71.8713	69.6468	76.8069	100.498	96.6092	102.581
AAEL000123	5.65537	7.45465	5.19899	7.54095	7.21948	8.1991	5.37983	4.4611	5.99552
AAEL023560	30.7757	33.7305	39.9534	64.0802	49.8144	73.0566	53.0884	42.8362	41.5044
AAEL007579	33.2746	39.1185	37.7163	28.8415	30.704	24.6341	40.1245	34.3936	37.6751
AAEL019779	76.3804	83.2928	81.8604	57.6472	60.9834	51.9154	82.3412	74.7834	80.4946
AAEL008419	41.2316	37.384	34.849	30.1995	31.0862	34.4142	41.0585	42.2605	38.526
AAEL021839	227.497	215.521	205.061	223.727	196.54	236.267	248.63	229.963	218.353
AAEL002427	71.6785	69.2323	69.6349	72.1215	69.307	80.1527	79.9502	74.3996	72.4104
AAEL002428	52.7396	49.8576	57.0313	57.1826	49.6021	59.1953	59.589	53.6771	52.5285
AAEL002411	131.191	137.727	130.92	134.844	134.113	136.112	117.572	123.568	130.78
AAEL002426	51.4244	49.8576	50.698	41.0285	44.0813	39.9293	49.6887	50.2234	49.6661
AAEL023919	18.6101	14.2081	14.1791	24.7315	25.3956	22.2074	8.92902	11.1288	9.94095
AAEL025895	13.1191	14.3557	7.3416	6.64747	7.8565	7.64759	20.3611	9.21001	8.47108
AAEL006071	157.232	154.924	157.986	158.968	138.911	164.717	187.36	181.658	158.475
AAEL025199	46.6897	53.7326	41.0562	50.4279	63.0218	60.041	46.4757	48.4485	48.7764
AAEL006073	15.1906	14.3557	18.1807	15.9754	15.4157	19.6337	18.6426	16.2614	21.5065
AAEL025013	12.2643	12.3998	13.7064	12.4015	10.8717	15.2217	17.1108	15.398	13.3449
AAEL021592	23.3448	20.2973	17.9916	25.6607	23.0174	22.6854	18.1196	21.3461	22.2028
AAEL019499	334.193	344.316	347.481	524.793	491.222	530.589	360.187	317.17	350.138
AAEL001065	22.0296	22.2532	24.451	15.6895	20.3844	15.479	19.4271	18.6119	21.2357
AAEL007646	285.991	283.72	289.662	198.638	225.97	211.265	270.411	270.352	289.99
AAEL007644	236.145	235.892	239.752	146.638	179.553	154.717	215.006	217.203	238.157
AAEL027751	27.2904	24.0247	27.7594	40.4924	23.0599	40.8852	31.868	28.9252	32.8013
AAEL020016	17.7552	21.6628	22.0563	33.3803	29.0053	40.0763	30.7472	21.586	25.2972
AAEL010907	8.68033	10.2963	9.16912	15.4393	14.9061	16.6923	12.7024	10.841	10.4051
AAEL019767	86.3101	89.7142	85.7675	89.9911	108.844	96.698	86.7871	84.1373	84.9816
AAEL003645	78.123	71.0775	75.4641	86.4171	78.2252	78.7923	72.9639	88.5504	75.1954
AAEL019417	125.043	153.78	154.457	106.002	131.437	114.567	166.252	176.957	200.56
AAEL003190	6.47737	7.27013	6.96349	9.11347	13.4622	13.0156	8.06974	7.72298	8.35504
AAEL003180	66.9109	62.9586	62.4194	52.9296	54.5283	54.1214	64.259	65.6213	66.4535
AAEL003193	200.535	204.376	193.528	226.908	227.159	215.456	169.352	180.267	180.6
AAEL021542	4.93201	5.86777	5.41955	7.71965	7.21948	6.54458	4.89415	4.41313	5.72475
AAEL013334	312.525	297.3	311.687	290.309	271.622	303.551	337.771	332.28	335.091
AAEL003161	280.829	288.222	277.09	453.922	486.89	470.695	254.085	262.629	271.655
AAEL010015	52.8711	52.7361	47.8307	55.3241	49.0925	52.2831	47.7833	56.4593	47.5
AAEL020002	102.158	99.014	99.1904	158.288	134.834	144.973	113.201	113.158	105.869
AAEL000107	11.2121	10.8129	10.7131	11.2936	12.1882	11.8023	9.67621	10.2174	10.7532
AAEL027562	67.7329	63.8443	81.0097	63.83	62.13	65.7399	80.3611	70.1784	74.3057
AAEL000109	54.0877	12.6951	137.348	15.1891	12.4855	2.50018	59.1781	10.5531	8.27768
AAEL007508	7.00345	6.45824	5.5771	7.54095	7.04961	7.53729	5.97758	5.42048	4.68037
AAEL009317	186.561	176.697	173.016	180.447	168.002	178.395	215.006	241.811	212.744
AAEL009311	149.177	161.53	153.417	178.374	193.185	172.769	150.149	142.851	148.96
AAEL005822	16.8017	15.4998	16.6368	17.262	13.5471	18.0527	19.6139	16.1175	15.5497
AAEL005803	9.8969	12.8427	11.2802	10.2571	9.34286	11.2508	11.0212	12.0881	12.5326
AAEL026710	8.84473	10.8129	11.3117	15.0462	13.8444	16.8026	15.3176	10.793	12.842
AAEL024332	10.4559	10.8867	9.20063	17.3335	13.3773	17.7954	9.30262	7.14735	8.89657
AAEL019601	4.30729	6.01539	6.6484	5.43234	5.81805	7.13285	6.57534	5.18063	6.80781
AAEL013546	6.83905	6.53205	6.49086	8.21999	8.79078	10.1845	8.4807	6.33188	7.92955
AAEL013545	6.37873	6.19991	5.79766	6.96912	7.26195	7.90497	6.65006	4.4611	5.80211
AAEL003777	120.012	119.68	119.703	101.821	97.9726	111.809	131.544	121.889	119.64
AAEL018307	22.8845	23.1759	24.3565	18.763	22.3379	24.4135	24.2092	21.7778	23.866
AAEL019560	169.398	167.029	175.19	251.603	236.077	247.039	157.958	165.636	167.874
AAEL003779	36.9243	35.9078	34.3448	52.1076	43.3594	49.8932	30.5978	36.4563	31.6795
AAEL010470	62.8667	55.4671	58.5437	80.9491	73.5113	86.8811	65.9402	67.4442	64.1327
AAEL008422	14.0398	11.7724	16.5422	11.4008	12.1457	14.4128	16.6252	18.7558	16.0912
AAEL012926	20.1884	20.2604	23.2852	23.2662	23.3147	30.811	25.5168	22.3535	25.8001
AAEL012925	134.775	139.756	135.205	172.334	175.646	185.087	140.66	129.516	138.554
AAEL009915	37.5819	35.6495	39.3548	29.6277	29.3875	28.9359	54.1345	52.8616	35.9344
AAEL019534	62.2419	63.3277	58.1026	62.8651	63.4041	64.2324	56.6003	51.7104	56.4739
AAEL018187	73.8157	78.237	84.6017	102.964	114.195	138.355	95.7534	77.0859	88.4242
AAEL020634	67.3712	65.9109	66.8936	71.6926	56.7791	73.8655	75.2802	68.7873	66.9564
AAEL012041	25.7451	30.7781	28.1375	19.0489	25.6079	21.0677	25.7036	24.9438	26.7671
AAEL012039	38.8642	42.8089	40.5521	41.6718	38.6455	37.2453	42.7397	37.6555	39.9185
AAEL009720	43.303	54.1754	46.0977	58.6479	60.1765	51.1433	50.4732	46.4338	49.0085
AAEL000982	27.0274	26.7925	27.2553	21.7651	21.8283	18.8616	27.2354	26.6707	27.7728
AAEL001009	234.566	258.883	271.639	343.381	295.277	339.546	311.731	262.054	270.417
AAEL021520	12.4944	11.1451	10.335	18.2984	16.5199	22.7222	12.254	13.4792	9.32206
AAEL019506	185.016	185.112	188.14	235.235	218.028	227.81	185.455	192.403	199.012
AAEL014762	268.268	262.795	239.532	268.472	265.465	242.921	278.929	300.429	263.609
AAEL012437	12.6259	16.9021	15.4079	19.8709	15.0335	14.7804	19.0909	17.5566	15.9752
AAEL021288	237.953	227.588	246.495	384.481	322.499	410.029	287.186	277.644	271.771
AAEL012448	39.2259	38.8232	36.7395	33.7377	34.4412	29.5609	38.1445	39.4783	36.5533
AAEL012446	378.581	408.567	395.564	416.396	412.997	435.251	395.044	367.873	378.646
AAEL022490	75.92	75.137	70.1391	105.502	112.327	124.972	80.0996	74.5915	70.1669
AAEL023148	700.937	720.85	710.371	1222.78	1086.62	1152.51	680.137	713.248	698.536
AAEL020483	8.48305	7.8975	8.69649	15.9754	13.0375	13.8245	9.30262	8.9222	9.16734
AAEL003109	144.442	138.133	141.223	123.121	126.426	127.472	152.653	142.371	141.417
AAEL021950	117.711	122.522	125.532	150.462	152.671	156.923	107.709	113.59	119.756
AAEL022734	37.0558	35.9078	34.0612	45.889	46.502	45.2973	36.538	27.2943	30.2097
AAEL027424	73.4869	74.1775	73.479	107.467	104.725	106.074	61.1582	62.8871	70.6311
AAEL007484	165.485	166.77	172.795	194.778	179.171	174.314	158.294	163.046	164.161
AAEL026845	3.22225	3.65352	3.27694	7.46947	7.68663	7.16962	2.46575	2.39844	2.78501
AAEL007480	30.8744	30.9257	29.0198	28.5198	26.7121	24.2664	31.8306	30.3163	32.5692
AAEL024337	49.1228	49.6731	53.2187	62.5434	68.8824	86.4031	75.467	72.3849	72.449
AAEL007495	52.1478	52.035	45.4675	45.2457	46.502	37.8335	39.1532	38.1352	39.8412
AAEL019433	7.49665	9.77962	9.16912	11.4723	13.3773	12.9421	7.88294	9.64173	9.2447
AAEL010892	80.7863	78.2001	79.4972	79.0191	77.5457	80.3733	75.5417	81.499	76.9747
AAEL022693	50.5695	49.5624	47.6101	52.5007	49.5172	51.7316	45.2802	45.4744	45.5659
AAEL013724	59.4471	49.2671	58.4177	49.8918	39.877	49.3785	69.6389	67.1563	59.0268
AAEL019700	190.902	194.928	208.779	190.239	176.623	196.852	256.7	240.468	241.252
AAEL014046	24.0682	20.9616	26.2155	21.0146	19.1104	24.1929	28.0573	24.3202	27.8501
AAEL009637	300.162	287.484	275.609	324.725	306.021	278.549	252.777	267.714	244.076
AAEL018215	748.712	745.982	745.976	783.866	671.879	742.001	807.123	772.97	756.982
AAEL014527	8.58169	9.41058	9.54723	8.93477	11.4662	9.26536	11.3201	11.0808	9.55415
AAEL006191	39.9821	42.6244	40.3	73.5153	56.227	72.9463	57.6837	50.4152	43.4772
AAEL006196	92.4587	92.5558	93.3612	125.337	115.894	116.185	89.5517	91.2847	88.4242
AAEL019752	5.55673	9.33677	7.12104	10.4716	9.5552	13.4201	6.27646	7.43517	10.9467
AAEL002543	303.22	304.128	299.115	362.144	333.115	334.766	289.39	305.513	288.442
AAEL002539	511.844	498.465	507.169	637.836	586.519	607.028	495.131	497.533	466.606
AAEL002560	11.4094	13.2486	11.0282	14.1169	15.4157	14.5598	13.7858	13.7191	12.4165
AAEL002549	19.1691	18.8212	20.859	17.119	18.8981	16.3247	18.9788	18.1802	20.4234
AAEL002571	72.8951	75.6537	77.2286	90.3842	78.48	93.6095	94.2217	88.0707	88.3468
AAEL002567	4.73473	5.75706	5.6086	6.71895	6.62494	6.25044	4.81943	5.13266	5.87947
AAEL003504	24.4956	24.5782	29.0198	25.9823	22.89	25.8106	25.6289	23.2649	25.7614
AAEL021538	13.3493	13.6177	14.0845	18.9775	12.6129	18.5307	16.2142	12.9036	16.3233
AAEL009110	36.6613	33.6567	34.6599	40.957	37.0317	40.1131	39.0037	36.1685	36.3599
AAEL009112	3.81409	5.68325	4.12768	6.43304	7.77156	6.87548	4.10959	4.4611	7.38802
AAEL008334	138.195	149.684	153.008	173.978	165.071	154.79	161.544	155.803	168.068
AAEL004389	13.7439	13.4331	14.3681	15.4036	14.5239	19.7808	15.2802	16.885	15.2402
AAEL013739	106.794	93.0356	88.4458	109.933	100.266	75.042	99.9377	107.258	97.3595
AAEL019447	162.395	171.199	165.674	168.689	172.885	164.644	165.093	153.021	155.265
AAEL017160	17.1305	14.8355	13.1708	18.1912	16.5623	16.4717	19.6139	15.35	12.3392
AAEL019927	97.0948	104.328	101.428	105.573	112.921	101.735	90.8966	91.1887	88.7336
AAEL018695	188.929	193.895	191.039	220.582	182.143	190.638	212.951	207.033	211.816
AAEL010513	82.0686	69.2323	84.6962	150.033	131.225	173.395	98.6675	84.0414	89.9327
AAEL000079	30.6442	34.0626	39.1657	55.5743	41.1935	60.2983	42.8518	39.7182	38.7194
AAEL021708	67.9959	69.6752	73.0064	128.339	96.6561	108.463	73.8979	69.7946	69.0838
AAEL002169	291.843	301.397	310.931	353.674	326.873	329.288	316.027	317.937	325.615
AAEL028092	28.3426	27.2722	28.3896	51.6073	39.5798	48.6431	32.9514	32.1871	23.9821
AAEL019706	11.8039	21.183	12.7296	37.7405	24.1216	20.3323	15.056	20.1949	28.0049
AAEL027261	61.9131	60.0063	52.2735	64.3661	60.1341	71.733	57.3848	54.0129	56.706
AAEL005422	134.973	139.166	139.175	131.556	129.611	135.23	135.392	141.556	138.361
AAEL005411	520.919	507.544	517.283	783.651	788.283	729.132	486.613	521.229	504.59
AAEL005400	406.956	389.34	424.521	432.372	422.17	465.915	494.384	461.604	460.417
AAEL005417	197.247	180.388	184.58	268.115	334.347	305.205	138.792	130.715	133.449
AAEL018306	54.7782	61.4455	61.9152	71.3352	68.3303	77.4319	72.9639	59.961	70.399
AAEL019607	13.1849	15.8319	14.6832	14.2956	17.1144	19.7073	15.056	14.3427	14.1958
AAEL019437	34.6227	38.5649	26.5936	53.6444	60.1341	52.6875	29.2154	25.1357	28.9332
AAEL003919	271.688	275.822	259.508	245.134	278.417	259.834	234.62	223.823	232.046
AAEL003918	41.8563	52.5516	48.5554	67.5112	56.6942	62.3941	60.0374	53.869	54.1917
AAEL003914	21.109	19.2271	23.3167	31.4861	27.0943	30.9948	27.0859	26.3828	25.8774
AAEL002869	28.7372	28.1579	30.0911	41.2429	41.1086	36.0319	25.5542	26.7666	28.8945
AAEL002879	362.831	357.307	377.951	494.629	471.262	553.605	479.44	436.66	436.822
AAEL019992	14.3357	33.4721	3.90712	2.18009	5.09611	8.71385	19.726	32.331	2.28216
AAEL021615	9.20641	9.07844	8.88554	8.57738	10.1497	9.52273	9.00374	8.34657	8.89657
AAEL025750	13.9083	13.8391	16.1956	25.0531	23.1023	24.8547	14.01	13.7671	14.5053
AAEL005950	9.83114	7.30704	8.50743	29.0916	27.0943	25.8474	8.1071	8.49048	7.58143
AAEL005952	6.14857	7.27013	7.12104	8.93477	10.6594	7.35346	7.13574	7.29126	8.239
AAEL002978	25.9095	30.04	26.3415	25.0531	24.7586	20.3323	25.2927	26.3349	27.3086
AAEL010627	11.7711	11.7355	10.7761	30.1995	32.9548	35.6275	9.90037	10.6011	10.7146
AAEL010626	3.51817	5.94158	5.13597	8.14851	7.94143	8.49324	4.89415	5.66032	6.0342
AAEL006120	27.3891	29.5972	28.3581	27.2689	24.5038	26.6563	40.0872	30.6521	35.7023
AAEL006113	55.2714	51.629	49.1541	50.9997	45.0581	44.7826	38.4807	43.4118	44.6376
AAEL019536	70.6921	73.2918	74.6133	104.787	90.7956	93.2418	70.9091	72.5768	69.7801
AAEL010403	498.889	504.333	501.151	624.612	592.847	565.554	488.331	501.082	479.293
AAEL010408	36.0694	37.753	42.0645	61.9001	52.5748	60.0777	42.9639	38.6149	39.2996
AAEL012059	17.8539	19.0426	18.4643	14.0097	16.2651	12.317	17.2976	17.6525	38.7968
AAEL012062	478.372	462.115	492.864	667.964	627.033	688.762	539.066	518.783	504.861
AAEL019513	27.6192	34.5055	27.4759	41.2072	42.7224	38.0174	26.7497	32.7147	24.8717
AAEL023169	109.556	98.3498	100.23	125.48	115.851	130.892	105.878	107.882	102.117
AAEL012482	98.2456	93.2939	94.527	212.862	170.21	212.074	99.9004	99.7751	90.0488
AAEL012486	12.6259	11.3665	10.461	17.7623	14.991	16.1041	10.3861	11.2247	10.6759
AAEL014511	1188.68	1135.8	1242.31	915.314	1028.1	1005.18	1416.43	1329.89	1283.2
AAEL024026	5.35945	5.97848	6.11275	5.71826	5.94546	5.91953	5.90286	6.33188	5.99552
AAEL019830	15.1577	13.9867	11.7214	21.9795	20.6392	20.9941	13.7858	12.28	12.4165
AAEL021138	12.8232	18.3045	14.7777	28.9844	30.9588	28.127	8.77958	7.57907	9.78623
AAEL019468	59.1841	57.4968	66.1374	70.0844	69.4769	72.1374	78.2316	73.2484	69.2772
AAEL013758	22.5557	19.7438	17.2039	36.7398	57.5011	36.2158	21.8182	18.1322	22.2028
AAEL010483	147.336	144.591	143.145	160.54	140.143	163.761	160.05	156.762	152.712
AAEL010487	102.619	112.521	110.786	77.8398	105.702	94.3816	106.849	101.79	111.594
AAEL026825	278.231	286.672	281.943	383.016	433.891	371.423	202.565	193.506	224.155
AAEL025717	106.466	107.613	100.262	101.964	94.0232	97.8377	104.047	111.815	96.5472
AAEL012624	14.1713	13.6177	13.2968	11.4723	10.532	9.04475	15.6538	16.1175	15.9365
AAEL017508	49.7146	54.6183	50.8555	57.7186	57.1189	53.4964	46.812	52.4779	48.0802
AAEL013086	36.2667	36.2769	33.8722	51.7145	49.0076	44.7826	30.6725	32.379	34.0391
AAEL018255	53.4301	57.9765	56.7792	47.7832	47.1814	46.6209	52.0423	53.1015	51.9482
AAEL025125	4.47169	8.00822	4.5373	6.86191	4.67143	7.02255	6.91158	4.74891	5.72475
AAEL009574	95.5494	100.785	92.668	92.9574	77.3759	83.0205	104.907	102.893	93.0659
AAEL024147	73.3554	65.5788	63.4276	88.8831	83.0241	102.434	80.2864	91.9562	76.4332
AAEL019983	26.1725	29.9662	27.4444	31.7721	33.422	33.3479	32.279	26.7666	32.3758
AAEL012397	28.2768	27.4198	27.9485	29.2703	24.164	26.3989	30.523	29.213	25.3359
AAEL019848	236.375	277.778	275.294	321.831	321.097	308.478	281.432	274.574	288.056
AAEL023958	50.9641	59.3789	53.9434	91.6351	95.8068	92.7639	54.8443	59.0016	56.9381
AAEL014909	32.5513	38.2697	36.2354	32.7728	29.8547	26.3989	40.7597	37.5596	40.5761
AAEL011986	14.4015	13.7653	12.4146	13.152	14.9061	16.2511	15.4296	17.5566	14.5053
AAEL022105	143.686	143.151	146.769	178.445	175.901	183.873	154.633	151.677	151.126
AAEL011978	74.9336	78.8643	74.2667	88.4543	86.0817	84.1971	75.5417	83.2739	76.1237
AAEL014965	181.301	173.155	169.14	237.844	203.547	244.355	203.499	209.72	191.818
AAEL011934	58.4279	56.7587	56.7162	56.0746	56.8216	52.7611	50.66	56.0755	56.9381
AAEL014410	72.8622	75.912	73.2269	59.4341	56.6942	51.1065	69.1532	67.9238	77.7483
AAEL004883	6.37873	5.53563	6.17577	5.18217	7.38935	7.20639	6.46326	5.70829	7.11726
AAEL004875	56.3893	52.773	54.8572	77.4466	62.7246	83.9397	61.0834	59.4334	58.1759
AAEL004865	2661.87	2496.35	2600.06	3993.52	4177.62	4353.32	2724.62	2772.79	2730.75
AAEL027699	67.9959	60.7075	54.0064	122.549	92.0272	107.177	75.6164	83.7536	66.9564
AAEL007835	13.711	14.7617	13.8009	10.4358	10.3621	10.4787	13.2628	13.7671	17.5611
AAEL017003	390.878	409.046	422.315	486.552	634.125	508.492	389.963	400.54	408.237
AAEL003275	140.464	127.246	134.039	197.995	156.96	206.595	168.904	157.386	153.408
AAEL019685	129.679	139.166	138.64	165.722	143.54	149.716	149.029	141.268	132.675
AAEL003213	36.7599	36.6828	38.0629	33.559	32.4452	32.0243	34.7821	38.519	37.6364
AAEL003283	192.02	188.544	191.827	253.605	220.237	258.364	238.804	212.262	201.991
AAEL019575	78.2216	68.5311	72.5022	98.354	79.4568	96.5509	83.0884	82.6982	77.9804
AAEL005071	121.558	118.684	111.321	159.468	169.403	148.209	103.786	99.0076	102.543
AAEL005068	22.2269	23.102	21.6467	18.7273	20.1296	18.4572	19.8381	23.3608	23.2471
AAEL019563	206.585	226.85	209.472	294.061	335.494	289.836	246.501	199.167	197.813
AAEL005069	371.808	350.369	344.835	362.931	336.301	363.481	377.26	371.135	336.871
AAEL005086	31.8279	31.6638	32.7064	25.2318	29.8547	28.6049	28.3188	30.5561	32.6466
AAEL021376	36.464	37.7161	39.8274	49.0698	54.4009	48.974	38.5181	38.3271	40.7695
AAEL001062	48.0378	46.241	47.6731	51.6073	51.7255	53.1655	47.2603	43.6996	44.6763
AAEL010584	55.7646	50.8909	48.4294	45.9605	50.8761	47.393	49.9875	46.098	48.5443
AAEL010576	386.965	401.924	370.073	486.302	472.536	468.746	387.684	393.248	394.389
AAEL004608	6.70753	6.60586	7.46764	7.64817	6.87974	8.41971	7.21046	6.57173	6.73045
AAEL007586	126.851	128.279	124.272	164.686	169.913	167.696	129.489	124.191	126.641
AAEL023547	108.537	110.085	111.384	177.659	163.033	163.725	99.1158	100.687	92.7564
AAEL012347	75.5912	75.2477	72.5022	65.617	76.8663	75.6671	75.9153	91.5245	104.438
AAEL025509	21.5036	19.1902	19.5356	16.0111	17.1994	15.0746	19.3898	19.1396	20.0366
AAEL002791	52.7725	59.6372	48.1143	48.0333	39.5798	41.6941	54.9564	59.0016	54.6559
AAEL024236	13.711	13.9498	13.864	16.5472	15.9678	17.538	14.2341	16.0696	14.7374
AAEL022535	245.91	253.458	243.407	313.646	262.28	286.932	266.04	245.744	243.457
AAEL004623	168.806	167.434	170.117	252.497	193.61	232.259	173.724	174.223	163.194
AAEL023895	832.095	852.894	877.053	1473.99	1173.85	1409.14	999.377	979.811	930.814
AAEL024504	28.9344	30.5936	26.1525	20.6929	22.6352	20.2588	29.3649	30.1244	29.7068
AAEL028188	127.081	126.471	124.019	150.533	154.412	139.936	118.917	124.911	117.938
AAEL021750	9.00913	10.8129	9.57874	13.152	11.2114	14.3025	11.9552	11.0808	11.4495
AAEL009932	106.959	110.048	115.953	141.134	130.121	134.458	113.985	112.919	114.379
AAEL021625	60.6966	59.4896	64.1839	61.7572	65.1452	63.6442	61.9801	61.7838	59.9552
AAEL019686	9.33793	9.81652	8.88554	10.8289	9.93741	8.82415	9.75093	8.73032	8.93525
AAEL012102	37.5161	32.8448	37.5272	27.2332	25.0983	27.3181	46.6999	41.2532	42.2781
AAEL012104	10.686	10.5546	10.335	9.3279	8.57845	10.2581	10.2366	11.0808	9.86359
AAEL012105	16.2427	14.9462	17.4245	15.2963	16.1801	14.1186	13.1507	16.2135	16.2846
AAEL012099	92.1628	76.7608	82.9947	143.635	96.5712	126.847	94.1096	106.635	81.1909
AAEL014130	79.8656	84.2154	80.7261	80.6274	80.7308	74.7479	75.3176	75.8867	76.0464
AAEL011377	104.69	111.451	108.706	98.354	100.606	83.5353	106.663	107.594	110.163
AAEL011389	32.8801	34.5055	36.4244	22.0868	25.0559	22.3545	35.5293	31.3716	34.9287
AAEL011382	73.6842	77.7572	80.4425	63.3297	66.8864	63.203	75.9153	76.942	74.9633
AAEL011383	11.8368	12.3629	13.1393	8.61312	10.1073	9.15505	14.2341	12.5199	12.9967
AAEL011385	23.4435	26.1651	25.3332	16.5829	17.1994	12.8318	22.1918	22.9771	21.9707
AAEL005281	14.1713	12.8058	14.6832	11.8654	9.93741	11.6552	12.1793	14.5346	15.6657
AAEL005254	244.628	247.701	231.938	262.682	282.791	238.105	204.508	209.336	221.602
AAEL005261	57.7374	57.8289	55.0147	51.5715	55.675	60.9969	57.0486	57.0349	56.3965
AAEL011201	36.1681	32.365	36.0148	22.5514	27.6888	24.0458	35.0062	32.283	36.1278
AAEL019866	23.6736	18.6735	19.5671	29.449	22.4229	30.1492	25.8531	22.9771	19.3791
AAEL011206	35.4118	32.8448	29.9966	33.0944	32.9548	35.076	33.4371	35.6408	33.6909
AAEL011200	119.092	117.872	110.66	146.852	218.156	192.146	109.24	102.797	113.257
AAEL011197	3407.92	3292.59	3283.65	3058.62	2745.95	2748.06	3538.39	3753.37	3475.7
AAEL011198	37.2531	34.9483	38.2204	37.0257	38.0509	29.6344	35.1557	39.5263	38.6808
AAEL011203	5.32657	6.64276	5.29351	12.9018	12.4005	15.0011	5.45455	4.55704	3.59731
AAEL009762	75.5912	84.5107	107.603	67.2967	70.1139	67.6518	97.5841	87.0154	112.329
AAEL000231	35.7077	38.4911	39.4493	29.6277	29.5149	26.1415	36.0523	33.818	35.1995
AAEL005527	92.7546	91.338	85.9881	108.79	105.787	97.6539	82.4533	81.7389	82.3126
AAEL005515	2827.22	2745.86	2794	3345.04	2968.65	3216.62	3041.51	2963.03	3001.43
AAEL018059	79.4382	84.3631	83.8455	137.667	113.261	145.598	98.8917	90.5651	90.1648
AAEL005522	134.282	133.519	127.738	161.183	145.664	134.973	129.34	137.239	131.437
AAEL005518	6.80617	7.04871	7.27858	7.46947	5.94546	7.05932	5.45455	6.04407	6.76913
AAEL002321	24.0682	24.7627	23.8838	27.3404	31.3835	32.6493	24.0224	20.1469	23.4405
AAEL027240	22.194	22.2902	22.1508	38.5267	35.5453	36.3261	19.8381	20.4827	21.2744
AAEL020042	11.0806	10.9237	11.0912	12.5444	11.2964	10.6625	9.30262	13.6711	10.7532
AAEL004167	73.4869	78.2001	70.6747	99.2832	95.8068	95.3008	72.4035	74.8793	76.6652
AAEL007662	705.935	653.611	698.082	812.35	812.786	889.768	775.181	748.649	733.735
AAEL007652	19.5308	20.6664	21.2686	13.7953	15.7979	14.0083	19.2403	20.6266	19.2243
AAEL007660	73.8815	73.6977	74.1722	87.4893	86.8461	84.528	66.3138	68.5954	70.8245
AAEL007659	18.643	17.1236	18.2752	32.737	28.3259	32.0611	17.0361	17.3167	18.2573
AAEL027380	8.18713	8.96773	10.335	5.5753	5.39338	5.58863	8.14446	8.68236	7.50407
AAEL011293	74.2103	75.9489	75.4011	85.0233	91.3052	76.623	65.9402	71.9053	66.3375
AAEL011289	82.3317	80.5988	75.6531	108.147	93.4711	95.5214	71.3201	74.5915	80.6107
AAEL022631	59.6115	54.6921	52.4625	87.811	68.3303	85.5575	55.4421	54.9243	53.7276
AAEL004155	1.57824	2.76782	3.81259	9.39938	14.0992	9.37566	3.17559	4.41313	5.0285
AAEL022285	11067.4	10419.5	10420.9	17083.1	14804.2	18673.1	13147.7	12145.1	11839.6
AAEL004180	33.3733	40.8899	37.2437	34.9886	36.3522	33.1641	37.7335	35.6408	38.9902
AAEL011361	60.5322	58.3087	58.4177	34.0594	39.4524	31.2522	63.7734	60.7285	61.3864
AAEL011354	16.5387	0.25833	17.0464	28.8415	1.01922	28.1637	1.94271	1.34313	0.464169
AAEL011357	64.6422	69.3799	70.1076	52.9653	48.1157	48.7902	85.5542	73.1524	87.6893
AAEL021736	95.2864	97.095	92.9831	97.2461	99.9686	92.0653	99.2279	102.174	100.067
AAEL013894	52.6081	55.4301	51.8323	70.9064	69.8591	65.3355	42.4782	47.4412	40.1119
AAEL004809	50.3065	51.9611	48.7129	67.0108	65.9521	61.0705	39.9751	42.6443	37.4043
AAEL013839	16.0783	15.2045	13.2968	27.0188	25.523	26.9872	12.8518	12.9036	12.9967
AAEL013841	42.481	43.547	39.7329	31.5934	40.0044	32.4655	37.6214	40.5337	42.6649
AAEL021318	57.5072	58.7146	56.9683	64.1159	55.59	64.2324	59.3649	61.8798	55.8937
AAEL004410	104.559	109.938	119.293	124.265	101.54	125.965	128.219	119.011	123.198
AAEL023629	54.6138	57.6813	55.897	52.6794	49.2199	45.0032	58.9913	65.1417	62.5855
AAEL028021	527.692	518.209	457.574	618.251	603.846	577.688	481.308	519.406	466.529
AAEL005826	6.18145	6.19991	6.36482	5.71826	7.09208	5.51509	7.43462	6.23595	7.73615
AAEL020998	24.3312	23.3973	23.5687	24.8029	24.9285	27.3916	25.1432	24.4161	23.1698
AAEL020642	28.5728	32.4388	30.7843	24.3026	28.156	27.7593	34.7821	33.5302	33.1107
AAEL021024	37.4504	40.7054	40.4891	21.4792	23.9092	25.7371	36.2765	38.9507	40.0346
AAEL015077	37.3846	39.3399	38.6931	38.2051	37.3714	33.973	40.0498	33.77	39.1062
AAEL011387	20.0568	18.7843	18.6848	15.8324	13.9718	15.3687	20.3985	18.3721	18.9536
AAEL011718	14.5987	14.6141	13.8955	15.5822	19.8748	15.1114	15.3923	13.863	13.4222
AAEL022060	35.4776	34.2102	33.5256	42.3508	46.5444	42.7971	27.0486	27.9179	27.7728
AAEL022855	48.4981	46.7207	48.5869	56.6822	56.0147	51.033	43.8605	48.3046	45.1791
AAEL014551	10.9162	10.3701	11.0282	15.2249	22.2955	16.913	10.1619	10.793	9.82491
AAEL008101	58.8882	63.9181	66.3265	53.3585	79.9239	65.8134	60.2242	55.2121	64.4808
AAEL002159	12.9219	13.4331	13.7379	4.32443	6.11533	5.7357	12.8892	14.7264	15.7044
AAEL002170	53.6602	56.7587	52.0214	54.2877	48.6253	49.0476	53.3873	52.4779	52.1803
AAEL002152	65.0039	60.5598	60.3713	104.144	89.1394	105.154	58.4309	64.9018	56.3192
AAEL002157	15.355	15.3891	14.0215	10.2214	11.5512	11.5449	18.8294	16.5972	17.5997
AAEL002163	110.641	102.446	101.364	125.766	110.798	114.714	93.8854	103.948	99.7577
AAEL021103	56.3235	59.7848	59.1424	68.083	63.5739	59.8204	58.0946	60.1049	61.5798
AAEL017391	194.913	188.359	211.615	366.54	290.775	370.945	233.201	220.657	218.894
AAEL026819	9.07489	10.0379	9.23214	13.4022	12.7403	10.6993	7.7335	8.01079	8.35504
AAEL020508	211.978	198.065	210.764	242.24	211.998	239.392	228.68	216.867	201.797
AAEL001099	66.5163	70.0073	71.9981	81.9855	90.7956	86.7708	66.538	68.5474	67.3432
AAEL021491	66.8451	70.9299	65.8853	84.5587	68.1604	76.7701	66.9863	66.2929	68.6197
AAEL014518	12.8232	10.9975	11.3117	13.0448	12.6978	15.1849	11.9552	12.0402	12.4939
AAEL012552	120.768	129.571	117.466	146.995	129.951	123.943	118.319	124.047	122.657
AAEL018212	15.5523	18.12	16.1956	24.3741	19.4077	24.8179	19.3524	22.6893	19.263
AAEL028087	40.3109	45.9089	42.6632	73.6225	60.4738	81.7337	49.1656	46.7696	48.2349
AAEL027088	39.2588	37.7161	38.8191	59.041	51.8529	58.4967	51.7808	47.0094	46.8811
AAEL027809	31.8608	30.04	29.1773	32.6655	35.7152	31.1051	27.9452	26.0471	26.4576
AAEL020033	116.658	111.931	121.436	153.75	115.851	143.797	129.527	121.073	121.651
AAEL022443	13.6123	13.2855	13.2968	9.14921	9.4278	8.78738	12.0299	11.7044	12.8033
AAEL014000	15.4207	15.5367	14.5257	12.33	11.721	13.5304	15.5791	14.0549	15.8978
AAEL020203	142.009	142.192	143.744	169.618	153.223	159.423	141.37	138.054	137.974
AAEL009249	156.246	151.27	151.149	239.559	195.053	233.178	160.05	161.319	145.285
AAEL020359	111.036	108.056	108.99	170.761	134.41	168.725	116.301	114.502	103.278
AAEL013818	26.6986	26.6449	27.0032	27.6621	29.6424	28.0902	26.3761	31.0838	30.2097
AAEL025907	8.94337	6.23681	27.4128	24.4098	28.9629	21.8765	7.3599	7.00345	26.0321
AAEL012740	474.361	479.497	475.061	591.482	571.783	546.546	518.854	529.912	539.171
AAEL023750	72.4019	50.9647	58.9219	49.7846	44.6334	55.1509	59.8132	58.522	59.5684
AAEL026894	243.28	244.97	230.205	264.326	223.719	225.347	220.984	240.228	224.348
AAEL013652	54.4822	63.8074	57.1574	52.7509	60.4738	49.4152	58.2814	59.4813	58.9108
AAEL009530	104.624	113.001	101.428	116.652	119.631	109.456	92.2042	103.565	101.808
AAEL019656	292.337	293.536	276.523	274.369	262.025	245.311	256.364	271.408	262.99
AAEL012861	46.0321	46.9053	42.3796	39.7061	44.3786	39.5248	41.8804	45.2346	47.3066
AAEL009538	17.6237	16.9759	16.1641	20.2283	22.8475	21.9501	19.8007	17.1728	17.9479
AAEL020983	161.573	162.194	174.465	127.052	145.961	133.539	176.899	158.201	173.367
AAEL007619	191.198	176.033	176.356	205.285	182.228	235.458	209.029	197.488	181.219
AAEL023603	726.583	763.881	705.298	562.105	698.464	604.344	653.313	681.541	681.245
AAEL010214	34.8857	31.4055	29.3664	58.6121	57.7134	58.7541	29.9253	34.2977	30.3257
AAEL021387	17.4593	18.6735	21.0165	22.051	19.0255	20.9941	21.4072	21.7299	18.296
AAEL010205	3.91273	3.13686	3.33996	11.4723	16.0952	16.9865	2.01743	2.59032	2.63029
AAEL020960	37.4833	41.0375	37.0861	43.2443	45.3978	39.5984	35.9402	37.5116	39.5704
AAEL003789	120.505	116.396	109.273	188.023	156.705	180.123	105.205	113.638	104.206
AAEL027914	94.8261	89.0868	64.5305	66.7249	58.0107	69.0857	71.9178	72.241	87.2638
AAEL014702	236.046	242.202	220.09	312.86	301.605	275.203	221.469	230.778	239.937
AAEL027533	9.23929	10.4439	10.3034	9.18495	12.0608	8.49324	10.4981	11.7044	9.08998
AAEL023625	28.5728	32.8817	32.0447	15.2963	15.8404	12.9053	28.2441	28.0618	32.6079
AAEL007476	156.41	149.831	144.563	243.133	240.366	250.9	153.25	142.515	135.537
AAEL020543	10.1928	9.89033	8.44442	8.72034	9.85247	9.63303	9.97509	10.9849	11.4108
AAEL027512	6.80617	7.41775	9.16912	4.50313	4.03442	3.86056	6.87422	8.77829	5.99552
AAEL005629	1134.66	1143.22	1129.54	1468.7	1428.82	1323.88	1037.45	1087.88	1111.57
AAEL005631	29.2961	27.6782	29.2089	23.4091	25.0134	21.5089	29.9626	30.5561	27.7341
AAEL019735	54.7124	56.4635	58.7958	47.9261	51.683	41.9882	57.8705	53.0055	56.2031
AAEL005626	57.0798	53.6218	52.8091	60.1132	60.6437	54.4156	51.9303	55.7398	48.1962
AAEL022025	8.31865	8.56178	9.51572	6.57599	6.92221	6.1769	8.55542	8.87423	10.4825
AAEL007667	20.4514	23.1389	26.5621	46.1392	34.9083	45.3341	26.4135	19.5713	23.8273
AAEL010558	253.045	247.738	228.22	405.496	313.665	382.086	205.106	238.165	205.55
AAEL010570	20.287	18.489	19.7246	18.4771	18.0487	21.1412	26.264	19.9071	19.8819
AAEL010569	80.9178	82.2226	80.7891	84.4872	87.3558	83.2044	73.9726	76.4143	76.2784
AAEL024184	835.548	878.284	801.085	979.787	918.488	857.487	831.743	902.198	851.944
AAEL010559	114.258	110.454	103.097	84.9161	85.4447	88.3885	110.062	114.645	111.594
AAEL010561	74.4076	66.5383	70.8008	54.109	51.0885	64.6001	86.9739	77.8054	75.118
AAEL008027	68.7193	72.074	76.0943	119.69	91.3477	115.596	81.4072	81.3551	74.035
AAEL006820	1065.77	1042.36	1019.92	1091.62	1200.01	1036.18	1070.32	1141.71	1063.99
AAEL006818	7.33225	6.60586	8.60196	6.86191	6.2852	6.36074	9.11582	7.09939	9.01262
AAEL008462	151.774	154.001	149.951	136.738	134.452	132.362	153.362	152.061	150.971
AAEL008459	29.7893	31.0734	29.6185	27.9837	31.5534	27.8696	32.4284	33.3863	30.4418
AAEL008465	25.1861	26.0544	26.4676	18.8702	23.2722	19.1558	26.787	24.2243	26.1095
AAEL008461	150.065	145.919	144.248	161.291	172.461	167.769	144.807	138.87	146.523
AAEL008463	13.4479	15.0569	15.2504	12.9018	9.97987	11.9126	14.4583	14.9663	15.0468
AAEL010860	67.8315	69.9335	71.3364	73.7298	66.2069	66.6223	62.3537	66.9165	66.1441
AAEL010850	13.5466	11.4772	11.7214	14.4029	15.3733	15.9202	10.9091	9.97751	9.59283
AAEL010864	14.6974	16.0902	15.6285	10.543	12.8677	10.589	13.7484	17.0289	15.511
AAEL010854	32.8472	29.1912	32.5488	43.9948	39.0701	49.6726	37.472	33.7221	34.3872
AAEL024441	51.0956	53.4373	53.7859	61.2568	54.7407	57.2834	54.6575	49.6477	50.7491
AAEL009324	256.07	236.519	234.805	304.426	251.281	290.94	272.466	274.286	260.902
AAEL024343	236.605	220.946	220.847	267.579	229.537	262.224	253.861	254.762	243.495
AAEL025647	8.12137	10.1118	7.49915	6.3973	6.62494	6.58134	8.4807	7.14735	7.50407
AAEL019876	12.7903	13.1379	14.7147	12.8661	13.5471	15.957	12.1793	17.7485	13.1901
AAEL019877	43.6647	43.8422	47.7362	37.4188	46.4595	39.819	39.3026	43.3158	41.8913
AAEL020151	14.9604	15.795	14.1791	18.4771	17.2418	16.2879	16.924	14.2467	15.1242
AAEL009471	5.42521	9.96414	7.62518	4.86052	6.15779	5.66216	4.55791	6.71563	6.61441
AAEL009467	185.904	182.307	194.978	129.34	151.821	134.826	176.002	197.44	176.113
AAEL021953	26.6	27.1246	30.4377	24.9102	30.4917	29.9286	26.8244	26.8146	26.535
AAEL027821	172.719	169.058	175.127	202.605	214.121	210.015	178.73	184.968	178.125
AAEL002084	278.067	288.037	287.268	214.149	258.967	218.655	252.403	253.755	275.91
AAEL002048	570.337	603.236	547.564	495.987	540.952	508.859	527.895	508.709	549.421
AAEL002078	9.83114	12.8427	10.2404	9.93547	10.7868	8.71385	9.15318	10.9849	10.5985
AAEL002077	88.8748	93.1832	92.668	85.8096	80.9007	77.6893	101.843	98.2401	100.725
AAEL025438	17.4264	16.201	18.8739	23.1589	21.0214	21.2883	15.2802	15.4939	17.5611
AAEL020950	9.5681	8.15583	11.3117	15.2963	13.802	14.3025	9.63885	8.25064	9.97963
AAEL025503	105.644	113.296	105.807	76.2315	74.658	70.4829	131.582	140.069	136.891
AAEL012297	12.2314	11.6617	10.335	15.5822	13.2074	13.9716	9.97509	12.9516	10.2504
AAEL025658	23.312	22.4747	22.4344	24.8029	16.8172	19.4499	27.7958	28.3975	27.502
AAEL021548	132.539	143.484	143.965	115.08	122.519	114.861	143.462	142.467	146.059
AAEL025656	42.6783	45.2815	44.2387	37.9549	41.3634	32.7964	43.8232	45.9541	40.3827
AAEL014501	24.8244	23.3235	24.7976	21.5507	21.4461	20.222	23.3873	23.7925	22.2414
AAEL009650	38.2066	43.4732	40.3315	31.5219	35.5029	33.6788	42.2167	39.2865	41.0403
AAEL009649	117.053	120.308	120.648	120.977	121.839	110.339	116.451	122.177	122.85
AAEL009646	447.925	436.282	409.712	590.839	486.296	518.933	430.125	461.22	419.609
AAEL024053	114.225	118.389	116.993	103.286	100.606	93.2051	107.148	105.771	106.914
AAEL024913	100.646	94.4748	95.8819	117.331	108.632	104.971	90.5604	89.3179	91.6347
AAEL025815	20.4843	20.9616	18.7479	16.6187	18.4309	18.9352	17.8207	19.8591	18.7215
AAEL008095	23.4435	23.1759	24.1044	9.5066	10.7868	10.8463	22.528	23.3128	23.1311
AAEL013627	27.5535	27.5306	28.8623	23.0875	24.164	21.803	25.5168	27.7739	28.9719
AAEL008084	149.341	133.224	141.349	360.071	322.074	352.341	131.993	113.59	121.922
AAEL021868	16.5387	18.7104	16.8888	19.2634	20.2995	20.2588	16.3263	15.398	17.5611
AAEL013633	72.1717	79.6024	82.7112	61.6499	70.0715	63.4971	80.9963	77.5176	84.092
AAEL008088	29.3619	28.6008	30.5322	18.6915	19.5351	15.6996	30.5604	32.7627	28.7398
AAEL020238	1259.17	1307.41	1235.59	1793.85	1548.03	1496.13	1223.95	1286.33	1251.55
AAEL022595	28.8029	28.8591	27.3183	17.2262	20.5543	15.479	25.8904	24.5121	25.0264
AAEL026440	692.914	689.924	547.595	1291.4	899.93	1109.12	557.335	657.413	534.761
AAEL008542	430.466	412.663	421.717	501.705	445.272	501.984	475.405	459.158	442.43
AAEL008530	57.3099	56.2789	59.7096	51.3571	50.7063	43.4222	55.1059	61.592	63.0496
AAEL008551	26.041	27.2722	28.6417	22.3369	24.0366	19.3028	27.4222	24.1283	25.9161
AAEL008545	7.26649	8.41416	8.94856	6.64747	9.51273	6.65488	7.13574	8.1547	7.15594
AAEL008539	17.4593	17.7509	18.8739	19.4778	17.0295	17.2071	19.8755	19.9071	18.5281
AAEL027672	7.36513	7.74989	7.43613	5.11069	6.70987	6.43427	7.21046	6.14001	6.53705
AAEL023095	8.77897	8.04512	9.54723	7.89834	7.8565	8.93445	9.19054	8.58642	8.20032
AAEL027239	12.6588	13.6915	13.7064	12.6516	12.0608	11.692	14.944	14.6785	14.6987
AAEL008521	142.765	145.845	137.033	149.604	164.519	151.114	127.734	129.804	122.27
AAEL013682	15.2892	13.0641	17.33	17.4764	18.8556	16.5085	13.7111	15.9256	16.7874
AAEL013684	74.572	71.5204	75.0545	106.967	96.1041	108.427	84.9938	85.4325	81.6937
AAEL008921	478.569	468.61	467.625	501.348	504.43	465.364	417.945	438.819	438.253
AAEL003883	427.802	426.281	420.866	470.684	427.946	421.758	384.284	399.149	378.685
AAEL021471	24.956	21.3675	24.7976	30.8428	30.4492	27.0607	26.8618	25.5194	26.1869
AAEL019953	14.5001	17.2343	13.4859	19.0132	18.4309	19.9279	15.1308	17.1249	17.9479
AAEL026010	35.5105	36.0185	38.6301	44.4237	38.603	40.9955	36.4633	37.4157	33.6909
AAEL020789	13.0205	12.5105	10.2404	17.6194	12.2307	17.4277	20.4359	19.4753	16.1299
AAEL025609	12.9219	12.4367	10.1459	17.4764	11.9334	17.4277	20.4359	19.3794	15.7431
AAEL009776	48.0706	47.4957	44.3332	50.5708	44.7183	47.2827	43.8232	49.4079	44.2895
AAEL009772	126.753	120.418	116.079	103.679	109.694	95.3008	120.71	123.951	123.817
AAEL027903	35.083	37.0887	36.0463	29.3775	35.2905	37.8703	125.753	33.1465	35.5089
AAEL020075	14.6316	15.426	14.0215	10.4001	11.806	10.589	13.1507	12.7597	13.3835
AAEL013608	34.6556	39.0447	36.6135	43.566	46.8417	40.1131	31.868	36.5522	39.0676
AAEL010960	31.3018	29.7448	28.5157	32.3796	32.4027	29.3035	29.5517	29.165	29.9776
AAEL003599	63.8531	60.117	58.3862	84.38	87.6106	80.2262	51.594	50.6551	48.8538
AAEL003606	60.7295	61.2241	54.6051	38.9199	41.7881	36.4731	51.8929	56.843	53.7662
AAEL003581	36.1352	34.8376	35.9833	28.9129	24.4188	27.2813	34.4458	39.1426	38.0619
AAEL003605	146.25	153.005	141.854	192.705	175.349	176.593	143.462	159.352	152.596
AAEL014729	59.1183	61.0765	55.96	48.3193	49.8144	44.1943	65.5293	64.0863	60.6127
AAEL025966	26.0739	27.6413	26.373	30.5569	33.1247	32.7964	27.721	28.3496	30.6352
AAEL013888	157.857	162.563	144.91	195.421	201.891	194.683	140.959	157.05	147.838
AAEL014248	131.257	139.941	133.913	131.448	167.407	137.693	116.675	117.668	127.337
AAEL019975	23.1147	19.9283	21.2056	23.8022	21.1913	24.0826	22.005	20.3867	21.4678
AAEL012466	504.544	455.546	465.231	599.559	546.855	605.52	478.842	468.751	431.677
AAEL011019	190.014	186.366	189.212	183.234	173.013	179.829	181.943	184.968	182.767
AAEL021342	114.883	118.832	109.998	115.044	113.558	100.411	94.1843	106.827	118.866
AAEL017566	42.4153	41.997	38.7876	34.8099	33.5494	28.9359	41.9925	41.493	39.3383
AAEL011012	7.66105	8.00822	6.74293	7.46947	7.68663	8.1991	8.55542	6.71563	5.91815
AAEL008017	9.14065	9.00463	7.65669	10.3643	10.1497	10.6625	9.30262	8.73032	8.85789
AAEL008020	25.5149	25.2425	25.1757	18.9775	21.8708	19.1925	25.0685	22.8811	24.6783
AAEL012260	34.8529	39.5982	39.5753	15.9396	16.6048	16.2879	48.4932	43.2199	46.4556
AAEL012258	17.7552	13.2117	16.1641	15.2963	13.802	14.0451	16.1768	16.4533	15.1242
AAEL019332	44.6511	57.4968	20.4493	31.093	33.2096	17.7218	62.9141	23.7925	54.6172
AAEL005432	16.5058	15.6474	14.2421	24.3741	18.346	22.428	11.208	11.6085	12.4552
AAEL005429	40.5411	43.8053	41.4344	48.5337	52.4474	51.9522	36.1644	40.4857	41.311
AAEL008938	69.4427	73.4763	71.9666	70.8349	65.6548	64.9678	74.2341	74.7834	77.3615
AAEL008944	14.1384	12.9534	13.864	9.3279	10.3196	11.7288	12.0672	14.8703	14.5826
AAEL008952	123.234	124.33	132.937	126.445	126.426	117.288	134.832	132.922	137.123
AAEL008947	17.6895	21.2937	20.3233	12.0441	11.8909	12.317	20.2491	20.8185	20.23
AAEL008960	65.2998	77.4251	73.8886	40.8141	55.2078	43.7163	67.3599	65.8612	71.2113
AAEL008958	215.529	205.815	222.391	231.982	213.739	225.236	239.103	230.058	237.5
AAEL008953	1008.6	965.599	1027.73	1178.64	1014.85	1153.02	1081.49	1038.33	1047.28
AAEL008956	77.3668	72.8858	66.3265	38.4553	50.1542	42.4662	79.7634	81.7868	79.1795
AAEL008341	183.241	200.538	185.336	207.608	204.694	202.404	178.842	191.635	202.687
AAEL008342	19.1362	19.1164	15.1243	20.1569	19.6625	20.1485	15.2055	15.0622	16.9422
AAEL014273	182.386	182.897	173.205	284.162	251.111	266.416	174.77	176.813	163.542
AAEL000626	144.541	146.953	137.978	116.938	122.604	122.656	130.012	132.106	121.148
AAEL002943	16.8675	16.0164	13.8955	7.89834	8.87572	8.67708	16.0274	16.1655	16.9808
AAEL002930	6.41161	6.38443	5.92369	6.43304	7.17702	8.16234	7.95766	5.8522	6.45969
AAEL002935	58.0991	60.4491	59.0479	66.5819	63.4041	67.6518	66.8742	64.3262	58.7561
AAEL002922	7.13497	7.78679	8.57045	5.50382	7.51676	5.80923	8.92902	7.77095	10.173
AAEL002944	80.326	93.1832	79.2137	75.3023	72.7469	74.2331	76.4757	78.8128	88.1148
AAEL002938	135.86	184.779	67.6814	51.7145	61.0683	87.5061	111.706	50.6071	137.703
AAEL024800	45.9992	51.2231	50.1308	49.3557	49.9843	51.1801	64.0722	91.2847	58.7561
AAEL002921	16.44	15.7212	18.7794	6.68321	6.96468	6.50781	15.5044	17.1728	15.3176
AAEL019831	12.1656	13.3593	14.7147	4.7533	6.4126	5.51509	15.056	14.1028	16.0525
AAEL021206	19.5308	20.8509	21.4891	12.33	14.2266	13.1995	19.8381	19.2355	19.2243
AAEL013883	30.71	29.1174	29.0198	34.0951	34.059	32.4655	27.5716	25.1836	26.1869
AAEL024950	92.4587	91.338	90.746	103.608	86.5489	94.639	94.7073	96.0815	81.1909
AAEL002534	2402.55	2450.48	2237.01	2721.43	2674.69	2799.87	1861.27	2089.28	2234.78
AAEL002525	128.331	126.102	127.675	90.7058	101.285	83.0205	101.357	97.1848	112.174
AAEL002508	87.8226	87.4999	82.9632	89.3835	82.9816	86.6973	86.1519	90.0854	84.9816
AAEL002510	142.404	151.898	173.804	148.818	192.505	156.923	162.478	154.316	141.688
AAEL002504	71.3168	81.5952	67.9649	82.6288	78.9047	71.255	74.2341	76.4623	79.7597
AAEL002502	32.5184	30.0031	32.5173	29.8064	26.797	30.3698	32.279	39.0466	30.287
AAEL002527	461.504	463.111	451.524	783.115	789.684	715.565	344.384	379.433	380.812
AAEL012941	155.621	161.936	151.653	125.087	132.923	114.971	142.902	146.641	141.649
AAEL023242	65.8259	68.6419	69.0047	55.3599	57.7134	50.0035	68.1445	71.5695	69.6254
AAEL023386	12.0999	15.0938	12.7296	8.00556	9.08806	7.61083	11.8431	11.8483	14.0798
AAEL009877	39.1273	39.5982	43.9866	42.0292	34.5261	37.3188	39.7509	44.8508	39.9572
AAEL009878	72.632	79.4179	79.2452	109.612	101.922	104.493	75.1308	83.082	85.0203
AAEL009653	987.552	987.852	980.497	1183.75	1174.82	1043.71	885.131	878.117	879.871
AAEL012712	7.56241	8.41416	8.12933	7.32652	9.6826	9.44919	8.59278	9.01814	8.27768
AAEL027910	189.554	205.852	194.379	259.287	252.809	234.833	169.838	181.034	176.578
AAEL025969	29.8551	30.6305	29.6815	28.4126	30.4917	24.7444	28.9166	31.1318	34.7353
AAEL008397	192.151	192.972	185.336	167.116	174.796	149.018	169.689	169.138	181.8
AAEL022775	30.0524	29.9662	25.8059	37.5975	38.9003	32.3552	30.9714	29.5008	27.7728
AAEL021276	7.85833	8.59868	7.90876	15.0819	15.5856	15.8835	8.55542	8.29861	7.69747
AAEL009480	16.3085	18.6735	18.7479	23.1947	28.3683	29.4506	10.797	16.1655	15.4723
AAEL009483	36.1352	35.3912	38.1259	56.432	63.7013	54.3053	23.8356	24.4161	23.6339
AAEL009477	4.20865	5.35111	4.22221	11.8296	10.8292	11.9861	4.48319	4.60501	4.95114
AAEL009486	37.0558	36.5721	39.8904	35.4889	35.1631	34.1936	37.3973	36.5043	37.1335
AAEL009487	13.0534	13.9129	14.7777	50.1062	60.4738	61.5117	9.90037	10.2653	9.63151
AAEL025610	3.05784	3.76423	3.90712	7.50521	10.9142	9.7801	2.65255	2.54235	3.09446
AAEL010565	252.946	245.229	241.138	408.105	325.769	375.872	237.572	242.578	238.196
AAEL002455	104.822	110.233	114.346	146.78	117.72	145.635	125.455	119.011	119.33
AAEL002450	11.2121	11.5141	12.0364	10.3286	13.6746	7.57406	23.5367	11.7524	13.3449
AAEL002436	11.8697	11.2189	10.2404	7.89834	8.28117	6.87548	12.0299	13.9589	10.8306
AAEL017562	81.7069	72.2954	77.5122	64.2946	79.4143	70.0417	71.7684	72.8167	72.1396
AAEL002453	14.5987	13.876	14.6517	12.7589	13.5896	12.6479	12.4408	13.6231	12.5712
AAEL021384	12.4287	12.9165	13.3283	13.152	13.6321	14.4128	12.8144	14.6785	11.6429
AAEL006363	50.0763	50.7802	53.6599	45.067	39.5798	44.6355	50.5479	53.4852	53.4955
AAEL006362	188.205	190.758	179.727	186.201	172.758	166.225	174.807	182.761	178.202
AAEL006370	20.5829	20.2604	17.645	16.5115	17.8788	15.8835	20.5853	18.1802	19.4177
AAEL006364	28.77	30.6674	28.2006	31.3075	35.1631	28.6417	28.3935	30.9399	31.2154
AAEL006373	30.6442	31.1472	28.7362	24.6957	27.2642	22.6119	31.8306	34.9693	31.9503
AAEL021495	53.3314	47.4219	47.295	33.4518	43.0621	39.1939	44.7945	42.0687	45.7593
AAEL002178	208.262	201.645	225.163	237.343	226.055	266.71	266.638	248.287	235.914
AAEL002155	209.939	199.172	201.469	171.977	173.437	170.527	195.093	195.665	182.109
AAEL002160	176.533	185.444	169.172	194.063	188.046	181.961	158.742	159.928	171.936
AAEL007830	1593.37	1657.18	1675.37	940.796	1146.45	933.337	1570.98	1503.25	1630.35
AAEL022771	17.6895	18.0093	24.4195	10.1142	12.9101	13.5304	20.137	18.42	17.4063
AAEL023759	32.8472	34.7269	36.1093	38.9914	37.7961	44.7458	38.0697	35.9766	36.4759
AAEL004243	15.0262	14.7617	14.7462	7.54095	13.1649	7.61083	14.1968	13.3833	12.7646
AAEL004228	144.442	144.443	149.542	146.244	152.204	149.422	142.79	148.08	154.762
AAEL004234	59.0526	57.017	51.3597	64.7235	53.7639	58.3497	53.2379	57.1309	53.9596
AAEL004244	17.6237	17.8985	23.2537	10.2929	11.4662	10.2948	16.9988	18.9957	20.0366
AAEL004229	12.5273	11.6248	13.8009	79.6625	74.8278	78.2408	9.93773	9.40189	10.7146
AAEL002888	53.3972	52.2933	54.3215	44.924	45.6526	46.0326	58.9913	54.2048	58.2532
AAEL002910	35.642	38.8971	38.5355	34.4525	35.3755	31.6934	36.1644	36.8401	41.4658
AAEL002903	55.2714	51.8504	58.0711	69.0122	41.236	57.0996	69.2653	64.9498	54.7333
AAEL024657	17.8539	15.7212	18.6533	13.1877	16.2651	15.2952	16.0648	17.2208	19.6111
AAEL002890	57.7045	55.5778	61.9782	48.7124	54.7407	50.1506	59.8506	58.2821	60.9995
AAEL002886	345.832	332.655	314.334	526.258	462.599	459.995	282.254	329.786	299.196
AAEL015653	39.0286	36.5721	36.9601	57.3255	51.4707	53.0184	35.0809	35.6888	35.2768
AAEL002887	736.842	710.111	693.671	710.851	670.817	670.562	676.999	678.279	669.1
AAEL002892	47.1171	50.1528	50.5405	45.6388	42.2977	51.8786	53.5367	48.4005	54.3465
AAEL002898	57.2442	62.9217	59.8671	40.3852	56.3969	44.7826	48.3064	51.9982	47.5773
AAEL002913	61.8145	66.7597	61.159	73.9799	74.2757	71.2182	65.5666	64.0384	60.0325
AAEL023497	51.3915	54.8766	51.3912	46.7467	46.7992	44.084	51.4819	53.6291	51.7162
AAEL018235	126.424	120.935	131.645	229.409	176.835	240.385	151.943	143.283	132.791
AAEL024973	15.2563	17.1236	14.3996	12.2943	13.5896	10.4787	15.2055	17.6525	16.1686
AAEL001446	189.718	182.381	175.978	146.923	144.984	151.849	161.208	163.622	149.695
AAEL001464	9.66674	9.48439	8.98007	12.2228	10.1497	13.3465	8.89166	9.97751	9.4381
AAEL001459	47.0185	46.1672	46.3813	37.9549	35.6303	37.0247	46.4384	47.3452	49.2019
AAEL009151	1491.44	1508.53	1454.14	1820.3	1871.55	1720.05	1215.65	1323.7	1327.33
AAEL009160	351.718	338.522	345.024	339.414	359.658	329.839	330.262	341.826	321.166
AAEL009154	51.1285	47.9386	48.0828	62.9366	57.5435	66.4752	54.0224	54.5405	53.5342
AAEL020191	28.7372	29.0805	31.509	18.4771	21.3612	22.6119	28.8792	26.7666	27.9275
AAEL027459	33.2089	28.527	25.3017	28.1624	28.7081	25.9209	28.9539	29.4529	27.6181
AAEL005827	43.9606	41.8494	43.9236	45.746	39.325	50.7021	52.7522	50.4152	52.0643
AAEL005831	16.0126	15.0938	15.0928	9.07773	12.1033	9.15505	14.6451	14.9663	15.8978
AAEL022610	10.7518	5.75706	9.67327	21.0503	25.2257	20.5897	12.8144	12.8556	8.81921
AAEL005838	8.18713	8.19274	7.78273	5.89695	6.32767	6.72841	7.50934	7.00345	6.57573
AAEL004692	0.953522	1.25474	0.756216	13.2592	6.45507	9.22859	1.64384	0.143906	0.541531
AAEL004691	100.481	98.3498	92.479	99.6049	104.98	94.3081	84.5828	87.3512	85.059
AAEL004688	183.701	171.125	172.039	207.859	172.163	202.808	193.636	203.484	183.308
AAEL003103	374.964	350.848	367.112	360.608	362.843	365.356	374.682	385.861	393.383
AAEL013870	41.9221	38.8601	38.1889	37.5975	38.6455	36.0687	34.1096	37.1758	37.6364
AAEL014695	72.7636	62.8848	73.7311	83.8082	67.6083	90.8887	76.8493	77.7575	79.6437
AAEL025378	6.97057	6.71657	7.43613	7.89834	5.94546	7.9785	6.9863	5.51641	6.84649
AAEL011578	16.0783	19.0057	17.645	100.32	13.0375	13.0892	19.7634	17.4127	20.2687
AAEL021386	93.6095	92.0391	90.1473	95.9952	93.7684	95.4846	84.807	90.2293	90.2422
AAEL027213	9.17353	8.08203	9.61025	5.18217	5.69065	5.846	11.6936	9.44986	9.12866
AAEL005787	110.444	115.03	109.557	118.511	153.053	126.994	97.9203	101.838	100.183
AAEL020378	56.6852	54.729	54.29	54.1805	49.135	55.7392	57.4969	58.7138	59.8391
AAEL019747	30.2496	28.9329	29.4924	24.517	24.164	26.2886	35.193	29.213	32.5305
AAEL025589	5.68825	5.49873	6.55387	6.18286	5.64818	5.55186	6.72478	5.90016	7.0399
AAEL028013	5.65537	6.60586	6.33331	3.75261	4.11935	3.89733	6.20174	5.08469	7.34934
AAEL012456	119.552	116.986	122.255	137.274	131.649	149.275	128.07	125.918	131.128
AAEL021904	113.633	114.994	101.617	67.0108	58.6052	80.0056	123.325	124.863	107.3
AAEL012455	18.3799	16.4593	17.7396	12.2585	11.8909	15.0011	18.9788	17.2688	17.5611
AAEL014335	136.617	135.069	143.24	140.669	122.222	136.26	146.675	142.084	139.135
AAEL027019	15.5194	15.8688	14.9353	14.8675	15.4157	14.5598	15.9153	15.9256	16.7488
AAEL023166	27.3233	26.9401	27.7279	25.9466	30.152	24.3032	26.6376	26.0471	27.6954
AAEL003032	39.0944	36.8673	38.6931	46.2107	40.5565	47.9445	40.5355	41.4451	39.5317
AAEL003046	1637.79	1570.57	1514.8	1723.48	1577.67	1611.22	1505.72	1644.75	1472.65
AAEL020006	21.6022	19.0795	23.6318	18.3342	22.9325	21.1412	28.2814	29.5488	23.75
AAEL020007	9.76538	9.66891	8.25536	11.1506	12.7403	11.6185	8.25654	7.43517	8.66449
AAEL003019	11.4751	13.2117	13.7379	7.75538	5.77559	6.0666	12.7397	13.1435	13.6543
AAEL003022	31.5648	27.6413	34.0612	34.0951	32.7849	37.7232	39.9751	34.7294	32.1437
AAEL013434	11.7053	9.44748	11.1857	14.2956	13.5896	13.3098	13.3748	12.1841	12.6486
AAEL010598	33.7349	31.1841	32.2022	30.4855	28.8355	33.2376	32.6899	33.914	30.0549
AAEL022931	342.446	337.637	322.463	359.928	348.574	336.935	337.472	357.128	345.574
AAEL004075	32.0252	34.2471	32.7064	27.948	31.3835	30.1124	40.3487	36.1685	32.5305
AAEL004063	31.532	31.5162	32.5173	26.2682	25.0983	20.8838	36.2017	35.8327	39.6865
AAEL004065	44.5525	42.9196	42.4742	42.9941	47.7335	39.341	44.3836	44.7549	43.2451
AAEL024655	141.22	126.914	130.227	119.547	113.176	129.274	139.539	141.7	129.89
AAEL004055	31.3347	31.1472	31.1309	24.4813	24.249	22.0971	30.9714	32.5708	33.3815
AAEL022486	20.9117	21.3675	25.6483	13.9025	16.3925	17.0233	22.5654	22.5453	24.3689
AAEL004053	19.4979	21.0354	24.388	17.4764	20.342	15.1114	24.6202	27.2463	25.568
AAEL004052	78.5504	70.8192	72.0926	56.718	62.3848	64.5266	82.7895	78.5729	74.9633
AAEL004042	31.7621	31.0734	33.6201	24.8744	29.5149	25.5533	30.5978	29.3089	32.2984
AAEL004076	32.0909	35.0221	33.9037	25.0531	28.7505	23.4943	29.477	30.8439	32.105
AAEL004054	11.0148	10.7391	11.1542	11.5437	12.6129	13.6407	11.4695	11.0808	10.3664
AAEL004068	45.9663	39.8935	43.0098	54.1805	50.7912	53.0184	51.8182	46.2419	46.0688
AAEL017198	1270.26	1204.63	1274.89	1556.15	1636.19	1449.92	1136.04	1187.37	1184.6
AAEL004050	28.5399	28.4163	27.0662	36.168	34.1014	34.5612	28.2067	27.8219	27.9662
AAEL004059	226.281	224.599	209.756	184.342	220.237	186.116	190.498	207.225	208.489
AAEL001616	188.995	189.762	198.066	162.577	172.546	180.748	185.268	184.008	181.993
AAEL023527	7.03633	7.45465	7.53065	12.6159	9.6826	14.0819	8.06974	8.49048	7.19462
AAEL001631	22.8845	22.6223	20.5124	19.585	23.3147	20.4426	19.9128	19.955	19.4177
AAEL019988	166.932	163.596	164.414	105.216	117.423	99.4555	153.138	159.065	162.15
AAEL001600	28.9673	27.6413	25.7744	26.7328	28.4108	24.965	25.4047	26.191	26.8831
AAEL001625	10.1271	9.48439	8.3814	12.8303	13.1649	10.8096	8.44334	8.68236	7.54275
AAEL001623	357.11	357.196	357.785	304.247	349.253	336.972	357.235	351.563	382.475
AAEL001612	15.8811	18.1938	18.5588	17.0118	13.1649	20.4426	25.2553	21.8738	23.3632
AAEL001607	25.8766	25.0211	25.1127	18.4056	17.6665	17.7586	26.1146	27.0544	26.9605
AAEL025425	20.9446	21.2568	21.9618	15.7967	15.2459	12.2435	20.9215	19.7632	21.8546
AAEL001597	8.54881	8.45107	8.728	4.50313	5.56325	3.63996	8.89166	9.40189	7.73615
AAEL020441	102.783	105.214	98.5287	61.9359	76.4416	65.5561	105.43	92.0042	98.4812
AAEL022296	31.8608	32.5495	36.6765	21.4435	23.2298	21.8765	30.7472	31.0358	31.8343
AAEL010939	78.7148	74.6203	71.7145	72.3717	67.6083	67.5783	71.4321	75.6468	77.6709
AAEL010941	25.8108	22.8806	23.9784	32.2724	29.1752	37.3923	29.6638	25.7593	27.8888
AAEL025404	154.24	157.876	153.638	137.274	152.543	136.223	133.973	133.785	128.033
AAEL012140	16.8675	16.1271	16.6683	17.1548	16.0527	17.7586	17.2229	17.5566	16.4006
AAEL012137	24.2984	22.8806	27.5389	33.559	31.6383	30.4801	22.7148	24.2722	24.4849
AAEL012138	12.33	12.8427	13.4543	10.0784	11.5087	12.8318	12.0672	13.1435	13.8864
AAEL012143	48.0049	50.3005	48.4609	44.1378	39.4099	48.6799	56.4508	56.1715	48.0802
AAEL027982	26.1396	24.6889	22.9701	26.8043	28.3683	29.5609	25.7783	25.4235	23.9047
AAEL013110	17.7552	18.0462	17.7396	14.4743	16.3925	15.5526	19.6513	20.4827	16.1299
AAEL013115	15.3879	15.3153	15.2504	11.9369	12.1457	10.736	16.1395	17.0289	16.5554
AAEL013113	22.49	23.1389	24.0414	13.1162	14.0143	11.9494	23.7235	27.5341	29.3974
AAEL017435	51.9834	47.791	46.9799	49.9275	46.0348	48.496	43.7858	51.9502	44.3668
AAEL021395	87.0006	88.8285	82.1755	76.4817	72.8743	69.049	83.8356	84.665	80.6494
AAEL013521	273.726	287.152	277.783	208.538	252.512	218.508	244.296	239.988	273.512
AAEL004571	14.3686	15.795	14.1475	12.1513	14.354	13.1995	12.9639	11.7044	14.1572
AAEL004551	119.519	113.48	113.968	116.509	114.45	123.391	119.029	117.907	110.936
AAEL022687	67.1739	61.0027	64.9716	36.847	45.2704	39.7822	58.1694	59.5773	62.4694
AAEL004579	40.4096	44.6172	44.4592	25.0174	31.1712	26.4357	42.4408	45.0907	45.5659
AAEL004580	15.7167	16.6069	15.9751	22.9802	23.4846	27.6122	13.188	12.9516	15.511
AAEL004575	35.5433	36.3876	31.4775	35.0958	42.9772	42.65	32.802	28.9252	29.4361
AAEL004582	7.59529	8.63559	6.36482	7.57669	7.09208	8.67708	7.21046	7.43517	7.50407
AAEL004563	99.6266	96.7998	93.3927	101.892	95.2123	94.1242	86.1519	95.2661	89.5073
AAEL004554	30.0852	31.9222	36.0778	15.0462	18.8981	15.2952	32.3537	34.6815	33.1107
AAEL004570	23.7394	24.0985	26.2155	14.0097	14.7787	12.6479	24.2092	23.7925	26.9218
AAEL004566	32.7814	29.9293	30.2487	29.8064	29.7273	26.2886	30	29.5008	31.7956
AAEL004707	83.4825	80.0453	82.144	59.0767	58.7326	49.452	76.401	82.4104	80.9588
AAEL022706	14.8618	13.876	16.5737	31.0215	27.9012	34.0097	18.68	19.6672	18.412
AAEL012616	60.3349	64.73	59.9617	56.1461	62.0876	56.2539	59.2902	61.8318	62.5081
AAEL012618	24.0024	24.5782	26.6566	24.7315	22.9325	24.8547	29.0286	29.5008	31.254
AAEL023193	86.343	81.4107	85.9251	74.6232	72.025	80.0056	104.01	96.7051	100.957
AAEL016967	8.38441	10.5915	8.82252	7.43373	11.1265	9.48596	8.77958	8.05876	9.67019
AAEL012242	10.9491	11.7724	13.1393	9.00625	9.64013	9.22859	11.6563	12.0402	12.1071
AAEL012237	92.1628	86.2452	84.9168	89.5979	90.4559	94.0875	87.3474	85.5764	79.2569
AAEL026714	48.8598	44.9493	53.5023	34.4525	37.4139	30.4801	51.071	45.0427	46.3009
AAEL012243	351.06	321.214	336.674	361.001	379.66	398.962	368.182	355.833	352.15
AAEL027026	10.8504	10.2963	12.8872	12.7231	12.2307	11.9494	19.5766	15.6858	32.6079
AAEL012234	165.157	156.031	152.63	198.852	181.421	210.199	161.245	157.29	156.889
AAEL011750	268.301	265.304	248.417	209.717	224.356	199.94	248.742	251.98	249.452
AAEL024068	8.71321	10.3332	8.44442	7.54095	7.72909	8.34617	9.97509	10.3613	11.6816
AAEL023977	31.6635	34.7638	32.9584	30.7356	28.7081	29.4506	28.2441	35.5449	32.1824
AAEL022938	10.8175	8.7094	8.25536	6.93339	7.17702	6.80195	6.83686	8.87423	10.8306
AAEL014051	4.47169	11.9939	13.0132	3.35948	3.35494	4.0444	5.45455	8.05876	4.52565
AAEL014053	15.4865	19.9283	16.3217	16.3328	14.0992	13.3833	19.203	21.7778	20.5395
AAEL008425	50.4709	52.2933	53.4078	39.456	49.4747	38.385	49.3524	48.5444	51.0199
AAEL008424	15.8482	14.9093	13.2968	13.4022	15.2459	17.6115	13.1133	14.1988	13.9251
AAEL008431	151.347	143.447	141.665	160.075	131.182	168.578	176.376	166.452	178.164
AAEL027398	21.2734	17.714	20.1028	21.9081	22.0831	23.384	24.6949	16.6452	17.9092
AAEL007822	30.0852	31.996	28.9568	28.5555	36.1399	32.0978	27.9452	28.3975	28.1596
AAEL007820	47.413	43.547	46.4758	41.5646	49.5172	43.7531	44.2715	46.7696	44.3668
AAEL014820	30.5784	29.2651	30.0911	23.3376	24.0366	25.0385	27.6463	30.0764	31.6409
AAEL007825	17.7552	17.1974	18.9999	13.7953	12.7827	13.6774	17.8207	18.42	18.5668
AAEL014823	5.22793	4.53922	5.07295	9.39938	7.8565	8.45648	4.03487	4.31719	3.71335
AAEL014523	106.663	103.332	97.8355	110.362	109.779	127.803	119.738	107.738	109.157
AAEL014522	14.0398	11.6617	14.2421	8.14851	8.45104	9.96393	14.6077	13.5752	14.776
AAEL005500	87.6253	91.2272	90.0843	81.9855	84.8926	81.5131	86.0772	90.0375	89.5459
AAEL022920	55.3371	54.1016	53.8804	72.7648	64.0411	79.1967	65.2304	57.4666	54.4625
AAEL005510	47.5446	46.1672	45.8771	62.5077	53.5941	68.093	57.3848	48.0648	45.2178
AAEL017437	190.178	180.535	197.309	132.735	131.522	150.011	242.204	214.277	216.922
AAEL015064	245.088	247.849	248.48	200.353	218.623	198.985	240.523	259.367	257.846
AAEL011832	70.7908	70.7085	65.7278	63.0795	67.7782	64.2692	72.8892	70.6101	71.5207
AAEL023944	25.6793	20.9985	25.1127	30.4855	46.1622	38.863	35.2677	30.2683	30.5965
AAEL015305	12.1985	8.34035	11.2802	20.4428	32.3603	28.6049	18.4932	14.7744	14.0024
AAEL020467	31.1703	27.6782	31.6981	25.9823	27.434	30.2962	32.3537	31.9952	32.7239
AAEL013662	279.842	276.044	252.135	234.734	336.598	299.8	248.369	262.677	264.46
AAEL018226	103.671	102.926	102.152	100.034	114.45	118.979	119.851	108.17	111.71
AAEL020219	60.3349	58.0134	61.5056	70.8349	56.0147	67.5783	76.7372	78.2371	67.9621
AAEL011848	55.3371	52.8469	60.0877	49.8918	49.05	56.5848	64.4832	58.5699	60.342
AAEL011850	38.6341	38.1221	40.4891	36.9542	33.7192	39.341	43.8979	46.9135	40.8082
AAEL013304	22.5228	27.0139	23.7893	26.9115	31.3411	30.7007	21.6314	20.003	20.5395
AAEL020822	108.767	103.996	102.278	127.946	116.276	139.164	116.152	104.188	104.399
AAEL009167	36.9901	35.465	36.4244	42.1364	42.4676	51.2536	39.9751	37.8954	35.5476
AAEL020205	73.191	76.2441	81.4193	61.3283	70.666	62.8353	74.6077	74.5915	82.9315
AAEL006951	53.989	58.198	57.4409	51.9647	53.1694	47.5033	52.0797	56.2674	54.9653
AAEL006956	211.353	201.128	198.664	229.659	190.467	239.024	232.042	217.347	217.657
AAEL006958	75.4597	75.8382	85.9251	103.429	92.7916	110.522	80.5479	74.3517	80.1465
AAEL006949	37.8778	36.1661	32.7694	36.99	36.8194	39.8925	40.9838	36.2165	34.2711
AAEL006944	15.2892	15.6474	13.1708	9.14921	8.66338	9.63303	11.8804	8.44251	10.9853
AAEL006955	18.084	17.6033	19.252	19.7995	22.1256	28.2005	21.2951	18.8997	17.7931
AAEL013828	97.029	88.3118	88.8554	102.214	86.8461	86.9179	89.6638	97.0889	89.778
AAEL026747	16.9332	80.2298	15.4709	13.6166	13.2074	12.2803	16.8493	62.5993	13.2675
AAEL013825	91.8669	98.7188	94.8106	67.1895	73.2141	68.9387	96.2391	91.2367	103.432
AAEL004697	161.737	147.322	154.079	162.077	167.577	165.82	154.521	155.515	149.849
AAEL004699	711.952	728.822	770.584	1218.49	801.49	813.807	837.945	2057.91	878.711
AAEL014426	6.04993	4.87136	5.70313	5.78973	7.09208	7.64759	6.16438	4.55704	3.40391
AAEL014425	32.5513	34.8745	34.849	40.2422	37.0317	44.231	43.9726	41.1572	40.3053
AAEL010052	22.0625	22.7699	24.325	19.2991	17.709	18.5307	26.0772	24.7519	24.2915
AAEL010053	17.2949	17.1974	15.5024	14.653	14.6938	16.435	15.7659	17.1728	17.5224
AAEL010046	58.0333	58.973	60.2137	34.6312	38.8153	38.863	68.5554	58.2341	61.3864
AAEL010051	67.9959	69.0109	69.9815	74.5875	71.8126	71.5491	68.0697	70.2743	71.482
AAEL012209	13.0534	12.9534	14.5257	10.5788	9.59767	12.3538	16.3263	14.0549	13.1128
AAEL012208	7.95697	7.93441	7.3416	5.754	7.43182	8.27264	9.33998	8.82626	8.81921
AAEL012211	26.9945	28.9698	30.5953	18.0482	20.9365	19.9646	27.2354	26.9585	25.2972
AAEL019514	139.444	134.7	131.141	183.77	156.748	155.783	134.197	148.991	135.112
AAEL003613	20.9775	19.2271	24.0099	19.8709	19.9173	20.9206	21.8929	20.051	18.7602
AAEL025569	88.6117	82.3333	86.1141	122.049	103.663	127.619	99.9004	97.7125	87.8827
AAEL020989	6.01705	5.05588	5.98671	6.43304	5.69065	8.45648	5.71606	5.94813	4.87377
AAEL006713	135.597	126.766	135.52	76.0528	85.4872	75.9244	141.557	136.279	145.865
AAEL006712	33.9322	30.2984	38.9136	16.3685	18.3035	16.1776	33.8107	37.7515	37.9071
AAEL022413	16.7688	17.4188	18.7479	19.6565	19.4926	21.6927	22.7522	20.2908	21.4678
AAEL005169	30.8744	31.1472	29.0513	29.5562	30.5766	32.3552	30.7472	33.0505	29.2813
AAEL008420	21.9639	19.633	15.1558	21.8366	19.0679	21.178	18.68	16.1655	19.0309
AAEL008418	36.8257	37.4578	35.2271	32.0937	33.4644	33.4215	36.5753	34.3457	35.741
AAEL002412	292.468	279.66	274.633	250.674	204.863	253.584	311.731	302.204	269.721
AAEL002419	20.8131	20.3711	20.2603	18.6558	19.1529	18.9352	21.4819	17.8924	21.8546
AAEL002415	19.3664	19.7807	27.0978	59.8987	20.979	60.2248	22.528	33.6261	23.6726
AAEL002430	34.6227	33.3614	28.2636	30.3782	23.2298	31.3993	39.1532	34.6815	37.2109
AAEL002408	19.2677	17.5295	17.4875	16.1898	14.6088	17.3909	19.8007	19.6672	18.6828
AAEL002407	149.538	143.816	144.154	161.648	149.571	155.893	146.563	149.903	144.666
AAEL002733	25.3176	24.1354	22.2139	17.8338	20.8091	17.6115	20.9215	23.2169	24.1755
AAEL009989	19.9253	19.0426	17.5505	12.8661	15.7979	13.4201	16.4384	18.9477	18.4507
AAEL002741	10.5545	10.2963	12.2255	12.8661	13.6321	13.273	11.9552	10.5052	11.1014
AAEL022174	6.21433	5.64635	5.98671	11.0791	8.66338	9.81686	4.81943	4.89282	4.91246
AAEL010794	97.5551	85.9499	89.5801	81.1992	82.5145	80.1159	78.4558	80.8275	78.8314
AAEL010791	52.1149	55.3194	50.6665	40.3852	49.6446	47.0621	53.4994	51.4705	44.6763
AAEL010787	2968.71	3013.56	2802.25	4407.63	4140.46	4073.26	2497.73	2648.55	2693.73
AAEL010788	256.826	263.275	230.551	312.288	337.362	327.229	195.43	212.838	212.009
AAEL006589	134.907	128.98	133.787	144.922	131.692	146.812	138.755	131.866	145.478
AAEL025488	5.29369	7.30704	12.131	6.29008	4.7139	2.72078	6.31382	6.09204	7.31066
AAEL005242	83.6797	77.5727	82.4591	83.3078	67.4809	90.4843	100.498	85.1447	86.4515
AAEL006087	94.0041	104.365	89.8322	96.8887	91.0504	105.302	109.838	106.443	123.546
AAEL022183	23.7394	45.0601	21.048	25.2675	35.6303	42.9442	26.5255	30.4602	46.4943
AAEL006069	71.9744	65.5419	79.7808	102.25	77.843	87.5797	78.7547	79.6282	72.7585
AAEL001085	113.633	116.433	111.952	81.8783	101.03	82.2484	101.357	103.133	110.55
AAEL001089	113.633	116.433	111.952	81.8783	101.03	82.2484	101.357	103.133	110.55
AAEL001088	40.2452	34.6531	38.0314	40.2065	33.4644	44.3781	39.7136	40.7255	38.0232
AAEL022229	196.656	185.997	205.596	207.251	208.346	228.104	213.101	194.082	188.801
AAEL007647	23.3448	24.2461	28.6102	22.051	20.0872	21.9868	26.1893	27.0544	28.3917
AAEL007642	16.2427	18.12	15.786	12.2228	12.4855	12.795	16.2889	16.1175	15.0081
AAEL022578	278.921	290.621	271.387	295.491	313.326	281.306	272.466	294.481	284.922
AAEL003634	131.849	129.94	134.48	136.559	140.1	118.464	127.621	127.549	133.062
AAEL024681	8.84473	5.94158	11.3748	9.79251	13.4622	10.4419	9.45206	11.2247	3.86808
AAEL027013	13.8096	13.9867	16.6683	12.7231	16.4349	14.3025	12.7397	108.937	16.7874
AAEL003206	62.4721	59.711	60.2767	70.406	76.6115	66.0708	62.9514	61.6879	60.4967
AAEL018296	46.6568	40.0042	42.2536	39.2058	39.24	39.1204	49.1656	41.9727	42.4328
AAEL003194	6.31297	6.9749	6.77444	6.25434	6.66741	5.88277	4.70735	4.17329	4.17752
AAEL013336	9.5681	10.8498	10.2404	7.46947	9.76754	8.1991	8.40598	9.92955	9.4381
AAEL013335	48.3008	50.7064	52.8406	53.8946	56.5668	57.5776	48.0822	46.194	45.4112
AAEL003179	178.177	177.325	182.343	163.542	157.003	154.68	201.594	194.37	210.501
AAEL020001	49.6818	47.1267	46.9799	72.6933	63.9137	67.3944	50.0996	52.0941	51.5614
AAEL015644	37.4504	34.7269	42.3166	46.0677	40.6839	42.9442	32.5405	33.6741	35.6637
AAEL017329	53.726	57.0539	65.9169	81.8068	71.6428	93.5727	70.9465	64.9977	66.2601
AAEL006860	1245.04	1250.24	1218.33	1433.25	1498.13	1395.8	1065.95	1059.25	1024.38
AAEL025042	56.5208	56.3897	53.5968	50.6423	48.2856	46.8415	50.1743	49.6957	53.2247
AAEL021475	9.5681	10.1856	9.20063	8.14851	9.13052	9.08152	8.96638	10.4092	9.78623
AAEL010007	76.2817	75.9858	73.7626	60.5778	65.4425	65.7031	76.4384	68.4995	78.0964
AAEL009995	60.7952	63.9181	60.1822	71.6212	76.7813	70.152	64.8194	64.4701	61.5024
AAEL015575	103.375	100.453	92.8571	116.367	109.609	105.816	88.0199	89.7976	89.778
AAEL010004	106.531	110.048	101.459	160.897	156.96	152.437	95.7161	104.188	101.808
AAEL010012	126.851	154.112	162.114	210.825	156.748	152.731	161.395	160.408	149.578
AAEL010006	13.6123	8.26655	7.27858	10.1499	13.6746	7.57406	16.1021	15.4939	6.61441
AAEL010011	11.6395	11.3296	11.8474	9.89973	11.7635	11.1037	11.0959	10.5531	12.2618
AAEL000122	15.8482	20.408	16.7313	14.5816	20.2146	19.1925	18.9415	17.0289	17.7158
AAEL000140	17.0647	18.489	20.3548	17.0118	20.257	18.3101	19.5019	18.5639	19.0309
AAEL000157	24.7258	21.4045	22.1823	17.3692	18.3035	20.4426	24.2466	23.8405	25.4906
AAEL018111	17.2949	18.3414	18.1177	20.8002	18.8131	17.0233	15.0934	19.8111	16.6714
AAEL000116	34.9844	33.14	34.4394	24.2668	30.5766	29.1197	32.3537	28.9732	31.138
AAEL000118	59.7431	59.4896	57.3779	39.456	43.6566	37.0247	60.3736	63.5107	64.6742
AAEL000149	32.4197	30.6305	31.6035	22.7658	21.0639	21.9868	28.9539	30.1244	29.3974
AAEL017443	45.6046	59.1206	48.5554	50.0705	52.4474	58.7174	47.4471	40.8694	45.7593
AAEL000143	8.68033	8.26655	7.6882	4.61034	7.17702	5.88277	10.4234	10.2174	10.6759
AAEL000102	88.4473	81.7429	89.7692	134.772	110.373	108.574	84.6575	94.6904	88.2308
AAEL007512	13.8754	13.2486	14.0215	8.32721	10.2347	10.1478	14.6077	16.2135	14.1572
AAEL007519	11.6395	10.0379	11.9104	13.0805	15.3733	14.9643	10.3487	8.68236	10.6372
AAEL026347	26.4356	28.7484	29.7445	23.4806	27.1792	22.3177	27.1606	27.7739	26.7671
AAEL014567	6.74041	7.12252	6.71142	10.686	13.9294	11.4714	5.30511	6.18798	5.91815
AAEL017135	60.9925	61.8515	60.4973	77.9827	63.8287	80.1527	62.9141	55.5479	58.7947
AAEL009308	13.7439	16.6069	15.66	11.6152	10.0648	9.37566	17.4097	18.1802	19.9206
AAEL009307	16.8675	18.0093	17.1409	25.5535	22.0831	25.1488	16.4757	16.3094	16.6327
AAEL019734	5.68825	5.49873	6.14426	7.2193	5.81805	5.846	6.65006	5.80423	7.00122
AAEL005811	39.5218	19.7807	40.363	35.4889	31.8931	29.0462	35.0062	38.8547	40.8082
AAEL022008	7.03633	7.23323	9.32667	6.3973	5.64818	6.25044	7.88294	6.42782	7.34934
AAEL005813	34.2939	30.7781	33.9037	45.6031	34.3987	45.0032	37.6961	34.2497	37.2496
AAEL023850	434.872	445.877	424.426	421.435	463.873	403.668	390.486	385.334	412.375
AAEL005816	20.3856	22.9175	21.4261	28.3054	30.4917	28.3843	21.5193	22.7372	21.9707
AAEL005796	16.5387	19.0426	19.1575	14.1169	15.0335	11.8391	20.4359	17.7485	17.4063
AAEL005799	23.9367	19.8545	18.1492	22.873	21.9982	21.803	22.3039	19.5713	19.7659
AAEL005819	16.4071	16.2379	17.645	15.9396	16.5623	13.3833	17.5965	17.5566	18.3734
AAEL005792	38.7985	39.8197	43.9236	53.2513	56.0996	52.5404	41.6936	39.1905	39.0676
AAEL019781	36.5297	37.3471	37.6218	34.524	37.5838	33.7891	38.2192	35.5449	38.1392
AAEL005808	8.68033	8.00822	9.98836	8.18425	9.34286	9.59626	7.88294	8.20267	9.2447
AAEL015247	6.24721	4.05946	7.94027	4.82478	5.56325	5.91953	7.06102	4.84485	5.37662
AAEL026928	9.30505	10.2963	7.65669	14.1884	12.0183	11.4714	8.92902	10.6491	7.50407
AAEL005791	69.8044	71.0037	79.5288	58.0046	60.7711	55.0774	72.2914	65.3335	73.2227
AAEL013244	11.8039	12.3998	14.7777	8.61312	9.59767	9.33889	12.3288	13.911	12.6873
AAEL021449	9.37081	9.07844	8.79101	6.46878	7.81403	8.89768	9.48941	9.01814	8.50977
AAEL024720	75.92	74.1406	78.804	69.2624	69.392	71.0344	87.2354	87.0634	79.6823
AAEL003785	90.0256	97.3903	92.542	97.8537	100.096	85.1163	85.7036	93.7311	90.7837
AAEL010474	32.7157	31.5531	30.8473	27.3047	26.16	23.6046	27.8705	30.0285	32.8013
AAEL010473	24.2326	23.9508	23.9784	21.8366	21.9982	22.1339	26.3387	24.1763	25.1425
AAEL010464	210.991	211.166	206.258	296.742	284.49	279.211	197.26	203.724	212.512
AAEL010467	367.467	343.689	356.682	414.645	381.401	455.105	450.299	426.347	394.93
AAEL028161	19.8596	18.489	39.7959	45.6388	21.0639	49.2314	20.1743	19.8111	16.0912
AAEL015151	33.0773	33.8412	36.6765	39.3487	43.0621	42.2824	29.1407	31.9952	32.5305
AAEL020329	8.91049	8.45107	9.4527	8.72034	8.66338	10.6257	8.4807	8.25064	8.54845
AAEL009912	46.6897	49.5993	44.4907	46.2821	41.4908	44.8561	50.2117	47.3932	50.3623
AAEL009898	93.0177	92.482	87.469	76.9463	72.6195	69.049	89.9626	90.0854	90.8998
AAEL015609	14.3028	17.3081	13.3598	10.4716	11.2964	12.2067	14.8692	15.0142	15.1242
AAEL002989	24.7587	22.4378	24.1674	20.6929	28.7081	28.9726	22.4159	22.4974	24.0207
AAEL028049	20.9117	22.9175	22.3399	18.1912	24.7586	22.0971	18.4558	19.1875	17.4837
AAEL012037	33.1431	33.4721	32.2022	17.262	22.5503	19.8911	31.4197	31.1797	32.3371
AAEL012036	14.2042	14.7248	17.6766	13.6523	15.5856	12.8685	14.01	14.9183	14.1572
AAEL020362	6.01705	6.23681	6.11275	4.36017	7.30442	7.20639	5.8655	4.94079	5.80211
AAEL009719	313.347	316.86	310.899	382.158	411.213	386.792	307.92	306.233	299.428
AAEL016982	208.69	208.177	211.236	156.144	184.691	165.416	210.822	195.281	214.175
AAEL000983	147.368	151.049	151.558	142.313	136.151	130.818	141.519	145.921	141.301
AAEL023811	10.6203	12.3629	13.1708	16.0826	15.076	15.5158	14.1968	9.64173	13.9638
AAEL000980	11.7711	13.8022	13.7379	13.009	15.8829	14.1922	13.4122	13.5752	13.809
AAEL007078	481.2	437.906	305.448	527.33	456.739	492.718	352.229	370.223	308.943
AAEL024953	18.5115	20.9247	17.0464	15.5108	18.8131	16.4717	16.8493	18.1802	19.9593
AAEL012443	10.5545	9.96414	9.83081	11.0076	8.62091	10.2213	12.9265	12.4239	10.9853
AAEL012438	29.6249	33.4721	30.0596	26.6971	29.1752	23.2002	29.589	27.1504	28.2369
AAEL012439	53.5616	56.6111	56.4326	49.8203	50.4515	48.6063	51.594	53.7251	50.9425
AAEL012440	200.535	196.884	198.444	259.645	314.769	268.769	177.31	170.481	175.262
AAEL012442	90.0913	89.0499	91.4076	70.2631	71.0057	62.0264	88.8418	89.8936	88.2695
AAEL014946	21.4049	23.6556	23.0016	24.9102	26.2025	23.2369	23.7609	23.6966	23.9047
AAEL014945	280.401	270.729	275.011	168.26	210.639	189.682	274.894	272.991	289.603
AAEL015048	32.5513	32.1067	33.8407	24.3383	27.8587	28.6049	34.4832	31.6115	34.0391
AAEL020196	18.2813	18.0831	20.0712	21.9438	20.3844	22.0604	15.8032	17.3167	22.0867
AAEL011261	25.5149	24.1354	26.4676	37.9192	36.8618	43.606	28.9539	28.4455	26.0321
AAEL011264	22.753	21.4045	19.6301	20.0496	22.6777	20.6632	18.0075	17.0289	17.9865
AAEL007501	46.3609	47.2005	47.7362	30.0208	32.9973	25.8106	46.4757	51.7104	47.5
AAEL007492	18.6101	20.7033	19.5671	15.4393	16.987	13.6407	15.8406	21.8738	19.5338
AAEL007487	22.9174	28.8222	27.9485	29.8421	29.6424	31.8772	34.4085	29.8846	29.204
AAEL021513	9.27217	10.407	10.7761	10.2214	10.3621	12.6112	12.665	11.4166	12.2618
AAEL023156	16.1441	14.8355	17.1094	13.5809	16.5623	15.6261	16.4384	15.5899	14.776
AAEL010885	24.0353	25.9068	27.8855	13.5094	14.1842	10.8463	26.3761	29.3089	33.3428
AAEL022113	138.787	134.627	145.477	185.379	170.889	171.299	128.555	137.91	136.35
AAEL023907	40.4753	47.385	44.8373	48.8911	46.417	47.1724	39.2279	39.4304	40.7695
AAEL009208	26.9288	25.6115	25.8689	42.1364	36.3098	36.9144	22.5654	23.9364	22.899
AAEL015533	26.5342	26.6449	26.6881	31.3789	36.0125	32.9803	22.7148	22.8811	23.3632
AAEL012867	6.21433	6.45824	5.79766	4.32443	4.37416	4.30177	5.34247	6.66767	5.10586
AAEL012860	19.728	20.2235	18.3382	26.3755	24.1216	26.9504	21.071	21.8258	20.0366
AAEL009634	35.3461	35.7602	35.3531	33.9879	35.2056	29.1932	30.5604	30.7	31.0993
AAEL009636	152.498	161.714	147.431	126.695	142.224	137.841	148.02	141.556	149.811
AAEL009639	8.02273	8.67249	8.22385	9.39938	8.40858	11.7655	9.45206	9.49783	8.62581
AAEL009644	29.7564	34.1733	35.2271	26.6614	33.8042	32.3552	33.5118	32.1391	31.6409
AAEL011248	601.771	589.25	584.618	600.131	493.983	558.973	667.621	642.111	617.964
AAEL024793	13.2835	13.8391	13.5804	10.4358	11.7635	10.8463	12.1793	13.3833	15.511
AAEL007248	9.96266	10.2225	21.6467	10.7575	22.89	7.20639	8.4807	9.40189	8.78053
AAEL014526	42.218	40.5208	39.8589	33.702	35.2481	32.9067	39.9004	42.2126	43.0904
AAEL014529	113.305	116.433	114.945	124.193	127.912	123.832	120.112	123.951	118.866
AAEL014528	130.271	128.464	131.361	117.439	112.539	103.61	124.857	138.534	134.222
AAEL011326	51.4573	48.1969	52.0844	54.931	49.2199	52.1728	62.0548	57.0349	52.1803
AAEL011329	110.477	124.478	117.592	99.2832	112.964	90.4843	98.929	99.6792	110.82
AAEL006209	30.3483	34.9852	29.3034	25.4105	30.4068	29.6344	29.066	34.7774	33.0334
AAEL006189	87.3623	82.8869	82.7112	91.7065	91.1778	95.5214	75.5791	79.2925	76.4332
AAEL006208	15.1248	16.1271	14.3996	18.5486	15.4157	19.744	18.7547	15.35	13.809
AAEL002563	35.2474	38.528	35.3216	31.3432	31.8931	28.2373	33.5118	34.9213	36.0118
AAEL002556	23.0489	26.5341	26.8457	17.2262	17.4542	15.6629	25.741	23.5527	24.6783
AAEL002548	26.9288	25.7222	25.1442	30.9858	29.0053	30.1859	26.1146	25.4714	26.0708
AAEL002550	38.108	37.0887	40.3315	42.7797	45.9499	46.4371	45.7659	39.1426	43.2064
AAEL027912	51.7532	53.7326	51.8323	52.1076	51.683	47.2827	43.8979	48.1127	49.4727
AAEL002544	14.2699	15.9057	14.5887	8.29147	8.06883	7.79466	15.1681	14.8224	15.9365
AAEL002542	638.925	630.25	654.064	780.828	753.247	654.972	573.437	557.206	570.696
AAEL002557	87.0006	87.6106	81.0727	144.314	108.717	136.223	108.979	93.9709	94.0716
AAEL003491	31.795	31.8853	34.1558	30.414	37.0742	32.8332	31.7933	30.5561	32.3758
AAEL003503	243.543	222.754	223.178	264.183	226.097	267.776	264.844	282.153	247.363
AAEL003490	10.8175	13.0272	11.0597	14.1884	10.4046	14.8907	12.5529	13.7191	11.9524
AAEL010924	34.3597	34.3947	33.305	38.5267	36.055	36.4364	28.6177	28.1097	31.5248
AAEL002764	127.246	124.626	122.286	180.733	162.608	157.07	127.958	134.792	134.764
AAEL025611	77.3996	73.0335	79.5288	74.1229	62.0876	70.152	94.7821	93.6351	95.5028
AAEL026038	49.1886	54.0647	52.9351	46.854	53.9338	46.6945	49.6887	49.7916	54.0757
AAEL024508	84.1401	80.3774	84.8223	71.2638	66.5467	66.2546	85.2927	83.8015	80.1465
AAEL010722	25.2848	22.6592	27.791	15.8324	19.1953	12.6479	21.071	21.9697	23.2471
AAEL008613	90.1242	93.1094	85.0743	74.8377	76.7813	63.828	87.0859	88.8383	93.5301
AAEL008617	84.5017	95.8403	97.741	147.102	123.113	146.15	102.478	103.517	105.366
AAEL022467	170.319	178.469	183.445	192.705	189.448	178.946	171.519	169.522	171.859
AAEL005552	53.2328	57.8289	50.9186	50.1777	49.2199	49.9667	55.6663	51.4226	60.2259
AAEL022458	20.7802	20.8509	20.3548	16.0469	18.8981	16.2144	21.6687	22.3535	18.0252
AAEL014628	25.3834	25.058	25.1127	18.7988	17.4966	17.1336	24.4334	25.9032	26.5737
AAEL022786	57.2113	70.5609	68.2485	88.0969	88.5024	72.0271	57.9452	56.939	63.7072
AAEL016960	136.584	147.875	133.157	153.035	152.034	146.003	135.878	136.807	133.526
AAEL014630	31.6306	33.2507	31.7926	27.1975	28.1135	25.3327	36.0523	39.1905	37.4816
AAEL010516	35.1159	32.1067	38.0629	38.2766	37.1591	35.4437	30.8966	29.3569	33.7683
AAEL012822	24.9888	24.9473	26.2155	41.9934	46.7992	45.812	19.5019	20.9624	23.3245
AAEL012827	844.13	863.965	849.798	775.967	855.551	737.552	819.153	811.968	832.332
AAEL012820	215.134	233.272	230.488	141.634	185.838	155.158	216.015	197.008	213.75
AAEL000084	115.508	116.064	109.903	121.441	118.697	120.229	114.62	127.549	117.087
AAEL022656	14.0398	16.0164	13.0132	26.5899	28.7505	30.5536	13.2628	12.232	12.3005
AAEL002165	9.7325	9.632	10.0514	9.43512	10.5744	10.589	7.62142	10.2653	9.59283
AAEL002145	47.6432	48.5291	49.4376	62.5792	69.0098	66.6591	43.1507	43.028	44.5602
AAEL002142	124.188	121.895	119.262	90.5629	72.5346	88.0209	150.448	148.655	123.082
AAEL005423	74.2432	78.7536	74.8654	78.769	79.839	74.9317	69.6389	73.0085	67.9234
AAEL028211	80.5232	81.0786	70.2336	133.092	124.345	128.244	70.7597	72.1931	64.6742
AAEL005405	98.7388	100.527	98.8753	82.6645	87.653	76.4392	90.7846	101.646	99.2548
AAEL005402	29.6907	29.8555	31.8241	30.9143	36.3522	34.0097	31.0087	27.7739	28.0435
AAEL005410	215.299	144.443	146.17	137.774	120.82	131.664	150.56	265.555	254.171
AAEL005407	150.262	148.06	146.548	114.651	108.505	102.213	122.914	135.512	127.569
AAEL005426	216.351	216.702	231.906	153.928	186.815	153.65	202.117	194.705	210.965
AAEL005415	9.8969	11.2927	9.32667	10.543	31.5534	10.2581	9.4147	55.5959	44.5989
AAEL005406	57.7374	58.3456	46.0347	50.2492	50.7063	49.7461	53.9477	48.4005	55.7776
AAEL005419	63.1297	60.5229	59.8671	111.899	80.3061	99.7496	68.3313	62.8392	58.2532
AAEL005425	87.987	84.9535	83.4044	173.942	116.743	157.732	96.6501	95.4579	86.6062
AAEL003743	289.377	291.027	279.958	461.428	393.802	409.11	268.804	286.374	282.64
AAEL003769	82.9564	85.8023	85.8306	91.3849	97.4206	90.7417	82.4159	85.9601	87.8827
AAEL003762	33.9651	38.4911	37.1176	23.695	27.7313	23.0899	34.5205	34.2018	38.0619
AAEL003771	10.2915	11.4403	61.6946	27.126	9.5552	8.1991	10.1993	9.64173	8.50977
AAEL003754	185.18	138.465	137.064	161.291	115.936	120.303	138.269	130.955	98.7133
AAEL003768	126.259	134.664	135.804	117.474	106.211	127.362	164.458	155.323	154.839
AAEL003766	81.2795	82.5917	81.5768	91.2777	110.798	98.1319	71.2453	68.8832	67.4206
AAEL024682	7.62817	8.7094	9.13761	9.97121	10.8292	9.85363	8.59278	5.8522	6.88517
AAEL003906	21.2405	20.8509	22.2139	22.194	24.4188	24.009	21.6687	20.8664	19.6885
AAEL003916	154.24	156.954	148.597	146.602	152.586	145.268	156.239	162.71	170.892
AAEL003908	87.0006	53.9171	54.227	39.1343	41.6607	36.6937	51.3325	56.6032	56.706
AAEL003907	40.4753	42.5875	41.97	40.8855	36.055	37.3556	38.2192	38.423	41.6592
AAEL002870	87.165	94.5855	98.2451	82.1642	84.468	74.1964	87.6837	86.5357	91.2092
AAEL021443	5.85265	5.64635	6.33331	11.2936	9.72507	11.2508	8.4807	6.37985	7.81351
AAEL002864	7.00345	6.82728	6.39633	6.79043	8.36611	7.09609	5.56663	5.9961	6.45969
AAEL002856	9.23929	7.38085	8.69649	10.1142	12.1033	9.74333	8.74222	6.81157	8.20032
AAEL002861	195.373	196.921	207.581	207.608	247.246	206.706	166.775	157.721	178.86
AAEL025032	10.423	13.0272	10.65	13.2235	14.8212	15.5893	11.3201	12.8077	12.2618
AAEL002866	81.2137	83.4405	83.5304	151.998	148.594	138.796	72.254	81.499	79.4503
AAEL005943	4.63609	6.01539	5.5771	7.2193	5.90299	5.7357	5.67871	5.51641	7.65879
AAEL005946	24.0024	25.2794	21.6152	20.9789	23.3996	19.3764	21.2578	23.3608	19.8819
AAEL021583	7.56241	5.60944	6.17577	12.0441	6.83728	11.067	5.19303	6.18798	5.14454
AAEL007385	633.171	588.106	545.988	706.491	690.268	669.863	838.057	1001.25	759.535
AAEL002950	1.38096	1.18094	1.41791	17.9053	17.5816	18.7881	0.896638	0.335782	0.850977
AAEL002967	9.60098	11.2189	13.1077	12.187	11.3813	12.7215	10.6849	12.8077	11.0627
AAEL010623	71.1196	75.5429	69.1938	100.749	93.6834	99.3084	68.8169	70.4662	74.6925
AAEL022263	6.04993	6.93799	6.67991	7.75538	10.0223	9.7801	5.82814	6.33188	6.11156
AAEL006116	32.5184	31.1103	29.1458	48.212	39.5798	39.3042	35.6413	33.6261	33.4589
AAEL007209	54.6795	48.6398	49.091	48.1763	43.0621	48.9373	52.6027	56.939	50.3623
AAEL020242	28.3097	29.9662	33.2735	20.8716	18.7282	18.5675	37.2105	34.4896	32.6079
AAEL025190	50.4051	52.1457	52.8406	64.652	62.13	54.673	51.3325	49.5518	52.1417
AAEL007211	16.5715	15.1307	18.4013	11.1863	13.5896	13.273	17.1482	19.6672	19.0309
AAEL010419	315.813	322.211	314.334	295.991	307.508	280.755	308.443	314.148	316.409
AAEL010404	213.03	216.296	213.127	208.216	201.763	197.551	208.655	210.823	209.959
AAEL010414	63.5243	62.6265	61.1275	69.0479	52.2351	69.0122	67.1731	66.6287	64.945
AAEL010401	31.3347	30.815	31.383	31.1288	31.3411	31.914	34.9689	28.7813	31.7569
AAEL010411	244.036	225.965	254.971	498.382	313.92	463.415	284.57	268.002	264.654
AAEL027536	72.632	77.7941	63.018	49.8203	62.1725	49.452	67.8082	69.267	64.2874
AAEL012489	82.3645	87.3154	82.2385	68.6905	65.4425	57.4305	83.6862	84.9048	88.5402
AAEL018056	59.0526	58.7146	61.6631	67.94	67.8207	69.8946	60.2615	59.4334	60.4193
AAEL007343	125.47	124.81	127.864	107.003	104.003	103.721	131.582	131.578	134.88
AAEL023695	40.0479	41.4065	40.5836	65.8314	56.5668	64.8575	43.4496	42.3565	39.4544
AAEL014262	73.0924	73.2918	71.7145	55.9674	70.3263	55.5921	68.6301	68.0198	72.6038
AAEL014176	21.1419	20.2235	20.2288	21.372	18.8981	24.1929	26.264	24.4161	23.866
AAEL003163	60.9925	74.6203	79.7808	108.861	94.915	109.53	102.852	86.7756	84.3627
AAEL003170	14.0727	12.6212	12.2885	6.89765	7.51676	7.9785	13.5243	13.911	14.6987
AAEL014816	115.409	113.554	112.928	102.393	89.3942	109.75	127.435	131.147	122.811
AAEL010486	219.606	198.951	218.641	193.456	200.532	191.116	215.641	210.727	216.457
AAEL010476	78.2545	84.769	84.5702	52.0719	72.3222	62.2838	81.8182	78.7168	88.1534
AAEL025393	97.1934	92.9617	90.6199	89.7409	87.9928	83.6456	94.259	91.0448	106.295
AAEL005992	296.611	326.824	330.246	232.554	256.334	220.273	339.041	320.911	340.429
AAEL014344	3053.57	3248.79	2979.65	1825.7	2120.4	1763.95	3218	3228.3	3227.02
AAEL012621	184.128	193.969	176.545	248.923	236.459	249.172	193.337	188.565	190.967
AAEL013085	13.9083	16.4962	14.3996	12.6874	12.2307	10.0007	13.6364	14.1028	13.9638
AAEL020631	79.3067	79.6024	77.0395	123.8	102.304	130.414	92.3163	87.5431	77.7483
AAEL007993	49.3858	46.5731	47.106	38.2766	37.8811	34.0097	49.5019	50.9909	43.9413
AAEL007992	99.8567	91.2272	96.9532	83.0934	95.5095	89.7489	98.7796	97.6645	95.6188
AAEL008003	318.312	328.3	320.951	461.606	441.195	440.141	302.503	311.51	299.505
AAEL012388	13.3164	13.2486	14.053	13.6523	13.08	14.4495	17.0361	11.8483	13.693
AAEL012391	6.90481	5.97848	6.93198	3.25226	3.0152	2.72078	6.57534	6.23595	6.61441
AAEL012393	45.1114	46.0565	44.5853	74.0514	58.9874	79.4541	53.4994	45.2826	42.046
AAEL028235	9.5681	11.182	10.3665	7.29078	8.74832	6.25044	10.3487	10.2174	11.0627
AAEL014913	406.069	412.294	404.45	805.559	745.943	741.265	343.188	351.036	367.545
AAEL012583	93.3465	93.0725	91.2816	144.243	111.053	134.09	94.5579	92.244	85.9486
AAEL024479	138.787	148.54	141.16	156.394	143.88	153.393	153.661	152.109	153.408
AAEL012579	1117.03	1107.5	1052.84	1309.41	1416.38	1240.79	981.706	958.849	1037.92
AAEL011982	99.791	75.9858	82.4906	97.0674	97.2932	101	74.6824	76.942	63.8619
AAEL011972	78.682	69.6752	66.2004	74.4803	72.8319	65.8134	76.3263	79.8201	73.2613
AAEL011983	65.9245	66.7966	68.9102	88.8831	74.1059	85.7045	67.472	66.4848	67.1498
AAEL014271	51.3586	47.2743	49.5007	70.3345	85.2324	82.9102	47.1482	45.4744	50.3237
AAEL014265	25.482	25.7222	27.791	18.3342	18.4734	14.0083	27.6837	25.6633	27.4633
AAEL017503	80.852	82.4071	78.489	86.3814	87.8229	80.888	71.3948	75.2151	74.8859
AAEL014267	13.7439	12.2891	13.7379	12.6516	14.9486	10.8096	12.5903	12.232	14.9308
AAEL014414	97.029	101.154	102.373	82.9862	78.6499	79.16	96.7248	97.5686	99.0614
AAEL014413	48.9584	47.5695	47.106	47.1756	40.7264	37.76	42.3288	44.659	49.1246
AAEL004863	30.414	29.8555	28.7677	58.4692	58.9874	54.8568	25.6663	26.6227	26.535
AAEL023022	258.207	264.603	264.235	361.894	321.819	326.935	282.291	279.946	280.629
AAEL004868	32.2225	29.8924	33.116	37.2759	49.3048	38.7527	26.3014	26.095	26.535
AAEL004866	36.2667	38.8601	37.4957	30.6284	33.7192	29.6712	35.2677	38.6149	37.443
AAEL004870	2.53176	2.43568	3.18241	17.0833	15.6281	16.8026	3.02615	3.40579	3.71335
AAEL007839	12.7575	14.1712	16.5422	12.9733	17.2418	12.3538	14.7572	15.8777	14.1572
AAEL019727	75.0652	78.6429	82.3646	79.3765	85.4022	70.3358	70.1245	70.3223	69.7414
AAEL018249	25.482	25.3532	25.8374	50.964	81.3254	66.9532	24.1345	23.6966	24.7944
AAEL012774	47.1829	45.7612	55.4874	52.0361	53.2968	53.9008	49.6139	56.5073	49.8208
AAEL017244	8.31865	7.45465	6.77444	6.29008	6.4126	7.68436	9.93773	9.11408	10.3278
AAEL019590	32.2882	32.2543	32.1077	56.1461	71.6852	62.0632	27.4595	28.6374	29.0492
AAEL003238	53.0684	56.3158	52.8406	30.6999	35.4179	29.3771	52.1918	51.2787	56.2031
AAEL003233	5.98417	5.94158	6.80595	9.64956	8.15377	10.4787	7.39726	5.90016	6.69177
AAEL003243	28.2768	31.8853	30.6898	16.5472	19.2378	13.6774	29.6638	31.8033	34.6966
AAEL003267	128.594	125.843	125.532	130.055	102.687	114.787	136.102	138.726	124.861
AAEL003228	17.5908	16.2379	16.8573	16.4757	18.9405	18.0527	16.8493	17.5086	16.1299
AAEL025295	58.658	67.3871	67.6183	117.582	96.6561	139.274	83.462	69.219	68.0781
AAEL018297	60.5979	66.4276	59.8671	102.035	94.6177	95.7788	53.1631	55.6918	58.2919
AAEL009070	365.988	364.761	353.815	504.886	368.236	482.754	432.067	406.584	395.124
AAEL005084	25.0546	25.6484	23.8523	17.6551	18.4309	17.8321	22.7895	26.7186	25.0264
AAEL005073	6.01705	6.64276	5.76615	4.18147	5.90299	4.96358	7.28518	8.58642	5.68607
AAEL005075	14.3357	17.5664	17.393	12.6159	14.5664	11.692	16.401	17.8924	16.6714
AAEL018331	21.1748	23.3973	19.8822	21.5149	21.4461	21.1412	18.4932	20.8664	19.4951
AAEL019663	7.69393	6.71657	8.69649	7.54095	6.11533	6.83871	7.69614	7.96282	7.58143
AAEL005053	7.20073	8.22964	8.00329	8.32721	8.91819	8.78738	8.44334	6.7636	7.92955
AAEL024837	27.1589	30.3353	26.8142	30.271	30.2794	29.0094	27.2727	29.3089	26.4576
AAEL005080	26.6657	26.4603	26.2155	35.5247	30.5766	29.5977	26.1893	28.5894	28.1209
AAEL005074	10.8833	10.7391	10.0199	6.54026	7.8565	8.45648	12.254	10.793	12.4939
AAEL005047	7.92409	7.93441	8.57045	7.00486	6.11533	6.54458	7.65878	8.01079	7.34934
AAEL005048	21.7337	19.9283	21.8673	15.2963	16.4774	12.5376	22.528	22.5933	22.8216
AAEL001091	170.089	173.893	169.266	182.198	171.781	173.064	158.406	154.076	157.624
AAEL001082	12.2971	10.2225	11.5323	15.3321	18.1761	19.6337	10.797	11.3206	11.6429
AAEL010591	44.5196	41.2589	47.7362	43.566	49.4747	40.7382	43.9726	43.7955	41.0403
AAEL010596	35.6091	33.2507	40.1425	53.6801	46.3746	49.0108	32.7646	33.0985	37.5203
AAEL010590	32.4526	34.2102	31.7611	28.7342	28.1135	24.4135	30	31.3716	31.1767
AAEL004620	251.467	237.368	243.722	218.116	202.783	201.558	245.567	257.065	237.655
AAEL004634	105.874	114.92	115.733	99.7478	100.266	92.6168	111.146	112.487	119.64
AAEL013287	34.7213	35.5388	31.1309	40.9213	38.4331	38.5321	30.8593	41.0133	35.0448
AAEL025976	30.6113	33.7674	30.4692	60.7207	51.5981	57.9452	29.5517	31.1318	30.5191
AAEL023585	87.4609	88.2011	80.8206	90.0625	95.2123	84.6015	73.2628	73.9199	76.936
AAEL007597	62.6694	64.3979	58.7643	56.2891	54.5708	46.0326	58.3188	65.4295	52.4511
AAEL012341	58.395	63.8812	57.2834	64.4376	67.0138	60.9602	49.9128	57.0829	51.4067
AAEL012350	7.36513	5.83087	5.86068	8.54164	8.83325	8.45648	4.89415	6.85954	5.91815
AAEL028015	78.7806	83.5512	76.2203	74.4803	94.7451	72.5786	84.0224	74.4476	85.2137
AAEL003758	182.386	186.071	179.664	140.312	139.633	133.649	169.278	179.979	172.71
AAEL002813	48.6296	52.3671	47.4841	48.0333	50.0692	47.5401	46.5878	50.4632	47.2292
AAEL002800	63.2612	64.8038	60.1192	56.3248	54.3585	52.7243	59.7758	60.6326	64.4035
AAEL002785	14.8947	14.4296	11.5008	11.6867	13.0375	12.7215	11.1706	13.7191	12.3778
AAEL024908	28.9673	27.7889	28.1691	149.89	122.944	145.746	24.5828	21.0103	21.1584
AAEL002784	29.4605	29.1912	29.1143	30.8428	28.793	29.708	28.9539	31.4196	31.2154
AAEL028025	19.3006	20.1866	18.4643	24.2311	23.7818	22.0971	19.6887	19.7632	18.18
AAEL002808	39.5218	39.4875	37.2752	26.161	27.8162	26.5092	41.2453	44.4671	42.2781
AAEL002804	209.051	211.535	209.787	225.156	213.442	215.199	218.705	225.549	219.629
AAEL002796	222.401	237.405	221.76	228.802	286.104	248.179	186.65	185.304	194.448
AAEL002816	18.6759	20.0759	20.1343	30.8071	31.1287	27.2078	18.3437	19.0436	19.6111
AAEL025547	36.7599	36.0923	35.4161	26.983	27.2642	26.1415	33.0635	47.8249	36.592
AAEL011684	28.6714	27.9365	29.1773	23.7308	25.5655	23.2737	27.7584	26.143	30.0549
AAEL011697	14.6645	17.0867	16.0696	14.0097	14.2266	12.5376	12.142	14.7744	13.4996
AAEL004613	55.6659	61.0396	59.1424	60.8994	59.0724	52.7611	60.5604	62.0717	63.6685
AAEL004630	12.0341	11.4034	11.6583	8.79182	8.28117	9.48596	12.1793	10.4092	12.1071
AAEL004633	48.6625	50.485	50.4459	55.5028	52.7022	49.6358	44.533	50.2713	49.8595
AAEL004607	50.1421	51.2231	48.965	80.0556	70.4112	74.6376	44.4583	48.5924	51.7935
AAEL013286	7.46377	8.89392	8.09782	11.2221	11.5936	11.1773	6.7995	7.00345	6.92385
AAEL020476	47.709	52.3671	54.6996	50.821	57.4161	45.2238	48.8668	48.7843	49.6274
AAEL014717	130.106	122.965	115.449	184.521	162.269	190.05	122.914	127.069	113.992
AAEL009927	13.5137	14.5772	13.0447	13.1162	12.4855	11.8758	12.6276	15.446	14.3506
AAEL009926	21.2405	20.1497	21.6782	15.1176	17.7939	14.5966	18.9788	19.6672	19.1083
AAEL027199	14.0069	14.4665	11.9734	8.64886	7.60169	7.42699	13.5616	14.1988	16.594
AAEL020840	14.3686	12.9165	13.7379	13.4736	14.3116	13.8613	15.9153	15.6378	13.3835
AAEL012094	50.4709	53.0683	57.1889	40.9213	47.054	42.6133	56.4508	58.522	57.7504
AAEL012109	23.0489	21.7735	18.9684	8.79182	9.64013	10.6993	23.3126	22.9291	23.4019
AAEL026799	15.7167	15.3153	13.2968	12.5087	14.991	13.0524	12.5156	13.0955	11.024
AAEL012103	5.81977	6.86419	7.49915	8.18425	9.76754	10.4787	10.9091	6.85954	8.78053
AAEL012095	184.556	180.019	169.077	152.677	150.463	152.915	173.574	178.636	169.151
AAEL012100	39.193	39.0078	43.0728	21.9438	21.3187	23.6414	51.6314	45.5704	43.3611
AAEL026394	7.69393	2.73091	2.39469	11.4008	4.88377	6.39751	11.0212	8.73032	5.45399
AAEL011388	27.7836	28.527	30.7843	17.3335	19.7474	15.5158	27.2354	26.9105	29.6681
AAEL011390	18.7745	21.0354	21.3316	11.6152	13.0375	11.7288	20.9963	22.2096	22.7443
AAEL011381	102.487	109.532	106.658	96.9959	98.2699	82.2116	104.346	105.531	108.538
AAEL013369	13.4151	13.2117	14.0215	10.7575	10.2347	8.34617	14.01	12.9036	14.0798
AAEL011379	44.5525	44.322	43.7345	41.6361	45.7376	36.4364	37.1731	39.2385	40.3053
AAEL005266	1566.73	1611.98	1549.08	2095.85	2049.06	1808.66	1480.46	1514.76	1519.88
AAEL011199	23.2462	17.7509	20.1973	12.8303	12.5279	15.7364	22.1544	22.4014	23.3632
AAEL011202	54.8439	57.0908	50.2569	47.676	48.3281	47.2092	48.0075	53.4373	47.8868
AAEL028222	9.53522	13.6177	11.8789	5.28939	6.20026	4.55914	9.71357	11.3206	11.6042
AAEL009764	70.988	72.4799	67.0197	68.6548	76.0169	68.4607	67.5467	67.8759	69.3546
AAEL009767	18.1169	17.7509	21.8673	10.1499	11.1265	9.22859	20.9589	20.051	18.6828
AAEL009769	32.7485	32.1805	37.7163	20.6215	24.9285	19.1925	34.4085	34.3936	33.4202
AAEL009766	65.1354	61.6301	64.688	74.4088	74.0634	73.0934	62.0922	61.496	59.1429
AAEL000230	8.15425	6.79038	8.85403	3.85982	3.43987	3.38259	8.40598	7.24329	8.70317
AAEL000241	52.6738	54.8028	55.3613	36.025	38.0085	34.4142	53.6488	51.7584	56.3192
AAEL000219	17.1305	17.6771	17.9916	14.9389	16.4349	15.0378	13.3748	15.446	13.3449
AAEL023500	131.619	139.756	142.578	126.481	141.842	123.906	106.401	112.679	110.047
AAEL025436	43.3359	41.2958	38.9766	53.6801	46.0773	55.8495	42.4408	42.0687	44.0574
AAEL005521	81.2466	83.5512	75.149	53.3227	58.2655	50.5918	77.746	80.1079	79.1408
AAEL002331	55.107	53.179	48.7444	64.9022	63.6589	60.5189	40.3861	43.124	41.7365
AAEL020058	8.02273	7.60227	8.53894	9.75677	9.34286	8.75061	6.53798	5.32454	6.65309
AAEL007656	22.3913	22.5116	23.7263	15.7609	15.2034	13.9716	25.5168	23.8405	23.2085
AAEL007655	19.1033	21.183	20.6069	8.47017	9.85247	8.49324	24.0224	22.9771	26.3029
AAEL020939	6.83905	7.71298	6.14426	7.8626	7.94143	8.38294	5.97758	5.80423	6.45969
AAEL011288	1143.54	1191.93	1162.37	1612.66	1511.97	1428.3	1095.35	1153.79	1167.54
AAEL021530	12.2643	12.8058	11.7844	15.3321	18.983	16.5085	10.3861	11.6085	11.9524
AAEL004163	21.4707	23.2128	22.0248	14.9389	14.6513	13.751	17.2603	19.6192	21.0423
AAEL004169	167.524	168.8	176.797	272.225	256.207	283.549	198.194	189.717	176.964
AAEL011355	15.7495	41.6649	12.8872	21.8366	35.2056	32.9067	37.5841	18.9957	42.1233
AAEL011353	11.6067	0.405946	10.6816	5.43234	0.382208	10.2213	3.10087	0.479688	0.657573
AAEL011362	4.57033	6.31062	5.41955	2.82339	4.16182	2.97815	6.31382	5.46845	6.57573
AAEL011356	5.29369	6.49514	5.38804	3.46669	5.35091	3.38259	5.67871	6.18798	5.84079
AAEL016969	8.05561	6.67966	8.34989	4.00278	4.79883	3.56643	8.74222	7.29126	8.97393
AAEL013844	63.1955	68.605	61.1275	55.0025	64.5507	59.085	61.7933	61.592	60.5741
AAEL013842	14.8618	15.9057	14.8092	13.974	10.4895	11.1405	14.7198	14.2947	15.7431
AAEL024616	26.041	24.0985	24.1674	18.9775	18.2186	15.5526	21.3699	24.3202	23.1698
AAEL014201	16.8017	16.4593	19.6616	13.6523	15.8829	12.3906	17.4471	15.9256	19.9979
AAEL014198	70.7579	77.2405	69.95	83.4151	88.375	75.2994	67.3225	70.5142	74.2284
AAEL020454	15.3879	15.2414	14.2421	17.0833	16.4774	14.8907	11.6936	14.8703	13.6543
AAEL004404	37.7463	38.1959	37.9999	34.7384	39.7921	34.2671	34.0722	35.4969	34.3485
AAEL025863	7.10209	5.86777	6.55387	6.3973	6.70987	7.90497	7.69614	7.67501	7.31066
AAEL015458	74.1774	76.7239	81.0097	192.348	162.481	158.651	79.203	86.8715	75.6209
AAEL005825	152.662	170.608	162.933	97.9609	111.647	95.4479	156.613	149.998	166.482
AAEL026256	14.2371	14.7248	11.4378	11.9011	14.6938	11.8391	12.0299	12.9036	13.9251
AAEL012962	24.9888	29.9293	29.1143	17.3692	18.4309	14.6701	31.9054	28.6854	32.1824
AAEL014720	25.4492	26.1651	23.9784	28.5555	28.9629	28.4211	23.7983	25.8072	21.8159
AAEL022712	12.3958	13.7653	11.2487	11.9369	11.4238	10.589	11.5816	16.933	11.9137
AAEL027287	5.88553	6.01539	6.49086	2.96635	3.18507	2.90462	5.56663	5.13266	5.2219
AAEL026758	7.16785	7.19632	8.88554	8.0413	8.28117	6.87548	9.33998	8.29861	8.93525
AAEL023069	131.553	133.335	132.432	134.057	132.032	117.067	136.401	140.932	126.331
AAEL013679	78.386	83.5512	82.3015	57.7186	67.6508	58.2761	79.0162	79.7242	78.4446
AAEL011719	14.3686	12.3998	14.1791	9.72104	9.81	7.72113	14.4583	15.8777	17.7545
AAEL014389	78.6162	80.7464	82.8687	82.1999	93.2587	79.8953	75.9153	76.894	84.8656
AAEL023366	9.92978	10.0379	10.9966	11.0791	12.8252	10.6625	9.26526	9.11408	8.58713
AAEL002139	21.8324	27.0877	22.9071	17.5479	19.4077	18.5307	22.1918	24.3202	26.2255
AAEL022090	7.62817	8.00822	8.3814	8.79182	8.32364	7.83143	8.44334	9.11408	8.27768
AAEL002158	142.042	140.088	129.849	168.653	142.733	131.333	171.631	195.089	170.582
AAEL002176	43.862	47.0898	45.0894	30.2353	36.9468	29.708	39.1532	40.8694	39.2996
AAEL002161	13.711	13.1379	12.4461	10.0784	10.4895	10.4787	11.2827	12.4239	11.2561
AAEL002135	153.385	150.163	154.174	143.778	150.208	138.833	141.519	145.825	140.566
AAEL002148	15.3879	16.4593	12.7296	16.44	16.3925	14.4128	14.9813	17.7005	14.5053
AAEL014657	67.2068	76.5763	69.0047	51.9289	54.7831	42.503	59.9626	63.9424	63.3591
AAEL001086	4.70185	5.79396	6.55387	5.64678	5.18104	4.52238	6.87422	7.19532	5.53135
AAEL022505	57.0469	60.8551	57.3464	48.8553	52.6598	43.4957	55.8157	57.3227	53.3021
AAEL001080	17.3607	17.1974	19.4096	9.64956	10.7443	8.45648	18.7173	17.3167	20.1527
AAEL001439	22.5886	24.0985	21.7727	12.0441	14.6513	12.9421	25.2553	23.7446	24.3302
AAEL021728	25.3834	25.5377	24.5455	16.4042	21.9557	14.1554	25.8531	22.0177	26.8058
AAEL026142	49.8133	54.7659	57.567	43.1728	44.5909	38.2012	52.1171	50.6071	56.0871
AAEL021179	97.9826	93.5891	91.7542	108.897	117.975	99.4923	86.7497	85.0967	83.8599
AAEL009016	7.36513	6.01539	7.12104	4.25295	3.94948	3.97087	7.1731	8.73032	6.61441
AAEL009017	22.8516	22.4378	22.0248	14.2599	13.8869	13.3833	23.2379	24.4161	25.8774
AAEL025929	14.9933	14.9462	14.1791	10.9004	10.8292	10.4051	13.4122	14.4866	14.7374
AAEL017081	104.526	110.307	110.124	103.715	118.612	104.86	97.7335	101.502	98.2878
AAEL014295	53.7589	54.2861	51.7378	53.287	52.5748	48.5696	52.9016	49.9835	55.7003
AAEL014583	1678.82	1707.6	1622.43	1870.91	2001.07	1679.46	1460.1	1478.3	1477.76
AAEL017843	308.645	344.316	297.351	306.677	374.776	333.773	276.426	263.541	278.695
AAEL015640	6.54313	8.04512	8.75951	11.508	10.9142	10.5522	7.47198	7.5311	9.59283
AAEL023617	31.9923	29.7817	29.65	31.5934	28.7505	30.6639	31.9054	33.3863	29.3974
AAEL013075	299.11	281.063	280.336	239.38	226.395	243.951	331.868	337.461	325.034
AAEL013078	36.9243	38.0114	37.1491	40.4567	44.8457	37.76	33.6986	37.6555	34.2325
AAEL026089	36.5297	34.6162	36.2669	39.4917	38.3482	37.5394	31.9801	31.5635	34.5419
AAEL013265	46.2951	49.2671	50.2569	39.7061	43.6566	36.3628	49.3898	46.7696	50.285
AAEL013262	118.73	119.422	119.167	77.1965	84.3406	83.572	103.412	108.266	108.809
AAEL026769	7.49665	9.33677	6.86896	7.46947	9.08806	7.83143	7.69614	5.80423	8.0456
AAEL022603	5.75401	6.49514	6.36482	3.43095	3.65221	3.52966	6.53798	8.29861	8.74185
AAEL001319	6.74041	5.60944	5.92369	8.64886	9.81	7.68436	5.45455	7.19532	6.53705
AAEL010987	7.62817	8.11893	7.40462	7.54095	8.40858	7.31669	6.31382	6.04407	6.76913
AAEL015238	31.3347	32.1805	31.446	31.8078	33.1672	30.6271	29.1407	28.3016	28.7011
AAEL010206	98.8703	95.5081	89.8637	128.446	94.4478	101.992	108.082	120.354	112.754
AAEL013816	27.8165	27.9365	26.6881	26.161	29.2177	24.0826	27.2727	26.2389	29.3974
AAEL013814	7.62817	9.37367	7.97178	3.57391	4.5865	3.52966	7.65878	6.7636	6.45969
AAEL025184	27.3891	28.4163	26.7512	22.6586	21.7434	20.2955	32.279	32.6188	25.4519
AAEL014752	22.9503	1.58688	25.2072	1.10791	21.8283	1.25009	20.6227	0.623595	22.6669
AAEL024661	9.8969	8.82011	8.79101	10.7217	8.70585	9.70656	8.4807	8.1547	7.81351
AAEL015356	32.4855	34.8745	35.7312	27.126	27.8162	25.8106	30.5604	30.6521	34.1164
AAEL025553	1850.56	1837.39	1858.21	2501.81	2380.9	2118.75	1706	1819.7	1765.74
AAEL012741	15.1906	14.2819	15.6915	11.1863	10.7018	10.8831	16.1021	16.1175	16.9808
AAEL024982	50.4709	48.2707	52.2419	46.6395	43.4018	46.1797	56.7497	55.5479	56.5126
AAEL025943	12.2643	9.70581	10.7446	10.8647	9.21546	9.04475	10.5355	9.97751	8.54845
AAEL004397	76.216	68.0145	73.416	69.0837	75.4648	79.6747	71.4695	67.3003	65.6412
AAEL010620	12.4615	10.6284	11.4063	4.5746	7.77156	5.58863	12.3288	10.1694	10.908
AAEL023377	58.5923	61.3348	57.567	52.0361	59.1148	48.7902	56.6003	60.2488	55.1201
AAEL015216	157.66	166.327	172.638	198.995	242.023	225.383	152.69	157.578	165.438
AAEL003781	11.7382	12.2522	11.2802	7.61243	10.5744	8.30941	8.96638	10.841	11.0627
AAEL003774	52.641	53.0683	48.3663	40.7426	38.3482	35.1495	49.6513	51.7584	50.8265
AAEL003791	32.8472	54.2492	49.9733	42.5295	29.5999	26.9504	35.193	37.2238	35.4702
AAEL022774	14.8947	14.5403	15.4709	13.8668	15.4582	12.17	15.056	14.8703	15.3563
AAEL003813	8.68033	7.8606	8.85403	6.93339	8.1113	7.50053	8.70486	8.20267	9.36074
AAEL021952	38.0751	39.303	34.8175	32.2724	33.4644	32.9803	32.8394	39.3344	32.6466
AAEL023552	16.8346	16.9021	17.3615	12.0441	13.9718	12.0964	17.2229	19.1875	15.5497
AAEL021175	98.6402	103.848	92.6995	59.1482	66.5467	52.4301	83.2005	82.6503	83.0863
AAEL003776	25.9424	26.3865	24.3565	24.66	23.7818	21.8398	23.4247	22.9771	24.0594
AAEL014704	39.8835	39.0078	39.2287	33.0587	30.2369	30.0021	44.0847	41.0133	42.2781
AAEL019425	73.0924	71.8894	71.8721	127.017	114.535	124.641	68.1445	73.824	71.5207
AAEL014705	30.4798	29.6341	29.4294	26.6256	29.0903	22.8693	26.6002	27.2943	29.7842
AAEL012430	6.93769	5.97848	6.74293	7.14782	9.85247	8.75061	5.49191	6.14001	5.10586
AAEL007461	8.41729	9.85343	11.0597	7.07634	7.89896	7.05932	9.86301	8.53845	9.55415
AAEL007464	7.10209	9.00463	8.06631	7.14782	8.62091	7.27992	7.13574	8.73032	8.39372
AAEL007468	16.2427	15.6474	15.5339	13.6881	16.3075	13.8245	16.6625	15.9736	14.9308
AAEL005638	137.208	143.557	136.844	153.392	162.778	144.312	131.32	137.814	139.831
AAEL005635	62.6036	64.7669	64.499	49.177	52.2351	40.3337	62.4658	70.9939	68.9678
AAEL005639	80.6219	77.0929	74.2667	70.2988	79.9239	65.8134	72.0672	79.0046	71.2113
AAEL007668	17.7223	19.4116	20.5754	14.9747	16.6473	14.1922	17.3724	20.3388	18.8762
AAEL010563	10.5216	12.6212	10.7761	6.18286	5.98792	5.00035	10.8344	13.3353	11.9137
AAEL010568	16.3743	14.6879	18.5273	14.0812	10.4895	10.1478	17.6712	17.5566	17.6384
AAEL018781	16.2756	16.201	13.5489	17.5836	16.5623	15.0378	16.2516	15.446	14.3506
AAEL008025	165.025	162.895	162.429	191.383	212.21	179.057	149.477	157.817	161.26
AAEL006823	4.66897	4.3916	5.19899	8.64886	8.06883	8.0888	4.74471	4.89282	4.87377
AAEL006819	14.4672	16.0533	15.2504	8.21999	8.49351	7.02255	14.533	14.9663	16.7101
AAEL006829	161.408	159.795	152.094	123.228	122.307	109.64	133.188	140.021	139.676
AAEL008467	26.5013	17.2712	14.0215	89.3477	37.9235	46.1429	11.6189	21.0103	9.55415
AAEL008458	21.2076	20.6664	17.3615	30.8428	26.9244	28.3108	15.467	15.6858	15.9752
AAEL010861	6.21433	5.83087	5.6086	4.96773	4.62896	4.08117	5.15567	6.37985	6.0342
AAEL023991	296.447	292.651	297.067	300.709	307.253	329.325	309.004	292.13	294.128
AAEL025906	35.6749	41.0006	36.6135	28.0909	31.6808	25.8474	36.9489	34.8254	35.4702
AAEL009465	16.1441	15.0569	15.2504	11.6509	11.3813	10.0742	15.6164	19.1875	18.6828
AAEL002047	1317.77	1333.53	1313.55	1681.99	1634.62	1411.42	1174.6	1278.42	1241.77
AAEL001236	64.4449	63.4384	62.5769	58.3262	64.3808	59.8204	61.5691	62.6952	63.9393
AAEL014331	96.6674	98.4605	91.9748	118.975	108.59	110.192	85.741	88.3106	91.4026
AAEL014505	45.5718	44.8755	48.902	52.6794	53.4666	42.1353	46.7372	47.2973	56.822
AAEL009657	28.4412	30.9626	28.9568	21.1218	25.7353	23.1266	31.1208	28.3016	29.32
AAEL009645	1376.46	1319.62	1342.57	1400.72	1242.22	1416.61	1428.94	1358.29	1377.69
AAEL027877	6.57601	6.86419	5.86068	9.14921	9.25793	9.7801	5.90286	5.8522	6.76913
AAEL007904	59.1841	61.5932	60.8124	48.1048	53.679	47.1724	54.6202	57.5626	60.458
AAEL026934	9.23929	8.34035	8.79101	11.7939	9.34286	11.6185	9.26526	9.73767	10.5985
AAEL008536	14.1713	13.101	12.6666	9.97121	13.2923	12.0597	12.9639	12.0402	11.7589
AAEL014406	19.8267	18.489	20.7959	21.0146	22.5927	19.6705	20.9215	17.6525	20.3461
AAEL008540	5.49097	5.35111	7.3416	4.71756	4.03442	4.19147	7.1731	6.37985	5.99552
AAEL026574	9.8969	11.3665	12.131	7.50521	8.40858	6.50781	11.1706	12.328	12.6099
AAEL008538	9.10777	8.56178	8.63347	9.04199	9.6826	7.9785	10.4981	8.29861	9.94095
AAEL008535	12.3629	11.7355	11.5953	11.0076	9.08806	8.89768	11.1706	11.1288	10.7919
AAEL027897	8.64745	8.37726	9.4212	10.4001	11.9334	8.56678	8.96638	7.57907	8.20032
AAEL026186	5.45809	5.97848	5.70313	4.68182	5.26598	5.29449	6.76214	6.90751	7.38802
AAEL015393	5.88553	6.38443	5.29351	3.288	3.35494	3.78703	6.35118	4.74891	4.64169
AAEL024518	5.45809	3.94875	5.00993	11.1149	8.49351	11.5082	4.81943	3.74157	3.71335
AAEL009779	31.5977	25.6484	25.9004	21.5864	25.0983	25.4062	25.33	27.0064	24.0207
AAEL009778	7.98985	9.81652	8.60196	3.89556	5.18104	3.60319	7.28518	7.19532	6.45969
AAEL025623	28.7372	27.8627	28.8623	55.3956	45.3129	63.3133	39.4521	33.866	32.7239
AAEL026468	18.7416	24.7258	24.1359	13.974	14.0568	12.3906	23.7983	23.073	23.7113
AAEL003582	1602.38	1606.11	1587.11	2041.7	2032.71	1865.46	1425.13	1453.89	1537.71
AAEL007758	3.94561	4.50232	3.33996	13.2592	13.4197	13.6039	3.88543	3.78954	2.70765
AAEL007760	19.5636	20.3711	17.1094	15.8682	17.3268	17.06	18.4932	21.1542	18.6441
AAEL015571	14.3028	14.8355	12.7612	8.93477	8.87572	7.83143	14.5704	11.3686	14.2732
AAEL020753	54.6466	41.8125	41.3083	77.125	68.8399	80.2262	46.6252	44.0354	41.4658
AAEL007752	152.465	155.773	154.678	169.725	178.831	160.048	144.658	153.692	156.309
AAEL007762	10.5216	11.8832	10.1774	8.29147	7.60169	8.53001	12.665	14.1028	11.2174
AAEL026777	29.0002	28.6008	29.6815	26.5184	28.8779	24.4502	28.6177	27.9179	29.9389
AAEL013890	35.5762	34.6531	34.0928	29.9851	29.0053	26.5092	35.5293	40.1019	35.7023
AAEL014250	120.999	132.708	124.807	70.2988	104.725	84.2706	126.725	119.97	125.326
AAEL023028	82.5947	82.1119	85.9881	49.7131	53.2118	42.0985	93.4745	87.639	88.4242
AAEL028155	34.8529	35.9078	36.1093	24.1239	27.4765	22.906	34.9315	32.8586	37.9845
AAEL024629	18.1169	19.0795	16.6368	17.5122	21.7859	14.0083	18.3811	16.4533	17.8705
AAEL023433	8.64745	7.8975	8.88554	9.29217	9.64013	9.04475	8.96638	8.1547	7.96823
AAEL011021	27.685	28.0841	27.5704	24.6242	22.7201	22.4648	26.8244	26.3828	26.4963
AAEL011014	5.55673	6.1261	5.82917	7.07634	7.77156	7.16962	5.94022	6.85954	5.06718
AAEL019620	5.95129	6.79038	6.23878	10.1499	5.69065	4.0444	7.21046	7.43517	10.4051
AAEL005431	16.5058	15.9057	17.582	11.2578	13.1225	10.8096	17.4097	16.3574	14.8147
AAEL023365	42.6454	46.1672	45.7196	28.6628	33.4644	26.4357	40.4608	37.8474	43.4772
AAEL028740	48.4652	66.3538	27.1293	33.8092	40.0044	23.3472	78.9041	27.9179	52.7219
AAEL028938	24.397	34.9852	11.4063	16.0111	18.5583	9.44919	37.995	11.7044	20.5782
AAEL028682	25.5478	35.6126	11.7844	17.0833	19.6625	10.2581	38.5928	12.28	21.4291
AAEL008942	47.6103	56.5004	55.1723	31.0215	33.1247	27.9799	60.5604	60.7765	58.9881
AAEL008943	11.3765	10.7391	9.23214	6.50452	6.87974	7.64759	14.0473	13.3833	14.3506
AAEL008962	53.8246	53.5111	54.038	35.2745	38.7729	34.1936	44.6077	47.9208	49.5887
AAEL022079	79.0436	80.5619	82.3961	98.9616	76.3567	94.7493	87.198	82.5543	80.688
AAEL023158	7.69393	6.31062	7.21556	3.71687	3.65221	4.66945	8.70486	10.5052	9.28338
AAEL008945	7.59529	7.30704	6.39633	3.35948	4.5865	4.22824	5.71606	5.75626	7.07858
AAEL008941	18.2155	19.1164	20.1973	11.5437	12.7403	11.5082	20.137	18.3241	20.4621
AAEL019548	6.21433	7.0118	7.62518	7.43373	5.73312	9.26536	8.1071	7.48314	6.34364
AAEL022378	7.56241	6.38443	6.01822	15.9754	11.084	15.957	6.53798	8.29861	7.50407
AAEL023304	13.2507	12.6212	11.5008	24.1954	28.1985	28.4579	12.254	9.73767	9.2447
AAEL014272	40.5082	36.9042	33.6201	34.6669	35.97	34.6715	36.7995	39.5743	38.6421
AAEL014275	32.2225	35.1697	33.0845	45.9247	42.2552	41.8779	31.5691	30.8439	32.9947
AAEL025975	9.53522	9.44748	9.16912	11.1863	9.76754	7.57406	8.36862	9.21001	9.59283
AAEL001351	88.809	88.7547	102.908	45.4601	46.1198	39.6351	94.6326	98.8637	111.439
AAEL022208	11.4751	10.2963	10.398	10.4358	10.6594	11.2508	9.4147	8.25064	7.85219
AAEL002948	23.838	23.6556	23.9469	11.7582	14.991	10.8096	24.5081	25.5194	27.4633
AAEL002934	28.6714	30.5198	31.1309	22.9088	26.7546	19.4131	27.198	30.1724	30.7512
AAEL002933	84.0743	82.1488	85.7045	69.7627	75.0826	61.5117	82.1918	82.3625	77.2455
AAEL002523	24.2655	25.5746	25.8374	18.5129	22.4229	18.3469	20.0249	82.2665	21.3905
AAEL002503	38.7656	37.4947	35.1956	35.2388	36.692	35.1495	30.1868	90.2773	33.3815
AAEL002529	11.2779	11.1082	13.0762	7.89834	9.81	9.04475	13.4122	11.0328	13.5383
AAEL002531	17.1963	18.12	18.1492	18.1912	20.3844	18.9352	15.3549	15.8297	17.5611
AAEL002514	10.1599	10.5915	10.3665	10.2214	9.59767	10.2213	10.7223	8.82626	10.7532
AAEL002501	334.423	338.486	316.004	387.626	374.819	344.657	332.055	356.792	322.714
AAEL002526	24.1668	23.8401	21.3946	24.7315	27.3916	21.8398	21.9676	22.9771	20.3461
AAEL002512	8.58169	8.89392	9.67327	8.79182	9.25793	8.45648	7.28518	8.1547	6.73045
AAEL012931	7.82545	6.82728	7.78273	5.82547	5.09611	5.36802	5.67871	5.51641	6.30496
AAEL012939	172.686	175.701	166.336	143.028	153.733	126.663	162.702	166.836	156.309
AAEL009873	5.81977	6.34753	5.48257	8.75608	8.1113	9.41242	7.09838	7.14735	6.84649
AAEL009871	97.3907	103.738	98.4657	99.2832	107.231	97.9113	100.498	93.4433	101.885
AAEL020757	34.5569	37.7161	36.5505	29.3061	34.5686	27.6858	31.868	33.1465	35.3929
AAEL009647	70.3304	71.0775	66.4525	61.8644	67.396	62.0632	63.1756	66.149	68.5036
AAEL012715	6.90481	8.11893	6.80595	4.61034	5.05364	5.36802	6.53798	7.09939	7.34934
AAEL012710	22.0954	21.7735	22.655	13.9025	16.4774	12.2803	21.9303	21.1542	22.9764
AAEL008408	75.4597	73.993	73.6996	90.4199	93.0889	86.587	62.0922	67.7799	63.2043
AAEL008403	19.2348	18.2676	16.2271	12.33	16.4349	13.8245	16.4757	17.6525	17.8318
AAEL012845	24.5285	25.3163	20.922	28.8772	27.6464	23.7884	26.4882	25.7113	24.4076
AAEL026834	15.7495	13.876	16.1956	12.1156	16.2226	13.2362	13.9726	13.6231	14.66
AAEL021489	9.17353	8.30345	8.34989	5.18217	5.39338	4.55914	8.14446	7.62704	7.65879
AAEL019967	10.0284	9.29986	8.94856	7.43373	8.06883	7.20639	8.8543	9.21001	9.36074
AAEL006374	30.4469	28.9698	27.0662	16.6902	18.3884	14.8172	30.0747	30.1724	28.5851
AAEL026731	27.6521	27.2353	25.8689	19.8352	23.8668	17.1336	24.5081	25.9511	26.1869
AAEL004237	106.86	100.158	102.278	81.8425	105.489	100.191	98.1071	93.1075	100.609
AAEL027036	15.4536	15.9795	18.0862	13.3664	13.5471	12.1332	15.8032	15.6858	16.0912
AAEL022495	0.493201	0.442851	1.13432	8.07704	7.00715	7.83143	0.523039	0.671563	0.734934
AAEL002906	198.135	204.708	202.824	182.734	172.716	152.842	182.316	187.27	189.304
AAEL002891	34.9186	38.6018	37.1806	21.1933	25.9901	20.1852	35.2677	36.3124	38.1392
AAEL025618	12.3629	12.4367	14.6517	13.4379	17.8788	15.2584	11.1333	12.0402	13.3449
AAEL002912	41.2973	46.241	45.436	27.3404	30.0246	27.3181	44.4583	47.0574	46.3395
AAEL002900	146.02	140.494	151.59	145.208	153.775	138.502	139.539	141.22	133.41
AAEL001449	6.70753	6.01539	7.37311	5.03921	5.05364	5.07389	6.08966	6.37985	7.31066
AAEL001451	25.0546	24.2461	24.2619	19.6208	24.0791	23.8252	20.9963	19.8591	21.4678
AAEL009153	12.1656	12.732	13.3598	10.686	10.532	10.2581	12.4408	11.2727	12.0297
AAEL009156	32.3869	31.0365	32.9584	22.1582	23.8668	20.0749	32.0922	32.7147	35.4316
AAEL015051	47.2486	43.1041	42.033	50.0347	53.679	52.8346	40.1619	36.888	40.228
AAEL005830	99.8567	107.465	104.2	80.1985	94.4903	77.5054	97.8456	101.79	99.2935
AAEL017572	13.9083	15.6474	13.1708	16.5115	16.6048	15.6996	12.8144	13.2394	11.6816
AAEL026452	26.4027	28.4163	27.0662	21.372	24.5887	23.0163	25.0311	27.678	29.2426
AAEL004698	14.8947	18.5259	13.864	16.8689	17.9638	17.0233	14.4583	15.7338	17.6384
AAEL013869	37.4504	38.2328	36.5505	50.678	48.2007	48.827	31.9427	34.3457	40.7695
AAEL011580	13.4808	14.5772	11.7844	9.14921	10.2771	10.3684	11.5068	12.28	13.0741
AAEL006294	15.5851	15.02	15.4079	12.187	13.5896	10.8463	14.6077	14.0549	14.5826
AAEL016413	10.4887	10.7391	12.4776	9.07773	8.06883	7.31669	9.60149	9.97751	10.5985
AAEL005777	5.16217	7.0118	6.42784	3.64539	3.22753	4.08117	6.7995	7.24329	5.60871
AAEL005770	54.1863	57.1277	61.7262	67.0823	76.5265	66.1076	56.4508	68.0198	62.5855
AAEL005772	6.14857	5.94158	6.83746	6.14713	6.07286	5.846	8.55542	10.3133	8.58713
AAEL012460	31.7621	30.1508	28.3266	30.271	34.6535	30.8478	28.6924	26.3828	26.7671
AAEL012465	8.08849	6.86419	8.66498	6.82617	7.43182	8.41971	8.92902	8.9222	7.92955
AAEL012457	68.0946	62.4419	69.0047	66.0459	66.3768	55.923	76.2142	72.7207	67.8847
AAEL005719	40.3109	42.2184	40.5836	25.3033	28.5382	28.1637	47.2229	42.7402	45.4499
AAEL005722	2529.1	2657.07	2595.9	3189.29	3288.14	2914.32	2386.25	2432.55	2502.45
AAEL006169	197.51	195.371	186.407	190.418	194.586	180.38	162.329	176.669	172.439
AAEL006166	12.7575	14.8724	14.6202	7.61243	8.02637	6.65488	14.6824	16.6931	15.1242
AAEL006161	10.5874	12.9903	13.864	8.93477	10.532	11.2876	13.2254	13.2874	13.7317
AAEL006168	15.2235	13.47	14.6202	30.0566	25.1408	28.4211	13.599	15.5899	11.2561
AAEL028054	6.34585	7.52846	7.90876	10.2929	9.89494	6.02983	5.71606	5.80423	7.81351
AAEL023808	18.9389	19.2271	17.2984	14.5101	17.072	16.3247	17.0735	18.0363	17.0969
AAEL003039	266.263	266.522	274.57	364.575	366.58	364.989	242.839	238.117	262.101
AAEL020005	8.25289	8.34035	8.88554	5.28939	5.90299	5.22095	7.09838	7.57907	9.0513
AAEL020589	50.5366	47.7541	44.0811	30.5212	39.325	32.6493	44.8319	44.4671	45.2178
AAEL003034	26.1725	29.2281	28.3581	16.44	19.1104	17.3542	24.4707	25.4235	26.1869
AAEL020850	12.33	11.5879	12.2255	7.93408	9.08806	11.3243	14.3836	11.9442	10.3278
AAEL004071	172.061	167.84	168.227	120.941	139.676	130.561	155.94	155.611	156.773
AAEL004069	30.0524	30.5198	29.9021	18.5486	22.1256	19.0087	27.9452	23.2649	28.4304
AAEL004067	536.898	524.446	553.141	376.833	468.672	385.762	488.107	485.588	502.772
AAEL004043	8.15425	8.45107	7.05802	6.2186	4.79883	4.52238	6.9863	9.44986	8.08428
AAEL004060	37.8121	37.6792	36.5505	38.634	42.3826	39.2675	30.1494	29.4049	25.9161
AAEL004070	7.56241	6.1261	6.04973	9.25643	6.79481	7.7579	6.57534	6.57173	6.30496
AAEL015598	10.7189	12.8796	11.4378	5.46808	5.26598	4.85328	12.8144	12.8077	11.7203
AAEL004081	75.2953	74.8049	77.8588	73.694	78.0554	64.6737	66.0523	65.7652	67.9234
AAEL001619	19.202	19.8176	18.5903	13.0805	14.1842	13.6039	17.2603	20.0989	18.8375
AAEL001601	6.74041	5.49873	5.29351	9.57808	9.47026	9.26536	4.59527	7.57907	5.2219
AAEL001627	39.1601	34.3578	34.975	29.8779	26.6696	31.4728	40.7597	47.681	36.3599
AAEL001610	7.06921	9.48439	8.60196	3.64539	4.9687	4.52238	8.6675	7.19532	9.12866
AAEL010931	18.4786	18.6366	18.2437	18.2269	20.8516	16.7291	15.2802	17.2208	15.3563
AAEL010938	17.1634	15.02	15.9751	11.7582	11.6786	10.8096	17.5965	15.9736	16.7101
AAEL024331	6.87193	7.8975	6.86896	5.18217	5.81805	7.05932	8.36862	8.05876	6.76913
AAEL013107	33.4719	32.1805	32.1707	32.5226	32.7425	32.8332	34.67	35.401	36.7854
AAEL013116	51.1285	59.6741	50.9186	51.786	52.6173	50.8492	55.5542	53.9649	56.6673
AAEL014040	16.0455	18.6366	17.7396	9.47086	12.2731	9.63303	19.0535	16.4053	18.7988
AAEL014038	30.973	26.0544	30.1226	24.8744	26.6696	27.171	38.406	36.936	34.9674
AAEL014037	25.3834	26.7187	30.1856	19.1919	20.5543	19.3028	27.1606	25.4714	27.2312
AAEL014039	97.4565	95.9879	90.3363	100.248	111.605	102.875	85.0685	94.0189	98.9067
AAEL013528	66.4506	71.3728	69.7925	63.6513	71.303	60.3719	63.1009	67.7799	63.978
AAEL013527	32.8801	34.5055	33.7777	47.7832	50.2391	45.2238	31.0087	35.1132	30.1323
AAEL013522	46.2294	40.8161	42.7577	33.5948	38.1783	36.5099	44.3836	38.7108	43.2838
AAEL004577	7.52953	8.34035	7.46764	4.71756	3.77961	3.89733	6.9863	8.25064	8.08428
AAEL004562	15.7167	16.3117	13.7379	13.7953	13.7595	13.2362	15.9153	12.9516	16.4393
AAEL025769	178.309	172.675	166.494	152.213	156.196	148.871	171.482	169.474	160.177
AAEL004552	15.0262	15.5736	15.2504	11.5795	11.2539	10.0007	14.7945	14.1028	14.0798
AAEL021258	6.51025	6.01539	5.70313	4.78904	4.88377	4.55914	5.64135	8.39454	6.69177
AAEL004558	19.4321	19.1164	20.4809	11.4008	12.3581	10.8096	22.3786	20.1949	22.0867
AAEL022851	6.70753	6.53205	6.74293	4.64608	7.34689	5.99307	6.08966	5.18063	6.07288
AAEL004553	14.1384	13.8022	12.8557	11.9011	15.2459	12.0229	10.8717	11.8483	11.7589
AAEL004574	20.9117	23.0651	18.4328	16.0826	18.983	14.854	23.2379	22.7852	22.3575
AAEL024264	71.8429	72.1109	73.353	57.5757	74.3182	64.2324	56.9738	51.9502	55.8937
AAEL022388	7.16785	8.26655	7.24707	11.9726	11.5936	11.5817	8.55542	7.19532	6.49837
AAEL004685	40.7713	42.772	38.6301	35.7748	32.6151	28.9726	46.6625	44.4671	43.3224
AAEL024447	33.8336	37.6792	28.3896	21.0503	24.249	29.0094	34.259	24.9918	27.8888
AAEL012238	34.4912	30.8888	34.8805	23.7308	25.0559	22.281	32.8394	33.0505	35.5863
AAEL025078	77.4654	80.156	77.0395	76.303	71.5578	68.4239	77.7833	76.7021	73.0293
AAEL012247	29.9208	29.2281	27.5074	29.6635	29.7273	29.1932	27.6837	29.6447	28.7398
AAEL019670	37.9436	37.1626	38.1574	33.8092	38.603	33.5685	34.3337	35.401	32.4145
AAEL011753	28.0138	31.9222	34.2818	20.8002	30.1944	24.5238	33.5492	38.0393	32.6079
AAEL011758	7.03633	5.31421	5.41955	4.82478	6.45507	4.08117	6.53798	7.91485	6.2276
AAEL011752	95.7138	94.3272	88.6664	76.4102	95.2123	81.5131	85.8904	87.3992	89.1591
AAEL023541	6.37873	7.04871	5.2305	6.00417	8.62091	6.1769	5.60399	5.75626	5.76343
AAEL021476	6.28009	6.0892	6.61689	6.61173	7.13455	6.83871	6.68742	6.28392	6.65309
AAEL014821	38.3053	39.3399	42.7577	42.5295	38.5605	40.3337	37.6588	43.5077	39.6091
AAEL007824	1185.92	1131.15	1123.93	1358.3	1433.53	1364.65	936.575	946.521	924.857
AAEL026979	6.64177	6.19991	4.82088	7.68391	7.38935	7.02255	5.00623	6.23595	5.76343
AAEL005508	58.4279	59.0099	58.4807	55.4313	57.2038	52.0625	55.8157	60.2968	58.2532
AAEL021079	15.1248	12.4367	12.4146	18.3342	16.2226	18.0527	13.4122	13.3833	10.7532
AAEL025015	6.90481	7.34394	6.58538	7.57669	9.76754	9.74333	6.31382	5.80423	5.45399
AAEL021859	16.9332	16.6069	14.6517	19.5135	20.5118	21.2515	13.599	12.8077	15.5497
AAEL027768	11.1135	10.9606	10.9336	8.93477	10.0648	9.37566	12.2914	11.7044	11.4108
AAEL008072	15.5194	16.4593	25.1757	19.728	39.5798	24.009	28.2814	31.7554	32.6466
AAEL025833	22.2598	24.3199	21.4261	18.0482	23.6544	19.3396	22.6775	20.4347	21.8159
AAEL025089	5.52385	6.67966	5.9552	7.64817	9.00312	8.78738	4.85679	4.94079	5.2219
AAEL006957	20.7144	17.3819	20.5754	32.058	27.9012	35.3701	23.6862	23.6007	19.8819
AAEL006950	34.1295	34.4316	37.9684	29.8421	33.8466	29.3771	34.259	33.6741	38.5647
AAEL004686	47.972	42.8827	47.169	32.7728	28.8355	31.0316	46.1768	51.5185	48.6217
AAEL022213	8.74609	7.41775	8.34989	5.07495	6.2852	4.59591	6.65006	9.06611	5.68607
AAEL017421	204.251	209.136	217.475	127.052	141.29	129.053	206.002	211.207	223.768
AAEL027412	6.14857	7.30704	6.6484	4.21721	5.30844	5.47833	8.1071	5.61235	6.53705
AAEL026102	20.287	23.5449	19.4411	12.5444	17.2418	12.0964	23.0884	21.538	22.0867
AAEL028849	314.695	317.524	338.47	371.794	461.75	436.979	293.686	299.373	321.669
AAEL022215	15.7495	14.9831	16.0696	6.29008	9.6826	8.05204	14.9066	12.7117	15.4723
AAEL025796	32.9129	30.9995	29.713	32.4868	35.4179	33.1273	32.9514	31.3236	31.6795
AAEL025704	25.0217	21.7366	28.0115	20.8002	22.3804	20.4426	30.8966	29.165	29.5521
AAEL005162	59.9732	64.6931	63.9948	42.1007	45.6102	39.1572	66.127	61.7838	68.4262
AAEL005163	31.5648	31.6269	30.5953	14.1527	18.0487	17.4645	32.2042	32.283	36.3986
AAEL008452	37.9107	35.6126	40.2685	29.6277	29.3026	31.3993	41.8057	39.3344	39.8025
AAEL002416	73.1581	69.4168	72.5022	58.8623	62.767	60.1145	69.5641	66.9645	69.9348
AAEL025237	36.4969	33.6567	35.101	22.8373	23.9517	24.5973	34.7821	35.8327	34.8514
AAEL002418	18.2155	19.9283	17.0779	14.2956	13.1225	9.81686	17.9701	19.0436	20.114
AAEL009981	38.9629	39.4506	39.0397	36.4539	34.2713	39.341	41.0212	40.1019	40.1506
AAEL024412	14.8947	15.2414	18.1807	7.68391	9.08806	7.57406	17.0735	16.3094	16.0525
AAEL010784	59.48	52.1826	59.0164	61.507	66.1644	70.1152	72.5156	65.2856	71.1726
AAEL010790	10.3243	9.70581	10.335	6.2186	5.94546	5.33126	11.9552	10.5531	13.4609
AAEL006065	33.6363	30.5936	30.3747	30.6284	33.5918	31.3257	30.3736	31.7074	31.6795
AAEL006067	23.2133	21.4414	21.4576	18.2627	17.0295	15.2217	18.5305	18.6119	22.0093
AAEL013916	6.74041	6.53205	5.9552	6.86191	8.70585	9.48596	4.52055	4.84485	4.56433
AAEL006070	409.62	389.303	420.582	508.424	469.097	455.583	337.509	335.782	357.681
AAEL006066	36.8914	40.8899	40.7096	32.9514	36.1399	35.4804	39.7509	38.3751	39.0289
AAEL027361	13.6123	12.4736	13.6119	9.00625	10.3621	7.57406	11.5442	14.7264	15.2789
AAEL006080	36.8257	38.8232	34.6599	30.7714	44.5485	35.8481	32.5031	31.9472	32.4918
AAEL024207	3.91273	5.09278	5.35653	2.466	4.37416	4.22824	6.08966	6.71563	6.57573
AAEL015637	43.2373	43.3256	43.8921	49.034	46.5444	45.6282	41.2453	38.6629	38.7581
AAEL019768	5.39233	6.79038	5.35653	10.0427	10.2347	10.3684	6.50062	6.52376	5.80211
AAEL003632	17.3607	20.7771	20.7959	15.8324	15.6281	13.3465	16.5504	19.0436	19.0696
AAEL015465	56.3235	55.5409	54.9832	63.6513	62.852	60.041	51.8929	55.0682	53.8823
AAEL003631	22.2598	20.5187	21.6782	17.2977	20.6392	18.7881	20.9963	22.8332	24.5623
AAEL024760	12.4615	12.5843	12.5091	12.9733	12.8677	10.1478	11.6563	12.9995	13.0741
AAEL020178	11.9683	12.2153	11.4063	19.0132	20.2146	18.2366	11.1706	11.1767	11.991
AAEL024958	49.3858	47.7172	43.8921	34.9886	53.3392	47.0254	40.1993	38.1352	40.8469
AAEL028649	21.0432	20.039	18.2122	22.7301	21.9982	21.5456	15.5417	18.6599	17.5997
AAEL003156	7.13497	8.48797	7.75122	9.18495	7.55922	7.09609	14.3462	12.4239	11.9524
AAEL009999	11.508	10.776	10.9021	7.75538	8.02637	8.97122	10.1993	9.35392	8.81921
AAEL009994	3885.37	4047.73	3917.74	4860.23	4857.01	4410.2	3684.1	3837.6	3896
AAEL010003	25.3176	24.0985	22.4974	17.0476	15.6281	13.9348	25.741	23.4088	21.6612
AAEL006859	34.1953	33.0293	32.7694	31.4147	32.9124	29.5609	33.5118	34.1058	34.7353
AAEL017213	214.773	223.75	216.687	189.203	200.617	176.005	205.33	231.929	218.546
AAEL003160	228.352	205.372	179.475	363.86	386.242	382.564	167.298	211.782	185.087
AAEL015442	13.6781	13.7653	11.2802	18.6915	18.8981	18.8984	12.142	13.911	13.4996
AAEL003165	9.07489	8.19274	9.86232	8.0413	8.45104	7.16962	7.95766	8.05876	9.01262
AAEL003176	7.29937	6.1261	7.90876	6.00417	7.60169	5.36802	7.62142	6.28392	7.69747
AAEL010005	20.0568	21.589	23.7263	18.763	20.0872	18.8984	22.1544	20.4347	19.9206
AAEL023654	2.69616	0.110713	13.3598	9.75677	19.1529	8.41971	1.53176	11.4645	1.43119
AAEL010010	12.1656	10.5915	11.8159	11.4723	10.9142	13.751	11.5068	10.1694	11.7589
AAEL010001	16.3085	15.8688	16.8258	12.8661	11.169	13.9348	17.9701	14.6785	15.511
AAEL000148	14.3028	15.02	15.66	10.9362	11.9334	9.48596	16.3263	14.1988	16.0912
AAEL022574	15.1577	16.939	17.519	12.9376	17.9213	16.8762	14.0473	16.5013	15.8591
AAEL000138	26.304	22.364	26.247	19.1562	22.3379	15.9938	22.9016	24.4161	25.568
AAEL000147	85.7841	94.9915	99.1589	81.1635	94.9999	76.1818	81.5567	78.477	86.5288
AAEL000154	7.23361	6.86419	5.32502	3.78834	4.9687	5.7357	7.7335	8.68236	9.08998
AAEL000115	19.3335	19.633	22.4029	9.00625	12.2307	12.1332	18.6426	17.8444	21.0036
AAEL000119	38.5683	36.8304	35.4161	23.3734	31.2561	25.6268	35.4172	34.8733	39.493
AAEL027575	6.51025	7.12252	5.19899	5.46808	6.49754	6.21367	4.66999	5.46845	5.37662
AAEL000111	13.2507	14.1712	15.6915	9.39938	9.89494	8.97122	12.2167	12.7117	13.0354
AAEL007509	37.6148	37.4209	35.8888	34.7741	32.7	31.8405	30.8966	33.0025	32.0663
AAEL009313	151.018	150.717	140.436	193.241	182.61	169.277	139.203	147.888	151.551
AAEL009320	198.332	206.553	199.862	183.806	182.993	178.432	192.964	205.594	212.435
AAEL005817	1170.23	1152.74	1176.86	1389.93	1463.9	1372.89	1066.06	1067.31	1107.08
AAEL005802	68.7851	62.9586	63.9003	51.8932	51.6405	53.6802	74.122	67.8279	63.6685
AAEL013240	6.57601	7.49156	5.51408	5.71826	5.39338	6.39751	5.82814	5.9961	6.65309
AAEL013243	10.6203	10.2225	11.3432	5.71826	5.94546	5.846	10.797	12.4239	8.93525
AAEL003801	26.6	30.7412	28.4841	22.6586	23.1873	21.6927	29.0286	27.678	26.9605
AAEL010465	45.4731	45.7243	45.3415	39.4202	40.3017	37.8703	38.4433	41.541	44.0187
AAEL008427	21.1419	18.3783	20.2288	16.1183	14.8636	16.0673	21.2578	21.1542	21.1584
AAEL028952	10.8833	19.1902	3.56052	8.47017	4.11935	2.97815	18.4184	5.46845	14.1185
AAEL028798	15.8153	25.2794	7.84574	13.974	14.1417	11.3979	23.5367	12.328	18.3734
AAEL028813	20.5829	51.9242	28.2636	22.2297	36.607	29.4506	36.9489	16.7411	33.1494
AAEL028742	102.454	88.3487	193.339	193.599	113.261	393.189	88.9166	46.2899	108.306
AAEL028996	181.991	127.873	344.898	263.969	106.721	275.35	167.111	46.7216	151.396
AAEL028884	11.4751	6.90109	3.40297	2.82339	2.29325	2.68401	4.22167	2.68625	13.809
AAEL012924	38.9629	36.9411	37.9369	28.1624	31.0862	27.2078	36.3885	36.984	38.1392
AAEL013461	88.8419	83.1083	77.2286	80.8776	90.2011	80.41	78.9415	78.9087	79.4116
AAEL013463	27.3562	30.6674	30.1856	24.4098	22.4229	23.2369	33.5118	30.6041	35.2768
AAEL009911	32.3869	31.6638	30.1856	21.7651	22.3379	20.4058	28.8045	29.165	31.3701
AAEL023347	292.83	307.671	292.845	384.052	365.858	337.119	280.797	311.174	305.462
AAEL020387	32.7814	35.0221	33.8722	22.6228	33.4644	28.0167	37.472	35.353	38.2166
AAEL009918	13.8425	15.6105	16.7943	15.7967	17.8788	14.3025	11.5068	14.2467	14.66
AAEL009913	96.8646	102.335	92.0693	100.999	104.81	103.647	97.8456	96.897	98.752
AAEL009908	49.5831	53.7326	59.5205	38.5267	49.4747	38.7159	51.3325	47.9688	53.921
AAEL009916	23.0818	23.5449	23.6003	19.6208	19.4926	17.8321	21.6314	23.025	21.2357
AAEL009914	35.1159	35.6126	34.6284	29.8421	34.0165	31.3625	33.5866	36.4563	34.0004
AAEL002996	25.1532	26.0175	26.5936	21.1218	25.3107	18.8248	24.7323	25.4714	25.7614
AAEL003004	8.54881	9.37367	8.60196	5.86121	9.5552	5.44156	8.18182	10.2653	9.28338
AAEL003016	5.45809	5.2404	7.3416	6.57599	7.17702	6.83871	7.21046	6.18798	5.99552
AAEL003008	15.2235	12.0677	13.2338	14.0097	14.3965	15.2584	12.7024	13.815	13.0741
AAEL012038	61.8474	59.2313	58.6698	56.8966	64.0411	61.4749	60.5978	58.426	55.5069
AAEL012040	6.14857	6.34753	5.38804	5.78973	4.5865	5.25772	6.76214	7.00345	5.49267
AAEL009725	10.0613	13.6177	12.3515	9.22069	10.2347	8.49324	11.9178	11.6564	12.9967
AAEL009727	13.711	13.9129	12.194	11.6152	10.7868	10.4787	12.3661	12.376	13.7317
AAEL023391	14.6974	14.6879	13.2338	18.8702	18.8131	16.3614	12.7397	13.863	12.2618
AAEL001005	744.536	749.525	733.845	946.55	1011.03	911.976	705.467	714.735	736.211
AAEL025040	45.3087	42.6982	42.6002	59.0053	63.489	52.8346	44.533	42.2126	41.5818
AAEL020286	78.8135	76.281	76.0312	100.391	89.1394	100.154	84.6949	84.4251	94.1103
AAEL021007	13.8425	12.1784	12.4776	7.18356	8.49351	6.43427	10.0872	11.3206	10.8306
AAEL025533	68.3905	74.0668	77.2286	54.8953	55.0379	49.5255	72.4408	73.6801	79.5663
AAEL021176	200.305	203.342	176.23	236.2	244.443	222.405	163.375	191.492	171.626
AAEL025131	15.1577	14.9093	13.2968	18.3699	13.8869	13.3098	15.99	16.4053	15.7044
AAEL014408	374.635	370.555	350.727	293.096	250.601	257.445	395.641	401.883	380.889
AAEL024070	21.7995	21.2568	22.655	20.2998	21.7434	19.9646	21.594	26.143	20.965
AAEL009579	31.8279	30.5198	32.7064	17.5479	21.616	19.8176	37.3599	35.7847	35.1995
AAEL009584	62.4063	67.7931	67.7444	56.1819	59.497	56.0333	61.5318	62.0717	63.127
AAEL022911	9.00913	9.33677	9.35818	16.1183	13.5471	16.0673	9.4147	8.29861	10.5985
AAEL003107	10.4887	11.2189	10.9966	9.64956	10.9142	9.30212	11.6563	9.40189	8.58713
AAEL026218	64.7737	65.8371	65.2867	93.2076	90.7107	91.6241	52.939	52.8137	61.9666
AAEL007494	54.8768	53.4373	50.4459	50.6066	51.1734	44.709	49.1283	47.633	49.6661
AAEL007482	23.4106	26.6079	26.31	23.4091	27.2642	23.3105	26.4508	26.7186	29.2426
AAEL022232	27.422	22.4747	24.9236	13.2949	13.717	14.1554	25.1059	22.3055	26.9992
AAEL015338	25.1532	22.9175	25.6168	20.7287	22.5078	19.8176	22.939	21.8738	22.6669
AAEL007481	53.2657	47.7172	50.4144	51.9289	52.0652	43.2751	44.2715	46.6257	47.5
AAEL026565	78.3532	79.1227	78.5205	75.5882	81.9199	70.777	70.9838	74.6874	72.1009
AAEL010891	6.01705	6.86419	6.995	5.11069	5.73312	6.14014	6.94894	5.94813	7.65879
AAEL010895	51.9834	53.6587	48.2718	39.5632	42.6799	37.7968	48.0075	52.4779	45.5272
AAEL010896	29.7893	29.9293	30.4692	33.0944	36.4372	33.2376	27.7584	28.4455	31.2927
AAEL013725	16.9661	16.3486	15.597	9.75677	9.13052	7.8682	21.1083	18.6599	18.9536
AAEL014045	57.7703	63.1431	59.2054	50.7138	58.945	51.658	51.8929	54.4446	54.5785
AAEL012865	227.168	218.436	231.213	175.836	197.941	177.843	233.761	234.855	257.111
AAEL012863	85.1593	88.8654	83.2153	68.5833	66.1644	64.931	74.1968	78.6689	71.2113
AAEL012859	14.3686	11.2189	12.131	18.4056	18.8131	18.4939	7.58406	10.745	9.39942
AAEL009642	27.948	28.6746	23.0961	19.3706	20.7666	21.1044	22.3786	26.143	26.6897
AAEL020812	64.149	61.7039	58.7013	65.3311	63.7438	71.1447	65.2304	59.3854	65.7573
AAEL009635	33.8993	33.1769	31.9501	28.2696	28.793	31.6934	33.0262	30.9399	35.0448
AAEL018926	12.2971	11.6248	10.0514	15.5108	14.0992	15.3687	13.5616	10.6011	12.3778
AAEL011251	28.7043	28.6377	29.3664	28.5198	26.7121	25.59	30.934	28.1097	29.5134
AAEL011255	315.747	321.141	311.782	370.793	386.71	398.925	296.488	290.739	293.394
AAEL011254	67.9631	74.6572	73.5105	83.4151	127.403	97.2495	66.6127	59.9131	68.6197
AAEL027509	7.89121	9.33677	8.94856	10.7932	10.7018	10.7728	8.55542	10.697	9.16734
AAEL006193	43.4017	43.0672	43.0413	31.0215	36.7344	28.6417	42.0672	48.4005	47.5386
AAEL016217	16.2099	14.3188	16.3847	22.194	18.261	21.6927	17.0361	15.2061	16.7874
AAEL016214	16.3743	14.3557	16.4792	22.2297	18.261	21.7295	17.1856	15.3021	16.7874
AAEL016212	16.3414	14.3926	16.5107	22.2297	18.261	21.7295	17.2603	15.3021	16.7874
AAEL028647	16.3743	14.3557	16.4792	22.2297	18.261	21.7295	17.1856	15.3021	16.7874
AAEL016210	16.3414	14.3557	16.5422	22.2297	18.261	21.7295	17.2229	15.3021	16.7874
AAEL002562	76.479	77.7941	79.8753	68.6905	77.0786	69.674	69.4894	77.3737	76.5492
AAEL002569	16.6373	17.7509	17.8971	13.2592	12.4005	13.0524	12.6276	15.6858	17.2903
AAEL003495	26.8959	24.0247	27.5389	32.4868	24.886	28.0167	26.5629	26.5268	24.9878
AAEL014995	22.4242	27.4198	22.6865	27.0545	30.2369	26.5092	27.4969	21.2982	26.9218
AAEL002766	29.9537	30.9995	31.2254	23.4448	27.2642	23.9723	28.543	30.4122	29.4747
AAEL021418	10.6203	10.6653	10.3665	7.46947	9.21546	6.76518	10.1245	10.793	11.2561
AAEL009109	9.23929	9.11534	10.0829	6.82617	6.87974	6.1769	8.59278	8.39454	10.7532
AAEL017481	904.958	858.392	903.426	1061.42	1001.47	1062.24	1045.82	1020.25	997.886
AAEL012826	375.753	394.174	365.946	321.652	410.491	351.863	355.367	366.53	381.005
AAEL012825	289.706	290.141	271.104	354.711	347.979	325.354	253.151	272.559	264.151
AAEL000016	43.3359	44.6172	45.9086	41.4216	40.0044	37.282	52.005	49.7916	55.004
AAEL028675	7.46377	1.91902	1.26036	2.10861	11.0416	8.45648	0.896638	1.77485	6.421
AAEL019388	12.5931	5.38802	1.89054	5.14643	15.5431	17.06	1.75592	1.63094	10.5212
AAEL002137	150.788	150.237	149.983	281.159	261.558	244.907	133.375	140.453	149.192
AAEL027326	76.9722	76.8715	66.3895	86.7388	92.5368	83.9397	66.127	71.3776	65.2931
AAEL002140	81.3452	76.7239	80.2219	65.1166	73.8511	66.2914	72.1046	74.4476	70.9792
AAEL005401	48.7611	47.016	44.9003	51.8217	45.3129	43.6428	46.1395	50.3193	44.5602
AAEL005413	7.89121	9.04154	7.53065	8.93477	9.47026	6.47104	7.80822	8.44251	7.15594
AAEL025444	17.8867	17.1236	18.6533	22.4442	23.5695	22.1707	14.9066	17.5566	15.8591
AAEL020882	15.9139	14.6879	17.6135	22.1582	22.1256	21.2883	14.4583	15.2061	15.5883
AAEL022292	21.3063	20.4818	21.0165	21.4435	17.2418	19.3764	23.3126	21.2982	20.7329
AAEL026397	9.07489	8.04512	10.4295	7.07634	7.47429	9.7801	11.0959	8.73032	9.12866
AAEL022791	9.14065	8.08203	10.4295	7.07634	7.47429	9.7801	11.1706	8.73032	9.12866
AAEL005414	127.542	122.227	122.349	106.217	114.11	96.3303	112.08	121.505	120.529
AAEL005403	7.39801	8.67249	7.37311	7.50521	6.11533	6.87548	7.88294	7.91485	8.54845
AAEL005408	365.823	361.883	384.82	196.458	228.008	183.873	331.382	329.834	339.656
AAEL005420	56.6194	57.6813	54.6366	62.6864	71.0482	60.6293	50.8468	47.633	49.55
AAEL003752	55.1727	53.7695	55.771	60.685	61.8328	59.9674	53.6862	52.9096	54.5012
AAEL003756	27.5864	26.3127	27.8225	20.2641	23.1873	18.9352	26.1519	22.0177	25.5293
AAEL003770	23.3448	26.0544	24.1359	18.1912	20.6817	17.9057	21.3325	26.4788	25.9161
AAEL003750	1182	1231.79	1220.22	1231.64	1342.99	1222.25	1187.82	1206.18	1284.86
AAEL003748	181.136	190.758	195.797	190.275	271.962	217.442	169.502	168.035	182.96
AAEL003763	59.9732	59.0468	51.6748	34.0236	40.5565	35.8849	52.6027	54.9243	59.5684
AAEL003909	26.041	30.1138	29.587	27.5906	29.0053	30.5168	25.1806	22.5933	24.7944
AAEL003913	13.2178	14.7617	14.8407	8.29147	9.51273	9.37566	15.2428	14.4386	13.3062
AAEL003922	31.9923	34.9483	31.1624	23.4806	23.6969	24.4135	33.1382	31.8513	36.7467
AAEL003912	34.9515	36.978	36.0148	20.5142	25.523	20.7	34.0349	36.6961	34.9287
AAEL003911	93.8397	92.1129	95.6299	108.397	96.8685	108.169	100.461	100.447	90.8224
AAEL003903	74.3418	70.7823	78.5205	100.034	88.8846	84.6015	69.4894	81.0193	79.8758
AAEL003921	18.8731	17.8616	19.6616	19.9782	22.7201	21.6559	19.4271	17.5086	16.5167
AAEL002863	12.6588	12.1415	14.5887	9.72104	12.9951	10.3684	11.6189	10.5531	13.6156
AAEL002860	12.3958	11.2558	13.0132	14.1884	13.6746	15.2584	12.7771	9.92955	12.4165
AAEL002881	42.5139	46.6469	43.1673	40.5639	41.3209	38.6056	37.8082	43.4118	40.4214
AAEL002867	143.719	147.1	134.417	156.502	169.488	152.805	125.305	127.837	125.712
AAEL005947	219.113	232.755	226.455	201.461	192.42	180.564	246.575	233.896	233.554
AAEL007383	813.518	751.813	711.663	908.917	1034.93	935.029	1306.85	1558.65	1190.28
AAEL028777	10.686	9.33677	9.64176	11.1863	10.532	10.5522	9.60149	11.5605	11.7976
AAEL002979	14.6316	14.7617	17.4875	15.1176	13.717	15.332	15.8032	16.6931	16.3233
AAEL023330	19.8924	20.0759	18.7164	16.1183	18.0062	17.0968	19.203	17.6046	18.3347
AAEL023334	19.8924	20.0759	18.7164	16.1183	18.0062	17.0968	19.203	17.6046	18.3734
AAEL028052	49.4516	51.629	55.7394	35.5604	41.0661	36.6937	49.8007	49.8396	53.7276
AAEL027293	7.26649	7.30704	7.31009	6.82617	8.02637	5.80923	7.1731	8.25064	7.15594
AAEL013746	27.8494	26.202	27.1608	21.9438	20.3844	24.1929	29.4022	28.4935	29.7455
AAEL006118	5.49097	5.68325	5.70313	7.46947	5.86052	7.42699	6.72478	7.14735	6.49837
AAEL007203	9.83114	8.82011	9.48421	11.7224	10.4895	9.6698	9.97509	8.73032	9.08998
AAEL010423	19.9253	20.9616	22.2769	13.5451	16.6048	12.2435	22.1918	21.2982	24.1368
AAEL010407	30.2496	32.3281	29.9021	31.8793	33.6768	25.6636	25.33	26.5268	26.7671
AAEL010427	16.8675	16.2748	16.8888	11.2578	14.6513	12.5744	16.812	17.5566	19.147
AAEL010422	44.1908	40.5208	37.3067	27.6621	29.2601	27.3916	41.0959	39.5743	38.9902
AAEL010412	17.3607	14.3926	15.0928	13.152	12.1457	13.1259	18.4558	17.5566	20.2687
AAEL010402	315.879	329.776	326.339	294.419	274.425	252.334	308.032	322.542	335.749
AAEL010417	19.5965	17.6402	20.0082	15.7252	17.3268	15.0378	21.7061	17.3167	21.1971
AAEL010424	9.53522	8.04512	8.06631	8.82756	10.9991	8.38294	7.95766	9.01814	7.58143
AAEL007788	41.0014	43.2887	43.7975	27.0902	28.5382	24.8915	44.3088	43.7955	47.4613
AAEL007790	27.9809	26.5341	29.713	18.2269	21.1913	17.3174	25.741	25.7113	27.386
AAEL007792	28.2111	29.0436	30.9734	41.5288	45.8225	44.2678	24.7696	25.9991	28.9719
AAEL019018	11.4751	11.8094	10.65	15.618	13.4622	16.1408	12.8518	12.8077	10.9853
AAEL014891	7.00345	9.33677	6.83746	7.2193	10.9566	7.9785	6.38854	8.82626	6.0342
AAEL024267	10.8175	8.45107	7.90876	24.4455	24.4188	22.9428	7.77086	8.29861	6.80781
AAEL014264	5.95129	5.05588	5.26201	5.07495	4.54403	3.7135	4.52055	6.66767	6.38232
AAEL009759	18.4128	18.895	18.4958	12.1513	13.802	11.3611	18.1943	16.7891	19.3404
AAEL003173	24.9231	27.5675	32.5488	53.0011	40.2168	52.5037	44.944	36.3124	34.0391
AAEL010477	21.9639	16.9021	20.6699	16.6902	20.2146	16.1776	16.0274	18.1802	19.8819
AAEL021882	13.711	15.6843	15.7545	20.8002	21.531	18.3101	9.60149	9.01814	10.4825
AAEL010485	3.91273	4.09637	4.28523	7.00486	8.53598	7.53729	2.61519	3.30985	3.05578
AAEL023247	19.5636	20.4449	23.2852	17.0833	20.342	15.7364	21.3325	20.1949	25.684
AAEL023943	94.1356	97.87	95.3148	115.473	101.582	108.978	107.335	84.7609	92.2149
AAEL023505	6.01705	6.38443	6.49086	8.79182	7.89896	7.57406	8.51806	7.57907	7.27198
AAEL027610	11.1135	6.05229	12.383	16.44	12.6978	20.5161	6.87422	5.56438	5.87947
AAEL022253	5.88553	3.39519	5.89219	9.00625	6.70987	10.5154	3.54919	3.64563	3.36523
AAEL017975	16.6044	11.1451	19.9452	23.8022	19.9173	25.4062	12.7024	9.54579	9.82491
AAEL017976	9.20641	4.57612	11.7529	12.9018	10.8292	18.8616	4.48319	6.14001	4.98982
AAEL023321	12.6259	6.42134	6.11275	29.9851	28.3683	35.3334	6.20174	7.24329	9.01262
AAEL023423	10.423	10.4808	5.89219	4.25295	6.15779	4.19147	8.2939	11.0328	9.01262
AAEL022282	181.892	177.915	175.348	162.541	141.12	145.451	208.618	202.62	208.605
AAEL012390	220.822	221.647	217.349	169.296	204.439	175.895	194.458	194.034	195.067
AAEL012387	50.4051	51.7397	50.2254	41.9577	47.1814	41.8779	52.3412	50.751	48.9698
AAEL012394	137.176	136.066	130.951	174.764	167.492	170.968	137.709	132.058	134.686
AAEL022901	49.1886	44.2482	43.6715	48.4265	41.8305	43.3854	50.2864	47.4891	45.1404
AAEL012389	12.0341	12.6212	12.6351	8.97051	9.5552	9.04475	11.0585	12.376	12.842
AAEL012395	168.576	196.921	201.5	209.503	205.373	193.028	202.416	195.137	207.097
AAEL012578	26.8959	23.3235	22.4974	27.8765	33.5494	31.436	19.6513	23.025	19.9206
AAEL012582	9.33793	9.37367	9.38969	6.11139	6.4126	5.36802	8.59278	9.59376	9.59283
AAEL012577	7.98985	7.38085	9.26365	7.39799	9.00312	7.09609	8.92902	8.82626	6.96254
AAEL011985	118.434	121.046	124.209	128.411	117.21	121.626	128.966	123.568	127.221
AAEL011974	11.9355	11.2927	11.6898	10.2571	12.5704	10.4419	11.5068	10.6491	12.8807
AAEL011979	92.6231	94.3641	85.7675	75.1593	84.8077	72.4315	75.7659	86.2959	86.0647
AAEL020485	70.2976	76.1703	76.0628	49.3557	48.7103	41.3264	71.4321	73.9679	72.9132
AAEL004879	21.5036	22.4378	22.7495	20.0496	22.9749	19.7073	19.8755	20.9144	20.3461
AAEL004874	80.4904	82.9976	89.7062	126.767	97.8028	100.779	85.8157	85.7682	93.8782
AAEL004867	16.8346	17.4557	18.4958	10.5073	11.4238	10.6257	16.6252	16.1175	19.1083
AAEL004869	10.2915	10.1487	11.4063	10.543	9.97987	9.7801	9.07846	14.0549	8.35504
AAEL004884	14.4015	15.795	15.8175	9.89973	10.8292	9.08152	13.4496	13.5272	13.6156
AAEL004889	41.5933	40.7792	41.2453	35.7748	34.9083	36.6937	42.3661	41.4451	41.4271
AAEL015038	23.0489	21.6997	20.7014	25.1961	25.7353	21.5824	19.7634	21.2502	20.6942
AAEL003281	34.261	40.7423	49.028	28.2339	30.1095	29.3035	32.0548	34.0099	34.3485
AAEL003279	8.15425	9.07844	8.44442	5.96843	8.15377	6.61811	7.65878	7.43517	9.01262
AAEL003230	15.9797	16.939	16.4162	9.5066	12.2731	13.0892	17.5592	19.0916	15.8591
[truncated: 6,517 more rows]

## Sheet: CPM_A20_AaegL5
geneID	A20L15+FBS_1	A20L15+FBS_2	A20L15+FBS_3
AAEL013847	14.3017	15.2344	16.7013
AAEL002175	72.5231	65.3855	64.9975
AAEL021100	5.54943	3.03946	5.31403
AAEL018112	38.5606	45.4807	47.031
AAEL013108	47.9153	55.081	54.9478
AAEL017331	102.68	88.478	96.2672
AAEL003154	58.9825	37.289	34.234
AAEL002551	589.635	565.192	567.481
AAEL020340	97.004	77.0244	74.3965
AAEL013291	17.1557	14.7525	12.0018
AAEL012796	6.43734	5.81946	5.53093
AAEL005271	52.1963	52.7458	52.1281
AAEL009765	17.9167	13.0845	13.8093
AAEL000250	9.38646	8.67359	9.32667
AAEL000242	8.08631	7.67279	6.97693
AAEL018057	12.399	11.3424	10.6642
AAEL017515	73.9184	71.0937	73.9265
AAEL021365	8.84737	10.8976	13.7731
AAEL004195	132.584	140.557	137.84
AAEL025363	130.998	139.556	137.803
AAEL025198	33.3283	47.7418	46.7418
AAEL010711	3.64677	6.67199	5.06099
AAEL012595	55.1455	44.517	45.332
AAEL012964	608.186	657.117	616.32
AAEL023829	32.155	48.3719	43.0907
AAEL020559	188.934	199.492	197.631
AAEL027002	50.4522	53.45	59.1774
AAEL019626	23.5613	24.2416	24.2204
AAEL019481	11.3525	15.1232	15.6168
AAEL013656	80.7362	77.6175	81.9157
AAEL008232	3.01255	3.52133	4.88024
AAEL007465	105.883	96.4844	99.3761
AAEL024005	5.23232	5.00399	4.80794
AAEL005633	13.6674	15.9757	15.3637
AAEL006825	69.7642	72.1687	73.9265
AAEL010863	61.7413	59.8255	62.0332
AAEL009463	11.4794	10.1562	11.2426
AAEL004217	3.20281	3.15066	3.97649
AAEL026960	15.5067	18.4962	20.3885
AAEL019586	132.552	168.764	166.796
AAEL014251	12.2722	9.93385	11.5318
AAEL017005	39.5436	57.898	59.6835
AAEL008940	73.8232	67.7578	70.673
AAEL027822	12.9698	19.6824	17.9303
AAEL002924	49.0569	54.6362	55.237
AAEL002499	4.24928	4.81866	5.09714
AAEL023839	24.576	28.6154	28.3054
AAEL004236	115.365	172.434	175.652
AAEL016999	7.38867	6.44959	5.45863
AAEL020264	29.9035	31.9143	34.2701
AAEL001231	20.3585	25.7242	23.389
AAEL005837	28.5399	27.6517	30.9805
AAEL024424	3.29795	4.44799	3.94034
AAEL005717	8.6254	7.85812	7.04923
AAEL007038	127.003	119.725	121.102
AAEL021618	88.5372	112.868	121.825
AAEL013808	275.093	305.762	308.25
AAEL004567	105.503	110.273	107.582
AAEL004690	13.4772	14.9008	14.5684
AAEL021113	78.453	69.6482	66.552
AAEL014760	326.56	350.613	361.607
AAEL018263	2.44175	2.07573	1.40985
AAEL006948	64.2148	54.6362	60.1896
AAEL021853	8.72053	6.37546	5.71168
AAEL019672	55.3991	60.9746	62.3586
AAEL008010	7.61064	4.59626	5.02484
AAEL000137	129.032	137.443	143.587
AAEL008415	3.20281	3.81786	4.22954
AAEL027597	14.5554	15.7904	18.7256
AAEL018334	2.37833	1.37146	1.69905
AAEL006077	2.50517	2.70586	2.31359
AAEL001060	8.08631	6.11599	8.09758
AAEL003203	1546.29	1603.54	1646.66
AAEL022637	8.08631	6.22719	6.54313
AAEL000106	19.5023	15.0861	16.0867
AAEL020570	4.78836	4.33679	3.61499
AAEL007518	18.329	27.3552	23.9312
AAEL005798	189.664	359.991	357.884
AAEL023675	48.8667	55.1551	52.9596
AAEL013460	104.583	101.97	104.003
AAEL023182	69.2886	94.1492	94.6766
AAEL019505	64.8173	69.7964	75.1195
AAEL024602	3.01255	2.5576	2.85584
AAEL026027	12.4307	9.22958	7.88068
AAEL013723	224.419	236.744	242.204
AAEL004572	2.41004	2.14986	3.07274
AAEL004399	16.7434	10.2304	15.4722
AAEL023845	18.5509	24.7605	24.1481
AAEL019639	17.0288	17.3472	17.6773
AAEL003746	371.843	442.279	421.146
AAEL025250	27.43	27.6888	31.1251
AAEL019696	15.2213	24.0562	26.2448
AAEL002859	140.194	138.147	139.322
AAEL005945	25.3371	24.464	20.7139
AAEL006114	3.1711	2.07573	3.50654
AAEL007202	6.84958	7.07972	6.21778
AAEL019844	19.312	17.9773	18.0388
AAEL026260	51.1499	70.6489	75.4087
AAEL021067	3.86874	9.34078	8.09758
AAEL004892	14.5871	15.9386	17.7496
AAEL027264	43.0953	43.8498	42.6207
AAEL003277	62.5024	86.9953	89.6879
AAEL009072	3.48821	6.30132	4.26569
AAEL024980	47.3763	49.6693	49.1639
AAEL001074	15.7921	18.0514	20.7139
AAEL019426	79.3727	92.8148	93.6282
AAEL011386	35.6115	32.0255	33.6556
AAEL012233	208.595	215.246	206.561
AAEL019446	12.9698	10.8234	11.6403
AAEL011196	37.8312	45.0359	43.8498
AAEL011204	65.1661	65.0148	67.1665
AAEL019737	430.921	462.332	453.753
AAEL005531	20.8658	18.1997	19.2679
AAEL005528	135.977	159.164	155.336
AAEL005520	19.3437	17.1618	17.6411
AAEL005524	118.536	95.3353	89.471
AAEL027790	28.0642	34.1013	36.3306
AAEL005526	42.4293	45.7402	48.3686
AAEL002346	346.855	380.452	368.584
AAEL002335	84.4464	133.848	133.249
AAEL019424	138.926	155.717	146.877
AAEL007651	107.12	91.1097	91.7846
AAEL007650	271.7	279.074	269.244
AAEL007658	110.227	122.209	125.585
AAEL027190	45.8541	43.6274	42.8015
AAEL011287	15.1579	17.9032	21.2923
AAEL004193	49.5326	54.8586	59.3943
AAEL011359	11.194	15.1232	19.051
AAEL011352	17.8533	13.9	12.9055
AAEL013840	9.16448	7.52452	8.85672
AAEL012718	193.913	173.768	173.664
AAEL015411	28.1277	32.7298	30.5467
AAEL025130	63.1366	75.9495	81.6626
AAEL020236	1102.91	1208.41	1165.47
AAEL022589	4.8835	5.55999	6.94078
AAEL024497	86.8882	121.653	127.609
AAEL005832	671.798	772.728	761.136
AAEL005839	267.26	343.719	334.784
AAEL022930	82.4803	96.0396	92.5799
AAEL019990	580.629	781.994	807.191
AAEL011728	42.3659	42.3671	42.2231
AAEL019539	11.0671	13.1216	12.6886
AAEL021676	17.5362	20.4608	20.6416
AAEL015095	9.64015	38.2527	78.8068
AAEL001008	10.6232	11.4165	10.1581
AAEL002287	30.2206	31.6178	29.3537
AAEL013600	59.2996	53.2647	53.068
AAEL022743	84.0025	98.0782	124.97
AAEL010712	16.0775	10.8605	11.4957
AAEL027520	16.7117	6.93146	7.48303
AAEL001094	53.877	25.3906	28.6307
AAEL024396	17.663	20.4978	24.9796
AAEL019733	9.38646	18.5704	20.0993
AAEL013076	86.6979	88.7745	78.9875
AAEL024179	40.1144	36.9183	39.6926
AAEL009250	7.00813	7.41332	6.72388
AAEL014749	122.975	131.698	106.281
AAEL013653	133.852	159.312	167.338
AAEL026603	35.3261	44.2575	39.7649
AAEL004392	46.4249	34.0271	31.4866
AAEL024438	133.662	159.127	153.746
AAEL019521	384.084	429.713	428.738
AAEL026297	306.519	340.346	345.738
AAEL026478	69.8277	83.7705	76.7101
AAEL023745	201.206	249.013	244.916
AAEL003812	30.6963	24.464	24.8711
AAEL024128	26.9861	25.6501	24.7265
AAEL019900	223.087	194.785	203.018
AAEL007469	35.0724	32.0997	34.6316
AAEL024210	31.0134	10.1933	10.3389
AAEL005628	77.5017	76.3943	79.3852
AAEL025045	46.0127	46.2962	48.1517
AAEL007664	3.42479	3.89199	4.01264
AAEL008031	5.26403	4.48506	4.01264
AAEL008028	14.5554	7.59865	8.24218
AAEL008468	40.6852	38.4751	39.2949
AAEL009326	113.399	119.206	117.993
AAEL009327	12.9381	16.68	14.9299
AAEL009473	8.30829	8.26585	7.95298
AAEL009466	1.39528	0.481866	0.469949
AAEL026227	68.0835	65.4226	64.3107
AAEL026571	39.3851	32.1367	30.7636
AAEL026486	18.8046	27.244	27.4378
AAEL020095	39.3534	41.6999	40.9578
AAEL027069	63.7391	58.5652	54.8755
AAEL026253	172.318	183.331	179.376
AAEL007268	79.6264	107.271	119.295
AAEL013802	0.095133	0.259466	0.0722998
AAEL013803	7.10327	5.37466	7.19383
AAEL008096	30.9182	19.5341	16.3759
AAEL008078	33.1063	36.5106	33.8002
AAEL007915	589.825	677.392	677.196
AAEL023261	4.94692	5.67119	6.21778
AAEL021303	18.6461	21.9805	23.2082
AAEL019853	6.69102	6.93146	6.65158
AAEL022680	60.6315	48.4831	49.2362
AAEL020709	7.1984	6.41252	7.55533
AAEL020614	77.0261	102.749	100.208
AAEL023125	3.42479	5.22639	4.37414
AAEL009782	45.7273	45.0359	42.2592
AAEL009773	77.6286	67.4612	61.7802
AAEL024849	117.616	139.408	150.745
AAEL023159	18.6778	19.3488	19.5209
AAEL024258	4.56639	3.26186	3.50654
AAEL003597	7.26182	8.15465	8.06143
AAEL019997	27.1129	31.5437	33.1495
AAEL019980	70.2082	70.8343	70.6007
AAEL015180	21.2147	27.3552	18.0388
AAEL025134	136.04	121.134	123.127
AAEL013887	17.1239	15.3085	13.5924
AAEL019465	18.2338	22.796	22.3045
AAEL021054	7.00813	6.33839	6.21778
AAEL019976	16.5531	18.2368	19.7378
AAEL024925	8.0546	7.96932	7.41073
AAEL011017	54.0356	58.0463	52.6342
AAEL011023	60.3778	54.7844	56.2854
AAEL008021	16.68	19.9418	21.0031
AAEL008024	5.99338	6.52372	6.47083
AAEL008015	75.8527	86.6247	83.8678
AAEL019621	22.5782	25.6872	28.7392
AAEL008909	5.13718	3.74373	5.85628
AAEL021556	95.6721	97.6705	102.557
AAEL005440	30.6646	32.841	33.0049
AAEL005437	53.0525	44.1463	171.278
AAEL023379	4.47125	3.48426	4.08494
AAEL005438	7.35696	7.67279	4.04879
AAEL019533	86.5394	107.197	105.015
AAEL026028	32.5989	38.9941	32.1373
AAEL008959	31.6793	32.7669	33.4025
AAEL019549	234.535	249.718	241.481
AAEL008347	66.5614	56.9714	59.9365
AAEL006822	4.94692	6.11599	6.29008
AAEL002925	35.8969	30.0981	30.4744
AAEL024786	6.81787	6.67199	5.35018
AAEL013884	11.0671	12.8621	13.6285
AAEL022080	62.7878	68.0914	67.7449
AAEL002518	3.10768	3.55839	3.14504
AAEL021554	116.728	117.575	122.946
AAEL019422	51.8475	77.1727	77.7946
AAEL027527	16.9337	18.1256	20.027
AAEL023574	25.8128	22.24	25.3411
AAEL025729	3.83703	6.11599	5.96473
AAEL024410	38.6874	35.9917	34.1978
AAEL009872	629.305	696.889	650.951
AAEL009869	48.7715	51.5596	53.9356
AAEL009874	83.3365	94.9646	97.0625
AAEL012709	13.9211	13.0104	14.0985
AAEL008398	22.4197	22.3512	24.2204
AAEL011365	11.7014	10.1933	12.2187
AAEL008306	45.8541	107.827	108.594
AAEL023258	4.24928	3.89199	3.86804
AAEL008316	17.5996	16.0128	16.0867
AAEL020390	6.56418	7.70985	6.94078
AAEL018339	46.742	44.7394	48.1155
AAEL009475	133.599	148.341	141.093
AAEL021019	5.73969	4.96693	6.61543
AAEL002435	83.5902	81.7689	76.2401
AAEL002451	50.8645	61.3082	61.4548
AAEL006367	19.0266	19.3117	20.027
AAEL027078	131.791	168.208	169.435
AAEL022806	46.8372	49.9287	48.2601
AAEL002174	148.756	130.474	129.85
AAEL007838	226.258	85.7351	86.0729
AAEL013845	108.832	106.492	102.702
AAEL004233	5.29574	5.85652	6.14548
AAEL004227	104.329	103.935	105.196
AAEL004235	150.152	172.953	175.11
AAEL002895	28.1911	30.7653	31.8481
AAEL002918	9.64015	11.4906	11.568
AAEL002905	5.07376	4.55919	5.67553
AAEL001447	123.388	114.869	123.886
AAEL022657	9.76699	3.37306	0.976047
AAEL001448	124.339	118.131	119.367
AAEL025687	14.5236	10.9717	10.0135
AAEL009150	2.21977	1.70506	1.446
AAEL022328	28.7302	32.5815	33.2218
AAEL009157	77.5017	74.578	78.9514
AAEL015052	42.1756	34.4349	38.5358
AAEL004702	91.3277	100.154	95.2188
AAEL022268	4.12243	3.37306	4.44644
AAEL013866	41.7634	38.2898	41.6447
AAEL027589	64.0245	64.014	62.937
AAEL024283	92.2156	116.76	114.234
AAEL022397	26.2884	25.576	29.6068
AAEL005790	69.7642	59.3807	53.6826
AAEL012458	7.32524	6.82026	8.89287
AAEL012463	31.6159	36.2882	37.7766
AAEL005726	108.293	116.426	109.86
AAEL022542	9.10106	9.48905	8.38678
AAEL006158	676.364	687.511	665.628
AAEL018130	14.4919	14.5301	13.5201
AAEL007040	18.4875	16.161	14.8215
AAEL007030	63.5806	69.6852	75.0833
AAEL007029	66.1492	54.7103	52.4896
AAEL003043	75.7893	83.3257	82.2049
AAEL003026	533.252	586.764	614.765
AAEL003047	26.2884	24.7976	22.3768
AAEL003036	43.4758	38.1415	38.6442
AAEL020816	47.4397	40.7362	40.8132
AAEL017455	740.42	520.082	507.075
AAEL002745	5.67627	8.08052	6.43468
AAEL002754	9.57673	3.78079	4.33799
AAEL026214	16.6166	14.0112	14.3877
AAEL004057	225.18	201.605	202.982
AAEL004064	51.8475	55.9706	59.1774
AAEL004056	21.0561	20.4978	19.7017
AAEL026169	86.1588	89.9607	91.4231
AAEL004074	36.7214	33.3229	36.0414
AAEL019987	39.1631	39.6613	35.3184
AAEL001622	36.6896	35.2874	35.1015
AAEL025607	191.757	211.168	213.465
AAEL001604	13.2869	16.9394	13.9177
AAEL013702	41.7	53.4871	49.0193
AAEL010932	25.242	15.4197	15.2553
AAEL019957	16.458	16.6058	15.3637
AAEL020617	76.8675	95.15	95.9057
AAEL010933	19.8828	23.352	22.3406
AAEL010089	19.2169	18.9781	20.1716
AAEL005165	970.896	1038.24	1010.24
AAEL009515	6.40562	7.33919	6.79618
AAEL019522	80.7362	89.3305	78.5176
AAEL021432	8.46684	6.48666	7.95298
AAEL021015	20.6756	15.1973	19.0871
AAEL013111	1.36357	2.3352	1.84364
AAEL013114	15.9824	13.6776	12.3633
AAEL026668	154.338	152.27	150.564
AAEL013526	158.143	159.794	157.18
AAEL004544	171.557	193.117	188.558
AAEL013525	170.637	191.486	187.726
AAEL015603	17.3459	15.4938	13.7008
AAEL004546	234.249	232.333	230.383
AAEL004559	266.753	269.215	285.295
AAEL004581	9.22791	3.59546	3.54269
AAEL020830	77.6286	99.1161	97.6409
AAEL004694	43.0636	43.1826	45.7296
AAEL027356	4.15414	4.00319	4.48259
AAEL019473	161.916	171.322	167.266
AAEL012613	8.84737	11.5648	11.7487
AAEL023265	43.2221	46.0738	36.5837
AAEL014055	160.204	121.727	130.176
AAEL008426	3.07597	4.00319	4.80794
AAEL014822	13.8894	12.0466	12.7609
AAEL011643	106.359	70.6119	64.0215
AAEL005504	25.4639	22.833	22.0876
AAEL011830	65.515	62.1236	69.0463
AAEL021955	49.1204	51.5226	53.6464
AAEL008071	51.2133	37.7338	38.8973
AAEL013402	16.4897	15.4197	17.7857
AAEL013404	128.62	138.147	145.937
AAEL013661	242.082	264.1	284.753
AAEL013305	67.6079	63.1244	63.0816
AAEL020256	3.42479	2.26106	2.78354
AAEL006937	53.8136	52.0786	52.5258
AAEL018127	65.1344	57.0455	54.0802
AAEL018054	73.5696	79.6932	78.1561
AAEL006947	5.45429	5.63412	6.36238
AAEL021877	16.236	11.676	13.4839
AAEL013826	56.0017	48.8167	46.9949
AAEL004689	51.9426	62.7538	64.8168
AAEL004700	27.8423	26.9845	29.1007
AAEL014428	12.8747	13.6034	13.267
AAEL010050	20.3585	20.8685	23.1721
AAEL010047	6.84958	4.67039	4.73564
AAEL012212	61.9316	80.5457	87.302
AAEL012206	91.6131	94.5198	94.8212
AAEL015271	54.2575	48.4461	49.5977
AAEL020403	4.56639	3.15066	3.36194
AAEL019619	23.815	16.3834	14.46
AAEL026109	35.2309	32.5815	31.4143
AAEL026018	10.8135	7.67279	7.22998
AAEL006711	82.9243	85.5127	86.832
AAEL006707	23.0539	21.8322	20.6416
AAEL006715	22.5465	21.2021	20.3162
AAEL019921	21.5318	20.8314	19.4125
AAEL000123	4.12243	5.26346	5.16944
AAEL023560	28.2545	33.7306	36.1499
AAEL007579	4.47125	5.41172	5.24173
AAEL019779	7.35696	7.07972	7.69993
AAEL008419	35.8652	31.2101	30.0767
AAEL021839	61.4877	55.8964	55.4539
AAEL002427	127.034	118.613	117.993
AAEL002428	104.044	97.374	96.1587
AAEL002411	194.737	203.496	197.487
AAEL002433	3.86874	3.26186	3.54269
AAEL002426	47.1543	43.8869	47.0672
AAEL025895	18.9949	18.4592	12.9417
AAEL005243	0.919619	0.444799	1.04835
AAEL006071	94.7208	119.169	123.85
AAEL025199	40.3047	39.9207	41.0301
AAEL006073	21.1512	24.5381	26.1364
AAEL025013	16.5214	12.5656	15.2553
AAEL021592	17.0922	18.5333	18.1834
AAEL019499	89.2982	92.0364	101.364
AAEL001065	13.6674	12.4544	13.99
AAEL007646	29.1741	34.0642	37.7043
AAEL007644	15.6652	16.5688	17.3158
AAEL027751	94.8159	97.7076	97.3878
AAEL019767	157.096	139.593	134.297
AAEL003645	2.34662	2.74293	3.47039
AAEL019417	1503.42	1522.14	1472.02
AAEL003190	3.71019	3.96613	3.65114
AAEL003180	60.8217	61.5676	60.1896
AAEL003193	231.237	236.522	225.648
AAEL021542	3.4565	3.22479	4.08494
AAEL013334	113.208	115.611	116.547
AAEL003161	538.263	587.876	581.218
AAEL010015	21.9123	19.9418	18.1472
AAEL020002	60.4412	77.5804	73.9627
AAEL000107	8.97422	8.71065	8.02528
AAEL027562	8.87908	13.4552	11.3511
AAEL000109	60.2192	7.59865	140.189
AAEL007508	40.6535	48.8167	57.2614
AAEL009317	323.325	276.332	265.196
AAEL009311	43.8246	30.617	35.7884
AAEL005822	7.7692	7.22799	6.21778
AAEL005803	4.94692	6.74612	7.44688
AAEL005793	5.01034	5.04106	4.69949
AAEL026710	9.13277	12.7509	12.7248
AAEL024332	16.5214	20.8685	21.2561
AAEL013546	9.29133	12.1578	14.0985
AAEL013545	11.7331	7.52452	9.65202
AAEL003777	215.603	166.207	165.675
AAEL018307	16.4263	14.9008	12.8694
AAEL019560	150.754	181.997	180.749
AAEL003779	29.4278	33.6935	35.1015
AAEL010470	40.6852	35.1762	36.2945
AAEL023327	7.70578	8.85892	8.89287
AAEL008422	15.6018	16.2722	18.8702
AAEL012925	94.0866	105.417	101.798
AAEL013458	4.97863	2.224	1.87979
AAEL009915	28.096	27.0586	28.703
AAEL019534	50.2302	54.7844	55.0924
AAEL018187	20.4219	24.6493	22.2322
AAEL020634	16.8385	18.4592	18.9425
AAEL012039	71.1595	81.3983	81.1927
AAEL009720	21.5952	19.497	19.3763
AAEL000982	29.3644	26.2061	26.4617
AAEL001009	19.1535	21.128	25.5218
AAEL019506	59.6801	66.3492	69.697
AAEL014762	48.1056	45.8885	46.4165
AAEL012437	282.64	281.854	279.475
AAEL021288	291.393	336.602	344.183
AAEL012448	16.7117	14.7896	16.1229
AAEL012446	292.598	328.595	336.339
AAEL022490	101.602	68.8327	69.7331
AAEL023148	360.491	491.8	467.382
AAEL020483	7.4838	10.564	10.0497
AAEL003109	84.9221	82.9551	81.518
AAEL021950	101.158	111.459	113.872
AAEL027424	27.1446	23.5373	24.9073
AAEL007484	167.498	141.298	133.863
AAEL007480	39.0045	36.8071	35.3907
AAEL024337	17.3459	16.7912	11.1703
AAEL007495	4.53467	4.04026	4.44644
AAEL019433	5.07376	4.26266	4.66334
AAEL010892	32.9477	32.3221	31.5227
AAEL010898	39.068	39.4759	34.74
AAEL022693	34.4699	38.0674	34.7039
AAEL013724	27.7788	29.3938	27.5824
AAEL019700	110.101	113.127	108.088
AAEL014046	15.6335	22.4624	23.2805
AAEL009637	169.781	175.103	177.062
AAEL018215	184.463	188.521	179.159
AAEL006191	15.1262	19.2376	17.0628
AAEL006196	123.007	114.647	113.908
AAEL002543	100.619	114.721	104.726
AAEL002539	110.545	110.199	112.788
AAEL002571	14.0163	11.6389	11.5318
AAEL003504	5.58114	9.08132	10.1581
AAEL021538	20.1365	23.8338	27.7631
AAEL009114	57.3018	57.5274	63.4792
AAEL009110	73.2524	68.0914	67.528
AAEL009112	12.1136	10.5269	12.7971
AAEL008334	500.114	559.669	571.566
AAEL004396	5.1689	5.74532	5.20558
AAEL004389	37.641	53.6354	53.538
AAEL013739	192.359	212.132	210.862
AAEL019447	128.239	122.097	129.778
AAEL017160	17.6947	21.8693	23.6059
AAEL019927	58.0946	59.529	63.3346
AAEL018695	68.5275	71.5756	73.6735
AAEL010513	56.3505	64.9407	56.43
AAEL000079	4.66152	5.22639	5.06099
AAEL021708	60.4095	63.0503	62.8285
AAEL002169	150.025	169.839	162.096
AAEL019706	2.0295	2.85413	2.60279
AAEL027261	42.9684	36.4365	34.1617
AAEL005422	211.449	208.611	195.643
AAEL005411	747.397	756.974	774.331
AAEL005400	301.477	322.739	332.181
AAEL005417	81.8144	50.8183	53.0319
AAEL003919	41.478	32.4333	34.1617
AAEL003918	9.41817	8.22879	10.4835
AAEL003914	6.65931	6.70906	7.01308
AAEL002869	147.773	179.921	171.531
AAEL002879	880.361	863.392	896.301
AAEL021615	7.10327	4.85573	6.29008
AAEL025750	3.1711	2.74293	3.07274
AAEL005950	209.324	229.961	245.169
AAEL005952	2.50517	2.92826	3.50654
AAEL017409	4.50296	3.29893	3.36194
AAEL002978	20.1682	19.6824	19.774
AAEL010627	1.58555	2.6688	2.34974
AAEL006120	24.798	30.9877	29.8598
AAEL006113	26.6055	16.0498	16.3036
AAEL019536	678.647	463.889	449.235
AAEL010403	106.866	100.747	100.894
AAEL012059	15.9824	18.348	17.9665
AAEL012062	857.085	1109.22	1085.18
AAEL019513	58.1263	62.9762	60.5149
AAEL023169	43.3807	42.9231	42.0423
AAEL012482	96.1795	114.313	115.535
AAEL012486	36.0554	25.7984	25.3772
AAEL014511	191.852	191.634	192.643
AAEL019830	27.3349	32.9151	31.1251
AAEL021138	15.3798	17.4954	15.2191
AAEL019468	3.96388	3.52133	3.57884
AAEL010483	69.0666	64.7183	64.0215
AAEL010487	34.3113	32.4703	30.0406
AAEL026825	36.1188	46.6669	45.8742
AAEL025717	26.669	29.6162	27.4378
AAEL012624	11.1623	8.45119	9.83277
AAEL017508	41.0023	51.0407	48.7301
AAEL013086	69.2569	76.4313	77.7584
AAEL018255	111.94	113.201	112.39
AAEL025125	3.96388	6.96852	6.32623
AAEL009574	37.6727	50.9295	53.2849
AAEL024147	53.7819	51.2631	53.791
AAEL019983	11.9868	12.788	13.6285
AAEL012397	15.9824	16.124	14.5323
AAEL019848	64.0562	68.3879	64.5637
AAEL011986	7.26182	4.67039	4.12109
AAEL022105	120.121	122.876	123.85
AAEL011978	64.9124	79.026	69.5162
AAEL014965	47.9471	41.8111	40.1987
AAEL011934	56.4456	69.7594	66.6243
AAEL014410	10.4012	7.45039	7.84453
AAEL004875	63.5172	73.6884	80.4697
AAEL004865	1668.09	1927.95	1940.09
AAEL027699	25.4005	19.7936	26.6425
AAEL007835	11.4477	14.0853	14.2792
AAEL017003	5.92996	5.63412	6.61543
AAEL003275	182.021	194.34	190.799
AAEL019685	85.6197	87.5884	89.1095
AAEL003213	37.2287	35.8434	34.1978
AAEL003283	157.413	180.885	191.233
AAEL019575	61.3608	65.682	68.1787
AAEL005071	55.7163	63.5692	64.5637
AAEL005068	21.3732	19.9048	20.2439
AAEL019563	73.4744	74.2073	95.4719
AAEL005069	687.463	596.439	591.412
AAEL005086	11.2574	11.4906	12.4356
AAEL021376	24.798	28.4301	30.0406
AAEL027099	70.3667	94.6681	77.4692
AAEL001062	70.6521	84.5489	82.0964
AAEL010584	44.9662	35.1021	36.5475
AAEL010576	413.48	376.93	365.728
AAEL004608	4.5981	4.59626	4.12109
AAEL007586	133.218	187.335	172.977
AAEL023547	79.7532	83.4369	86.6874
AAEL012347	29.1424	33.4341	32.3903
AAEL025509	18.8681	20.4978	18.2557
AAEL002791	33.2966	35.4727	34.5231
AAEL024236	6.913	8.33999	8.27833
AAEL022535	29.0156	30.7653	28.5946
AAEL004623	41.922	50.633	52.0558
AAEL023895	379.486	466.743	483.035
AAEL024504	120.819	125.174	124.898
AAEL028188	277.091	260.838	258.074
AAEL021750	4.43954	5.78239	5.89243
AAEL009932	12.0185	14.7896	13.7731
AAEL021625	96.0527	98.9678	96.0864
AAEL012102	19.7877	16.3834	16.7374
AAEL012106	8.68882	9.22958	7.15768
AAEL012104	2.63201	3.0024	3.32579
AAEL012105	25.3054	25.02	22.919
AAEL012099	462.981	362.474	360.234
AAEL014130	30.8865	30.4317	29.7152
AAEL011377	202.031	194.637	187.835
AAEL011389	19.2486	17.273	14.8215
AAEL011382	55.3991	51.0778	50.393
AAEL011383	10.4963	11.713	11.2065
AAEL011385	25.0517	22.277	21.7984
AAEL005279	7.03985	6.56079	7.19383
AAEL005281	50.5474	50.9666	48.6939
AAEL005254	247.314	273.996	275.86
AAEL005261	45.9493	41.9594	41.6808
AAEL011201	31.711	36.7701	39.5118
AAEL019866	9.86213	9.45198	10.5558
AAEL011200	40.0193	37.4002	34.74
AAEL011197	2995.11	3175.76	2998.27
AAEL011198	59.2679	56.193	52.7065
AAEL009762	170.542	168.95	165.783
AAEL000231	59.5216	52.7458	55.6347
AAEL005527	56.287	66.2751	62.1778
AAEL005515	2752.58	2980.56	2988.29
AAEL018059	41.8585	50.8924	61.5633
AAEL005522	69.7642	75.3935	71.3237
AAEL025076	10.1158	14.1965	18.0749
AAEL002321	12.8747	10.7493	11.8933
AAEL027240	7.45209	7.74692	10.8811
AAEL004167	86.6028	70.8343	65.9374
AAEL007662	358.556	324.37	328.313
AAEL007652	11.2574	10.5269	13.3755
AAEL007660	35.8652	33.7677	34.5231
AAEL007659	116.538	126.323	126.344
AAEL027380	17.1239	18.1997	15.5806
AAEL011293	95.355	88.8857	86.7959
AAEL011289	78.9604	86.5135	85.8922
AAEL022631	60.9803	71.242	69.3355
AAEL022285	9167.53	12005.7	11703.3
AAEL004180	41.0975	40.5138	37.0175
AAEL004179	2.28319	3.0024	3.21734
AAEL011361	30.2523	35.1021	33.5471
AAEL011357	43.0001	42.849	43.2353
AAEL021736	66.1492	71.2049	65.4313
AAEL013894	274.491	255.018	260.496
AAEL004809	273.381	253.424	258.327
AAEL013839	8.30829	7.37625	8.60368
AAEL013841	12.177	11.713	12.7248
AAEL021318	44.9662	41.6999	45.4043
AAEL004410	21.2464	21.4986	24.7988
AAEL023629	47.3128	46.2221	45.332
AAEL027209	6.53247	7.45039	6.68773
AAEL028021	1056.96	1157.78	1113.89
AAEL020998	19.9145	19.7194	20.75
AAEL020642	42.6196	48.9279	50.646
AAEL021024	17.663	17.9402	16.5567
AAEL015077	20.3268	21.128	19.0871
AAEL011387	29.8084	29.8386	26.5702
AAEL011718	6.02509	8.71065	6.36238
AAEL022060	14.1748	13.8629	14.6046
AAEL022855	19.8511	21.5728	21.5453
AAEL008101	43.2221	56.8231	57.3699
AAEL002159	5.04205	4.67039	5.78398
AAEL002170	25.6225	29.5421	28.6307
AAEL002152	36.8482	46.6298	44.5005
AAEL002157	8.08631	8.97012	8.74827
AAEL002163	83.0511	88.9969	87.8804
AAEL021103	43.5392	52.1527	48.2963
AAEL023395	2.41004	2.6688	2.13284
AAEL017391	217.22	193.302	202.729
AAEL026819	15.1262	25.1682	21.9791
AAEL020508	139.021	152.307	150.817
AAEL001099	45.759	35.3615	33.2941
AAEL021491	38.8143	46.1479	43.7775
AAEL012552	217.252	226.329	217.803
AAEL018212	26.9227	31.2842	31.7758
AAEL012551	12.9064	12.1949	13.0501
AAEL028087	53.1159	53.8948	57.876
AAEL027088	54.8601	63.7916	64.9252
AAEL027809	30.1889	33.0263	32.8241
AAEL020033	13.1284	32.8781	33.511
AAEL022443	21.4049	18.7186	18.328
AAEL014000	11.5111	11.8242	11.8933
AAEL020203	112.764	113.943	114.161
AAEL009249	141.621	153.752	159.927
AAEL020359	112.574	123.432	129.923
AAEL013818	56.3505	58.7876	56.7915
AAEL025907	33.8039	7.22799	30.4021
AAEL020641	7.83262	9.15545	8.42293
AAEL012740	1734.09	1904.89	1887.93
AAEL023750	98.3359	128.695	152.553
AAEL026894	55.4626	66.9423	70.2031
AAEL013652	38.7826	39.5871	38.2104
AAEL009530	52.4183	58.2316	57.2614
AAEL019656	106.486	121.022	118.174
AAEL012861	37.7995	41.6258	38.5719
AAEL009538	17.2825	16.161	17.2435
AAEL020983	57.936	63.1986	62.6116
AAEL007619	59.2996	46.9634	53.1403
AAEL023603	677.094	664.011	652.072
AAEL021387	5.83483	7.93225	8.35063
AAEL010205	172.413	194.414	199.439
AAEL020960	81.3388	90.0719	87.302
AAEL003789	69.0349	62.7167	55.707
AAEL027914	108.927	122.653	117.849
AAEL014702	207.422	211.02	197.668
AAEL027533	8.0546	7.26505	8.24218
AAEL007456	6.37391	6.19012	6.07318
AAEL023625	23.7833	22.3141	21.6176
AAEL007476	83.1146	81.4353	75.8425
AAEL020543	7.80091	7.00559	7.15768
AAEL027512	5.67627	6.67199	4.95254
AAEL005629	1230.45	1391.48	1351.17
AAEL005631	21.6269	19.7936	23.0998
AAEL019735	69.5105	60.7892	61.7079
AAEL005626	74.9965	67.5354	69.4078
AAEL022025	18.2338	21.684	21.0392
AAEL007667	11.9233	16.4946	16.0506
AAEL010558	148.439	165.169	156.023
AAEL010569	225.465	247.308	244.409
AAEL020768	10.6232	0.741332	6.79618
AAEL024184	542.163	551.292	553.853
AAEL010559	64.5002	77.8028	76.7101
AAEL010561	36.6262	45.2213	43.7775
AAEL008027	38.9411	37.845	39.8372
AAEL006832	4.12243	2.96533	4.88024
AAEL006820	306.55	334.6	329.145
AAEL008462	116.855	110.496	102.051
AAEL008459	18.6778	18.7928	18.6895
AAEL008465	52.1963	49.3357	45.6212
AAEL008461	140.607	107.604	109.209
AAEL008463	11.3843	12.9362	12.6163
AAEL010860	82.0047	102.378	107.148
AAEL010864	22.61	27.244	24.1481
AAEL010854	16.3946	21.2392	20.6054
AAEL024441	23.3076	31.3213	30.2936
AAEL009324	218.838	232.741	232.661
AAEL024343	174.474	183.999	186.642
AAEL019876	5.01034	5.70826	5.49478
AAEL019877	27.0178	25.7242	25.9556
AAEL020151	39.3534	40.8103	40.524
AAEL009467	35.7066	35.5839	32.7518
AAEL021953	10.4012	12.5285	12.0018
AAEL027821	51.7524	64.3476	61.9248
AAEL002084	65.7369	70.686	70.5284
AAEL002048	154.623	117.427	118.825
AAEL002078	19.5974	17.792	17.8942
AAEL002077	101.412	110.681	102.485
AAEL025438	7.4838	8.82185	7.15768
AAEL021548	107.786	117.575	125.838
AAEL025656	36.7848	33.9901	36.5475
AAEL014501	20.0414	20.1272	19.9186
AAEL009650	44.1417	44.3317	42.8738
AAEL009649	64.9124	66.9052	64.6722
AAEL009646	584.751	684.768	689.017
AAEL024053	126.876	120.207	118.933
AAEL024913	11.4794	5.67119	6.54313
AAEL025815	20.7073	18.2368	19.9909
AAEL008095	17.9167	15.9757	16.5928
AAEL013627	30.6963	29.5792	27.5462
AAEL008084	47.5031	51.5226	57.4783
AAEL021868	4.69323	3.81786	4.19339
AAEL013633	15.031	20.7202	20.75
AAEL008088	24.8931	24.7976	24.5458
AAEL020238	2621.71	3398.01	3167.16
AAEL022595	14.5554	13.7517	12.1102
AAEL026440	188.681	223.993	219.972
AAEL008542	197.655	189.262	183.099
AAEL008530	24.5443	26.9104	25.2688
AAEL008551	21.3415	22.9813	23.9312
AAEL008545	6.69102	5.74532	4.91639
AAEL008539	13.826	12.3432	10.845
AAEL027672	7.38867	6.19012	6.03703
AAEL023095	6.3422	6.15306	4.69949
AAEL027239	5.7714	6.56079	7.51918
AAEL008521	107.564	95.6318	88.025
AAEL013682	8.87908	7.85812	8.42293
AAEL013684	42.9684	45.7402	47.1756
AAEL008921	194.515	184.74	188.16
AAEL020542	5.54943	4.33679	5.06099
AAEL003883	100.08	108.902	104.726
AAEL021471	21.6903	19.8306	21.5453
AAEL026010	13.604	20.016	16.5567
AAEL009776	37.4507	34.6573	34.7039
AAEL009772	158.936	147.006	155.517
AAEL027903	39.4168	51.0778	56.1408
AAEL020075	12.1453	12.7509	10.5558
AAEL013608	58.4117	48.409	44.4282
AAEL010960	22.8002	23.5002	21.7622
AAEL003599	6.72273	6.44959	6.54313
AAEL003606	127.732	115.722	108.016
AAEL003581	74.5209	84.586	82.5664
AAEL003605	136.674	153.196	141.816
AAEL014729	67.9567	70.093	64.9252
AAEL013888	336.993	363.327	336.23
AAEL014248	20.6439	16.0128	18.0749
AAEL019975	15.1262	14.3448	16.3036
AAEL012466	209.388	237.523	241.517
AAEL011019	117.426	123.914	121.138
AAEL021342	57.3652	64.4218	62.0694
AAEL023646	6.0568	5.55999	5.96473
AAEL017566	40.6218	42.1077	38.4635
AAEL008020	23.2125	19.0522	17.6411
AAEL012260	30.4109	28.6896	23.4974
AAEL012258	27.7154	25.02	25.6664
AAEL019332	39.0997	30.5429	123.596
AAEL005429	22.6417	25.5389	27.0401
AAEL008938	82.956	74.9857	71.9744
AAEL008944	11.5745	11.0458	12.3271
AAEL008952	54.7649	54.2655	51.2967
AAEL008947	29.9035	29.3568	27.1124
AAEL008960	38.7191	35.7322	33.764
AAEL008958	99.1603	120.022	112.968
AAEL008953	341.337	324.778	310.238
AAEL008956	50.5156	48.4461	42.0062
AAEL008341	382.784	354.802	344.581
AAEL008342	4.18585	4.55919	5.38633
AAEL014273	65.071	61.4194	60.0811
AAEL002930	5.07376	4.67039	4.44644
AAEL002935	45.4102	48.0383	49.7061
AAEL002922	16.9654	14.0482	13.4116
AAEL002944	49.9131	48.6314	50.1761
AAEL002938	55.526	44.6653	114.884
AAEL024800	37.6093	35.6951	35.0654
AAEL002921	42.461	38.4751	38.9334
AAEL027399	22.1026	24.1674	22.7021
AAEL021206	4.56639	4.04026	3.79574
AAEL013883	16.1092	14.6042	15.3637
AAEL024950	70.557	66.6828	68.6848
AAEL002520	42.9367	58.1204	52.2366
AAEL002534	2584.76	2623.2	2562.23
AAEL002525	56.1919	43.7757	41.97
AAEL002508	103.378	97.1886	101.654
AAEL002510	169.971	178.883	133.104
AAEL026448	4.53467	4.78159	4.59104
AAEL002504	133.123	174.843	146.913
AAEL002502	25.4957	29.9128	29.0284
AAEL002527	581.77	450.47	460.26
AAEL012941	37.3556	34.3607	32.1373
AAEL023242	40.5267	40.3655	35.1015
AAEL023386	9.73528	12.4914	9.72432
AAEL009877	19.9779	18.1256	18.9425
AAEL028144	21.6903	14.6042	15.0022
AAEL009878	107.405	124.47	113.33
AAEL009653	1112.68	1264.56	1255.56
AAEL012712	5.01034	6.37546	5.06099
AAEL027910	52.6403	64.7554	63.913
AAEL025969	13.1284	13.4922	14.4238
AAEL008397	78.5482	94.8534	97.3878
AAEL022775	26.8592	24.7234	24.0758
AAEL021276	16.7751	13.8258	14.713
AAEL009480	18.2338	20.4978	21.8707
AAEL009483	77.5651	75.4305	75.8425
AAEL009486	24.4492	26.7621	29.2091
AAEL009487	63.4537	104.12	101.834
AAEL025610	17.1557	21.6098	20.7139
AAEL010565	236.279	282.781	282.909
AAEL002455	98.7481	97.8188	107.871
AAEL002450	12.2087	6.11599	7.04923
AAEL002436	8.0546	6.15306	6.36238
AAEL017562	26.2884	19.2746	22.1599
AAEL002453	11.416	11.9354	10.6642
AAEL021384	15.6652	14.6413	14.5684
AAEL006363	40.6535	43.1455	44.3198
AAEL006372	4.53467	7.11679	8.02528
AAEL006362	189.505	159.201	149.661
AAEL006370	6.94471	7.93225	7.15768
AAEL006364	27.8423	26.5397	28.8115
AAEL006373	4.12243	3.55839	3.75959
AAEL021495	27.43	22.3141	22.2683
AAEL002178	547.396	545.954	565.348
AAEL002155	86.1588	96.3732	95.5442
AAEL002160	309.626	293.975	290.32
AAEL007830	199.304	63.4951	61.3102
AAEL022771	4.8835	4.67039	5.42248
AAEL023759	15.0944	16.5317	17.4242
AAEL004243	33.0429	33.397	31.8119
AAEL004228	165.658	166.614	163.144
AAEL004234	49.9131	50.7812	50.3207
AAEL020477	154.591	128.288	134.622
AAEL004244	43.5709	40.4767	44.5367
AAEL004229	14.1114	12.4173	11.4957
AAEL002888	45.759	45.073	44.6813
AAEL002910	31.4256	29.2085	27.7631
AAEL002903	30.2206	27.8	30.5105
AAEL024657	8.94251	7.52452	9.47127
AAEL002890	36.2774	33.4711	34.1617
AAEL002886	392.963	334.637	322.529
AAEL015653	70.8107	66.9052	66.2989
AAEL002887	248.17	263.914	252.543
AAEL002892	40.5584	48.6685	46.9949
AAEL002898	21.2464	20.6461	20.3885
AAEL002913	63.5172	45.2954	44.3559
AAEL023497	38.624	33.9901	34.4147
AAEL018235	95.5453	100.71	99.3761
AAEL024973	15.2213	15.4568	17.6773
AAEL001446	35.2626	29.2826	27.4378
AAEL001464	53.4648	58.1575	58.2736
AAEL001459	30.284	31.8031	31.7035
AAEL009151	1877.96	2054.6	2070.05
AAEL023309	8.34	8.67359	6.97693
AAEL009160	215.508	225.291	222.683
AAEL009154	64.7539	68.7586	73.2035
AAEL020191	34.4699	28.6154	30.9082
AAEL027459	26.6055	26.6509	28.2692
AAEL005827	37.8312	30.8394	34.1617
AAEL005831	12.2722	7.19092	6.50698
AAEL005838	7.80091	7.52452	5.89243
AAEL004691	90.3447	82.9921	88.1696
AAEL004688	30.6646	35.2133	34.1978
AAEL003103	456.575	460.738	457.007
AAEL026922	3.10768	4.96693	5.96473
AAEL013870	39.9559	36.1399	35.8968
AAEL014695	47.9788	50.2623	48.6578
AAEL025378	5.70798	5.67119	5.67553
AAEL011578	5.29574	4.81866	3.72344
AAEL021386	63.8026	64.4218	63.9492
AAEL027213	4.3127	3.66959	4.19339
AAEL005787	15.7287	17.273	16.0506
AAEL020378	69.0032	69.2034	71.1068
AAEL019747	35.6115	37.5485	41.3555
AAEL025589	13.826	15.9757	13.7731
AAEL028013	21.8489	21.0168	18.6533
AAEL012456	68.5909	75.4305	74.6857
AAEL012455	23.0539	21.721	26.1002
AAEL014335	29.8401	36.9183	37.5236
AAEL027019	13.4455	11.5648	11.098
AAEL023166	36.7531	38.8458	44.3921
AAEL003032	57.0798	68.4991	69.0824
AAEL003046	2299.71	2083.44	2097.45
AAEL020006	1.45871	0.926665	1.95209
AAEL023790	4.75665	4.44799	4.59104
AAEL003019	18.0753	16.8282	16.7736
AAEL003022	31.8696	28.7637	28.5223
AAEL013434	10.1158	6.56079	6.68773
AAEL010598	25.9396	25.8354	26.534
AAEL022931	425.974	414.071	402.095
AAEL004075	47.9788	43.0714	45.3681
AAEL004063	40.9706	45.5549	44.8982
AAEL004065	50.1668	51.745	50.3568
AAEL024655	81.1485	76.8761	79.3852
AAEL004055	42.6513	38.7346	35.3546
AAEL022486	11.416	11.0458	11.5318
AAEL004053	18.4558	16.4576	16.882
AAEL004052	46.4883	43.8127	39.0057
AAEL004042	61.995	50.4847	49.5615
AAEL004076	62.4707	60.7522	58.3821
AAEL004068	62.9464	69.7964	69.8054
AAEL017198	1230.42	1378.99	1345.75
AAEL004050	60.6632	61.5676	64.7806
AAEL004059	115.999	144.374	141.274
AAEL001616	59.9338	60.1962	58.4905
AAEL001631	9.41817	9.60025	10.2304
AAEL019988	9.54502	8.74772	9.86892
AAEL001600	15.475	16.5688	16.2313
AAEL001623	296.752	323.888	329.362
AAEL001612	31.1719	39.4389	39.7287
AAEL001607	18.5827	21.8693	21.2923
AAEL025425	20.3585	20.6461	18.5087
AAEL001597	7.35696	6.00479	5.56708
AAEL010939	61.1388	51.782	49.7061
AAEL025404	74.616	74.4668	72.7697
AAEL012140	25.2737	25.5018	22.9913
AAEL012137	23.4979	29.6533	27.6185
AAEL012138	13.6992	12.3432	14.9299
AAEL012143	56.3505	61.9383	60.3703
AAEL027982	9.76699	12.4544	14.2431
AAEL013110	13.7309	14.3077	14.6769
AAEL013115	22.61	21.4245	22.0153
AAEL013113	6.27878	6.26426	4.77179
AAEL017435	62.5975	70.4265	71.0707
AAEL021395	92.1839	89.034	84.88
AAEL013521	83.0511	62.346	61.0933
AAEL004571	4.0273	3.85493	4.15724
AAEL004551	80.6728	72.8729	74.9749
AAEL022687	13.8577	11.2312	11.6041
AAEL004579	18.2021	18.385	14.2069
AAEL004580	4.05901	7.19092	8.13373
AAEL004575	93.9914	70.13	72.4082
AAEL004563	145.966	141.854	139.719
AAEL004554	24.1638	23.0184	23.642
AAEL004570	14.3017	12.825	12.1825
AAEL004566	10.6232	9.74852	9.97737
AAEL004569	5.1689	6.00479	5.67553
AAEL022706	6.75445	8.93305	10.1943
AAEL012616	156.779	185.074	193.872
AAEL012618	35.77	36.4735	38.5358
AAEL023193	68.5275	73.7625	75.6617
AAEL023392	6.59589	6.11599	5.16944
AAEL012242	5.7714	5.30052	5.60323
AAEL012237	62.5658	57.4162	57.4422
AAEL026714	56.3822	54.4138	54.4417
AAEL012243	431.65	494.32	500.965
AAEL027026	16.0775	14.8266	14.4961
AAEL012234	99.7946	94.7422	98.4723
AAEL011750	71.54	82.2508	79.7828
AAEL023977	11.7648	9.45198	11.4234
AAEL022938	4.94692	4.07733	8.09758
AAEL014051	7.35696	8.56239	7.51918
AAEL014053	26.7958	32.3221	32.318
AAEL008425	24.8297	20.4978	20.6054
AAEL008431	260.125	248.828	264.436
AAEL027398	6.3422	5.00399	5.49478
AAEL007822	26.3519	24.7234	24.2566
AAEL007820	43.1587	41.0698	39.078
AAEL014820	27.6837	24.3898	24.2566
AAEL007825	20.9927	18.0144	18.1834
AAEL014522	25.7176	20.1272	22.7383
AAEL005500	64.4368	67.1276	60.4426
AAEL022920	18.9315	15.9016	18.9425
AAEL005510	15.253	12.7138	14.6407
AAEL017437	497.007	545.88	554.359
AAEL022649	5.58114	6.11599	6.90463
AAEL015064	295.769	319.514	326.867
AAEL011832	73.6647	71.6868	73.1674
AAEL023944	66.4663	115.166	48.9831
AAEL015305	36.1506	91.4062	22.4129
AAEL020467	14.4285	9.74852	10.4835
AAEL013662	28.1594	28.2818	26.6786
AAEL018226	115.967	106.826	109.86
AAEL020219	2.09293	0.963732	1.69905
AAEL011848	25.8445	27.3552	25.5218
AAEL011850	38.3069	42.3301	39.1142
AAEL013304	5.64456	8.97012	9.07362
AAEL020822	81.0534	82.3249	83.8316
AAEL009167	56.3505	50.0029	47.1395
AAEL020205	63.3586	57.1196	57.4783
AAEL006951	53.4648	53.5983	52.9957
AAEL006956	281.784	286.488	292.38
AAEL006958	209.198	232.556	216.357
AAEL006949	29.8084	28.2077	26.7871
AAEL006955	3.58334	3.55839	3.21734
AAEL013828	67.1956	77.5804	72.589
AAEL026747	9.00593	6.74612	8.42293
AAEL013825	98.4944	97.5593	95.8334
AAEL004697	57.5238	48.1866	43.6691
AAEL004699	1228.87	1355.16	811.927
AAEL014426	7.03985	5.81946	6.21778
AAEL014425	40.1461	40.9957	45.8381
AAEL010052	13.0966	11.676	11.3872
AAEL010053	9.41817	8.93305	9.97737
AAEL010046	29.2058	22.833	22.0153
AAEL010051	58.4434	54.3767	51.2606
AAEL012209	15.9189	16.8653	18.4003
AAEL012208	9.19619	5.74532	7.33843
AAEL012211	13.604	12.825	13.7731
AAEL019514	3.71019	2.4464	2.16899
AAEL003613	17.6313	14.7525	13.9539
AAEL025569	18.107	18.2368	18.6895
AAEL020989	4.56639	4.41093	4.59104
AAEL006713	65.6735	68.0914	67.9618
AAEL006712	35.1358	35.065	37.4151
AAEL022413	21.4049	28.9861	28.9922
AAEL005169	16.902	16.6058	17.2074
AAEL008420	16.6166	16.8653	16.9543
AAEL008418	33.3283	28.6896	32.7157
AAEL002412	205.773	195.341	209.814
AAEL002419	21.1512	21.3133	20.75
AAEL002415	6.78616	6.67199	6.72388
AAEL002430	32.9477	23.8709	25.4857
AAEL002408	23.4979	26.2061	23.2082
AAEL002407	234.566	249.421	250.519
AAEL002741	5.83483	5.07812	4.48259
AAEL010794	75.5991	75.3564	78.8791
AAEL010791	36.975	33.2487	32.8964
AAEL010787	2957.53	3289.74	3393.82
AAEL010788	287.809	269.029	306.551
AAEL006589	57.175	54.006	56.0323
AAEL005242	55.1455	58.5652	64.8891
AAEL006087	129.064	133.032	130.357
AAEL022183	26.8592	25.5389	34.8123
AAEL006069	24.9566	23.5744	25.0157
AAEL001085	32.3769	25.02	24.5819
AAEL001089	32.3769	25.02	24.5819
AAEL001088	41.0023	40.5509	33.8363
AAEL022229	94.2451	86.1428	83.9401
AAEL007647	25.5274	23.1666	29.6068
AAEL007642	10.9086	12.269	9.83277
AAEL022578	220.55	260.356	258.725
AAEL003628	2.28319	2.63173	2.20514
AAEL003634	75.5673	73.9108	72.119
AAEL024681	12.1453	12.3432	12.0741
AAEL027013	9.13277	7.30212	5.56708
AAEL003206	62.7561	57.7127	56.683
AAEL018296	29.9035	26.7621	28.4138
AAEL013336	5.1689	4.33679	5.27788
AAEL013335	19.09	31.9885	31.8842
AAEL003179	198.448	214.467	216.502
AAEL020001	32.916	39.9949	38.9334
AAEL015644	3.55163	4.33679	3.83189
AAEL017329	25.9396	27.8	31.8119
AAEL006860	1011.33	1056.32	1060.49
AAEL025042	33.8674	31.173	31.3058
AAEL021475	7.92775	8.41412	8.35063
AAEL010007	46.2029	48.5202	52.3089
AAEL009995	99.4457	93.2966	93.4836
AAEL015575	73.9184	57.0455	59.8642
AAEL010004	196.006	226.885	215.743
AAEL010012	161.821	163.983	192.824
AAEL010006	11.2891	10.4157	3.32579
AAEL010011	10.6232	9.67438	10.5558
AAEL000122	16.3629	12.3061	13.9177
AAEL000140	13.4772	13.4922	12.544
AAEL000157	15.2847	15.6421	16.159
AAEL018111	6.15194	6.44959	7.41073
AAEL028112	8.40342	9.85972	8.89287
AAEL018110	4.97863	5.74532	6.50698
AAEL000116	16.8703	15.8274	18.6172
AAEL000118	49.6277	44.3317	45.1874
AAEL000149	10.3061	9.52612	10.5919
AAEL017443	22.9905	29.8386	31.4866
AAEL007512	26.1616	23.8709	22.2322
AAEL007519	9.03764	14.6784	13.6647
AAEL026347	11.5745	8.56239	11.2065
AAEL017135	81.3388	76.8761	83.7593
AAEL009308	32.5355	24.0562	22.7383
AAEL009307	62.439	60.9004	56.2131
AAEL019734	9.38646	6.67199	7.80838
AAEL021135	7.70578	7.78399	8.02528
AAEL005811	35.2944	35.2503	33.511
AAEL022008	15.2213	17.0877	16.5567
AAEL005813	79.4678	80.5828	82.6748
AAEL023850	618.904	603.259	586.966
AAEL005816	57.8726	62.346	59.5027
AAEL005796	35.1041	32.1738	38.1743
AAEL005799	74.9331	83.2887	87.1212
AAEL005819	48.0739	58.1204	60.5149
AAEL005792	306.455	387.939	362.294
AAEL019781	53.3696	64.2735	60.9487
AAEL026928	7.29353	5.74532	5.60323
AAEL005791	113.177	125.137	120.451
AAEL013244	21.4366	16.3464	16.7013
AAEL013245	0.475665	0.593066	0.433799
AAEL021449	20.0731	13.9741	15.8698
AAEL024720	110.164	101.711	108.052
AAEL003785	174.759	166.837	160.397
AAEL003773	67.481	52.6716	61.3102
AAEL010474	38.9094	30.2463	31.5589
AAEL010473	48.169	40.069	38.2104
AAEL010464	2387.49	2570.05	2544.52
AAEL010467	586.21	586.579	585.918
AAEL028161	53.8136	65.645	159.493
AAEL015151	38.9094	33.4711	39.8372
AAEL028985	0	0	0.253049
AAEL028689	0.031711	0.0741332	0.253049
AAEL009912	74.7429	78.7665	81.9157
AAEL009898	100.397	99.1161	99.593
AAEL002989	20.6122	19.2746	16.6651
AAEL012037	10.6549	8.63652	7.84453
AAEL012036	7.64235	7.15385	8.27833
AAEL009722	0.63422	1.18613	0.578398
AAEL020362	31.489	44.1463	44.7174
AAEL009719	199.462	200.456	203.415
AAEL016982	208.563	235.855	239.674
AAEL000983	50.7059	52.4863	51.5136
AAEL023811	7.7692	5.67119	4.04879
AAEL007078	256.764	776.694	427.147
AAEL024953	2.8857	2.0016	1.98824
AAEL012443	9.29133	12.0466	14.0262
AAEL012438	13.5723	12.788	12.3271
AAEL012439	17.4728	17.0877	15.6529
AAEL012440	12.177	15.0861	14.2792
AAEL012442	66.1492	68.425	64.2022
AAEL014946	14.8408	14.5672	12.7971
AAEL014945	328.177	378.376	378.092
AAEL015048	38.4337	35.8805	34.3063
AAEL020196	31.3939	33.953	32.2819
AAEL011261	27.4617	37.0295	34.8485
AAEL007501	55.4943	57.305	57.1891
AAEL007492	18.0753	17.7178	15.1107
AAEL007487	22.3563	22.9813	21.9068
AAEL021513	11.7965	9.97092	11.4595
AAEL023156	25.1468	25.6501	27.2209
AAEL010885	25.8762	25.4648	24.6904
AAEL022113	153.703	173.842	174.423
AAEL023907	25.8762	25.6501	23.0275
AAEL009208	17.9801	23.5002	23.6059
AAEL015533	2.72715	3.41013	4.88024
AAEL009636	89.3933	85.142	85.7114
AAEL009639	2.41004	2.4464	3.50654
AAEL009644	85.1441	105.714	106.751
AAEL011248	125.068	115.833	105.955
AAEL024793	12.2087	12.232	9.76047
AAEL007248	11.2257	12.5656	16.3398
AAEL014526	112.859	138.37	147.311
AAEL014529	96.5917	98.1524	92.363
AAEL014528	86.0003	91.5916	85.5307
AAEL011326	24.2589	22.4994	20.8946
AAEL011329	21.2147	18.0144	17.605
AAEL006209	66.942	68.1284	68.2872
AAEL006189	22.1343	20.572	22.2683
AAEL006208	15.5701	19.0152	17.6411
AAEL002563	22.4831	22.8701	22.9913
AAEL002556	18.5192	15.049	18.2195
AAEL020826	1.1416	0.741332	1.5183
AAEL002548	51.245	53.1535	48.6216
AAEL002554	606.219	673.204	652.867
AAEL002550	44.9662	50.3735	51.4413
AAEL027912	8.30829	9.74852	8.16988
AAEL002544	19.09	18.0514	16.2675
AAEL002542	164.009	137.925	129.127
AAEL002557	50.3254	61.3452	56.2131
AAEL003491	53.877	56.4154	61.9971
AAEL003503	122.468	126.323	128.296
AAEL003490	9.64015	9.11838	8.74827
AAEL010924	19.0583	19.5341	21.0392
AAEL002764	161.251	167.133	157.758
AAEL025611	79.119	57.1938	49.9953
AAEL026038	7.67407	7.30212	8.82057
AAEL014080	47.5348	63.3098	61.7079
AAEL024508	21.1512	19.0152	17.7134
AAEL010722	14.8725	11.6389	12.2548
AAEL008613	59.6801	45.3325	42.44
AAEL008617	63.866	95.4465	93.809
AAEL022467	211.576	249.421	235.77
AAEL005552	37.863	40.1802	38.7888
AAEL005533	8.75224	10.4528	9.29052
AAEL014628	13.0966	12.9362	9.90507
AAEL022786	32.5038	32.3221	31.7035
AAEL016960	34.8821	35.3986	36.5114
AAEL014630	56.6676	55.0068	53.4657
AAEL010516	21.6269	25.5018	24.5096
AAEL012822	9.25962	11.7501	10.9173
AAEL012827	416.461	327.409	294.658
AAEL012820	43.0001	27.6888	32.4265
AAEL000084	123.8	129.918	131.911
AAEL000024	3.36137	4.89279	5.16944
AAEL000064	35.1358	38.401	35.933
AAEL022656	11.2257	3.92906	4.73564
AAEL002165	6.24707	7.96932	8.06143
AAEL002145	19.4389	12.4914	12.0379
AAEL002142	12.177	11.676	13.1224
AAEL005423	91.1692	98.5972	92.1822
AAEL028211	31.489	29.1714	29.7875
AAEL005405	33.4234	35.1021	36.6921
AAEL005402	18.0753	17.273	15.4722
AAEL005410	30.7914	34.0271	33.8002
AAEL005407	34.0576	25.613	25.4495
AAEL005426	30.1889	20.7944	18.9425
AAEL005415	3.07597	2.81706	3.65114
AAEL005406	10.5281	11.2682	10.6642
AAEL005419	28.2228	27.7629	30.5467
AAEL005425	38.3386	34.1383	39.5118
AAEL003743	125.005	125.804	127.826
AAEL003769	58.9825	68.0914	63.8769
AAEL003762	14.4602	12.4544	11.9295
AAEL003754	23.149	16.0498	27.2932
AAEL003768	118.346	130.771	132.453
AAEL003766	144.761	167.133	161.879
AAEL003906	25.1785	22.277	20.6777
AAEL003916	119.646	120.392	109.353
AAEL003908	70.5253	55.1922	36.9813
AAEL003907	26.447	27.0957	27.2932
AAEL002870	195.15	182.182	177.243
AAEL021443	16.1409	16.4576	15.1107
AAEL002864	10.0207	10.601	10.0135
AAEL002856	30.6328	31.1359	30.1852
AAEL002861	120.09	99.1902	94.8573
AAEL025032	10.4646	9.63732	10.5558
AAEL002866	117.489	139.037	137.189
AAEL005943	7.89604	8.89599	8.02528
AAEL005951	33.4234	33.1746	33.8363
AAEL005946	50.4839	52.2639	50.0315
AAEL021583	33.582	33.4711	33.4025
AAEL007385	411.197	392.202	386.262
AAEL007387	22.8002	27.6888	29.3537
AAEL002950	4.18585	8.00639	6.68773
AAEL002967	11.2574	12.4173	12.1464
AAEL006116	44.6174	59.9738	59.1051
AAEL007209	86.3174	81.0276	81.4096
AAEL020242	37.641	36.6589	37.0175
AAEL025190	32.4721	31.9143	31.0528
AAEL007211	7.99118	8.00639	10.4473
AAEL010419	57.6823	66.6828	57.5506
AAEL010404	17.7582	18.6445	15.8337
AAEL010414	40.0193	38.3639	37.9212
AAEL010401	10.0207	10.3416	12.0379
AAEL010411	51.0547	47.7789	40.1987
AAEL012489	28.1911	28.5784	30.3298
AAEL018056	23.0539	26.8733	28.6669
AAEL007343	55.6528	62.5684	53.791
AAEL023695	65.0393	79.3225	78.2645
AAEL014262	37.3873	31.2101	32.6434
AAEL014176	27.3349	25.2053	28.8476
AAEL003170	14.3334	10.5269	11.3511
AAEL020010	0.507376	0.1112	0.253049
AAEL014816	151.705	170.506	177.713
AAEL010486	44.1734	44.4429	44.3559
AAEL010476	25.9396	22.9813	21.1838
AAEL025393	39.6071	134.922	45.5127
AAEL010479	0.221977	0.0741332	0.1446
AAEL005992	80.102	126.62	117.198
AAEL014344	17.6313	19.0522	17.9665
AAEL012621	373.143	376.374	383.695
AAEL013085	8.75224	11.3794	10.1581
AAEL020631	68.2738	79.9897	82.0603
AAEL007992	46.742	57.7127	61.744
AAEL008003	26.4153	31.173	33.041
AAEL012388	17.2508	21.2762	24.0758
AAEL012393	14.3968	16.0869	17.3881
AAEL028235	7.26182	6.74612	7.77223
AAEL014913	388.175	377.375	372.995
AAEL012583	46.1395	46.5557	49.2362
AAEL024479	199.779	203.829	206.344
AAEL012579	363.82	301.018	292.525
AAEL011982	56.3505	62.2348	54.0441
AAEL011972	50.4522	49.0391	49.7061
AAEL011983	57.6189	64.1994	62.6839
AAEL014271	62.2487	53.413	55.4178
AAEL014265	33.4868	31.2101	31.3058
AAEL017503	48.7715	51.4855	52.8873
AAEL014267	4.37612	5.04106	4.44644
AAEL011936	3.80532	4.85573	5.42248
AAEL014414	67.1956	69.4258	65.9736
AAEL004873	37.7361	73.466	73.9265
AAEL023022	190.805	184.11	176.267
AAEL004891	4.28099	4.85573	4.41029
AAEL004868	58.4434	66.0156	64.8529
AAEL004866	58.9508	60.4556	58.6351
AAEL004870	21.6586	57.1567	56.8999
AAEL003238	16.236	17.3472	13.8093
AAEL003243	51.9109	56.0818	53.8633
AAEL003267	93.706	113.572	106.714
AAEL024943	7.13498	3.55839	3.94034
AAEL003228	24.8614	26.4656	24.9073
AAEL025295	31.6476	44.4058	47.1033
AAEL018297	51.5304	65.3484	65.5036
AAEL009070	515.748	603.815	611.15
AAEL005084	116.348	131.92	127.284
AAEL005075	13.6674	10.9717	13.8816
AAEL005058	14.9359	17.6437	21.1115
AAEL018331	10.9403	11.2312	13.5562
AAEL019663	18.8998	21.6098	21.2561
AAEL005053	4.43954	4.67039	3.28964
AAEL024837	15.1262	16.8282	14.0985
AAEL005064	17.0605	19.3117	18.7979
AAEL005080	9.22791	9.26665	9.76047
AAEL005074	11.5111	7.07972	7.88068
AAEL005047	5.29574	4.70746	4.04879
AAEL005048	21.1195	17.6066	17.3881
AAEL001073	4.85179	6.26426	8.02528
AAEL001091	635.584	445.763	425.52
AAEL001082	3.67848	2.59466	3.00044
AAEL026530	3.83703	3.48426	3.68729
AAEL010590	21.3732	22.0546	21.3284
AAEL004620	116.411	109.902	111.269
AAEL004634	48.9301	50.5588	49.1639
AAEL013287	55.0186	51.0778	55.3455
AAEL025976	28.2228	37.6226	38.2104
AAEL023585	115.555	86.1057	89.3264
AAEL007597	8.53026	8.04345	7.95298
AAEL012341	33.36	37.289	35.4269
AAEL012350	4.78836	4.74453	4.66334
AAEL028015	135.089	74.3185	73.565
AAEL003758	65.6735	66.8311	67.9618
AAEL002813	77.8505	91.814	92.6883
AAEL002800	60.8217	66.0898	62.8647
AAEL002785	10.7183	8.30292	8.89287
AAEL024908	11.6062	19.9418	18.3641
AAEL002784	8.59368	9.30372	7.51918
AAEL028025	11.7648	12.788	10.8088
AAEL002808	25.5908	24.0933	25.7387
AAEL002804	155.796	139.111	138.599
AAEL002801	4.85179	4.74453	4.59104
AAEL002796	15.5701	4.44799	3.83189
AAEL002816	5.04205	4.04026	2.96429
AAEL025547	26.3201	28.1706	26.2087
AAEL011684	41.1292	29.9128	27.98
AAEL011697	24.7029	24.6122	23.9312
AAEL004613	106.834	114.981	108.016
AAEL004633	44.8711	54.6362	57.0807
AAEL004607	24.9249	26.5768	25.8833
AAEL013286	17.0605	17.273	15.3999
AAEL020476	81.1802	84.4748	85.1692
AAEL014717	99.5092	82.4361	77.4331
AAEL009926	31.711	30.4687	28.0523
AAEL027199	48.1373	53.7466	52.345
AAEL009919	8.37171	9.15545	7.98913
AAEL020840	19.312	18.6816	18.9064
AAEL012094	53.3696	50.5218	49.0554
AAEL026799	11.7648	12.7509	13.3393
AAEL012095	108.832	106.233	100.714
AAEL012100	44.11	45.2954	44.0306
AAEL011388	9.48159	8.63652	7.33843
AAEL011390	23.1173	21.165	19.3763
AAEL011381	200.762	192.709	186.389
AAEL013369	15.7287	14.3818	12.3994
AAEL011379	24.2272	24.5752	21.8707
AAEL005266	1343.98	1593.31	1524.59
AAEL011199	24.4175	25.1682	27.9439
AAEL011202	46.0761	51.3002	49.5254
AAEL009764	74.1404	76.0607	75.4448
AAEL009767	28.9522	30.7282	28.2692
AAEL009769	57.714	50.1882	49.0916
AAEL009766	88.1883	95.8172	97.7855
AAEL000230	10.8452	10.8605	10.375
AAEL000223	12.5576	13.344	13.7731
AAEL000241	42.3659	45.8885	48.4409
AAEL024733	23.0539	26.3914	24.6904
AAEL000219	26.5738	23.7968	22.0514
AAEL023500	28.7936	33.5082	31.7035
AAEL025436	35.5163	30.2463	32.2819
AAEL005521	79.1507	71.2049	68.0703
AAEL024086	3.36137	2.8912	3.36194
AAEL002331	30.1572	23.945	26.4979
AAEL007656	36.6262	39.9949	42.8738
AAEL007655	9.48159	10.6381	10.4473
AAEL007654	7.23011	7.04265	6.39853
AAEL011288	2093.37	2260.25	2208.72
AAEL004163	13.4138	9.45198	10.0858
AAEL004169	105.249	118.836	133.249
AAEL011355	32.7892	40.1061	28.3415
AAEL011356	14.8725	14.3818	14.2069
AAEL022710	2.47346	2.48346	2.20514
AAEL013844	181.102	169.357	172.254
AAEL013842	9.89384	7.89519	6.86848
AAEL024616	18.2655	17.792	15.3276
AAEL027538	4.5981	6.37546	5.82013
AAEL014201	28.9522	22.6848	23.5336
AAEL014198	61.1705	60.7151	59.9365
AAEL020454	12.399	9.89678	10.5196
AAEL004404	58.602	57.0826	59.4666
AAEL015458	0.380532	1.26026	1.73519
AAEL005825	32.6306	27.8	26.6425
AAEL026256	19.2803	19.7565	21.2561
AAEL012962	24.8614	28.356	30.5828
AAEL023598	6.75445	10.1933	9.94122
AAEL014720	28.7619	27.7629	28.3415
AAEL022712	43.2221	44.8506	45.8381
AAEL026758	14.4602	15.7533	16.8459
AAEL023069	109.403	96.8921	92.0376
AAEL013679	43.7929	41.6258	42.2231
AAEL022615	9.10106	9.19252	10.7004
AAEL011719	27.0495	27.281	25.3049
AAEL014389	26.3836	19.7565	20.6777
AAEL023366	9.19619	9.00719	9.57972
AAEL002139	16.458	17.0136	15.906
AAEL022090	5.39087	7.15385	5.71168
AAEL002158	110.227	120.8	122.837
AAEL002176	45.0296	44.3687	48.1878
AAEL002161	17.0605	19.2376	18.4364
AAEL002135	87.681	89.4788	80.3612
AAEL002148	25.0834	20.4608	21.2561
AAEL014657	21.2464	14.9008	13.8454
AAEL001086	5.67627	5.30052	5.24173
AAEL022505	47.6934	48.9279	47.3925
AAEL001080	18.9632	18.3109	16.882
AAEL001439	19.0266	23.0554	21.7984
AAEL021728	23.6564	22.796	22.4129
AAEL026142	9.44988	12.6026	10.5558
AAEL021179	2.69544	3.03946	2.38589
AAEL009016	3.36137	2.3352	2.56664
AAEL009017	29.1107	30.1722	25.9195
AAEL025929	26.4787	31.5066	31.0166
AAEL017081	103.029	81.25	86.7597
AAEL014295	26.3519	23.4261	25.9918
AAEL014583	1889.91	2436.5	2431.55
AAEL017843	385.669	427.712	451.042
AAEL015640	6.02509	7.33919	8.42293
AAEL023617	22.4514	20.1642	24.0397
AAEL013075	545.81	572.642	566.36
AAEL013078	27.6837	31.4325	32.0288
AAEL026089	33.6137	28.0965	26.4979
AAEL013265	18.2021	19.6082	19.6294
AAEL013262	160.489	188.521	175.002
AAEL026769	10.75	7.85812	9.10977
AAEL024123	5.61285	6.48666	6.47083
AAEL015238	27.9057	26.3544	30.1852
AAEL010206	197.686	223.882	200.162
AAEL013816	13.3503	15.1232	11.1342
AAEL013814	7.26182	6.41252	4.22954
AAEL025184	12.7161	11.8613	10.1943
AAEL014752	0.95133	1.112	0.542248
AAEL015356	16.5849	15.568	15.0384
AAEL025553	1416.09	1726.45	1658.48
AAEL012741	4.43954	5.18932	5.53093
AAEL024982	66.8785	82.362	78.7706
AAEL004397	50.5791	58.2316	61.9248
AAEL010620	13.0332	13.937	12.3994
AAEL023377	64.849	66.5716	66.1905
AAEL015216	108.166	121.43	133.863
AAEL003781	14.9359	13.2328	10.9534
AAEL003774	12.1453	11.4165	11.1342
AAEL003791	28.7619	32.4703	27.9077
AAEL026068	19.5974	20.053	20.2439
AAEL022774	14.0163	13.1957	14.2431
AAEL003813	10.8452	9.04425	10.7004
AAEL021952	15.6018	13.5293	16.159
AAEL023552	8.24486	6.74612	8.20603
AAEL021175	14.2382	15.3826	12.7248
AAEL003776	9.06935	7.96932	7.66378
AAEL014704	62.5024	63.1615	63.1539
AAEL019425	75.5039	86.8841	84.88
AAEL014705	11.7648	11.0088	12.8694
AAEL007461	8.37171	9.85972	6.76003
AAEL007464	8.30829	8.15465	7.33843
AAEL007468	11.0037	12.5656	12.291
AAEL005638	131.03	132.031	128.079
AAEL005635	63.3269	63.2727	60.1896
AAEL005639	36.4042	38.1045	33.9086
AAEL027455	7.7692	4.74453	3.54269
AAEL024164	22.2928	23.0925	21.7261
AAEL007668	19.756	19.497	16.8097
AAEL010563	6.84958	6.93146	6.25393
AAEL021286	10.1475	0.704265	6.72388
AAEL010568	44.8077	43.4791	44.8259
AAEL018781	16.0458	13.7517	14.8576
AAEL008025	118.885	89.7753	85.3499
AAEL026492	3.23452	2.8912	3.10889
AAEL006819	10.2744	8.93305	9.61587
AAEL006829	338.452	329.559	324.771
AAEL008458	25.8762	18.4962	23.7866
AAEL010861	3.36137	4.11439	2.78354
AAEL023991	469.006	456.216	456.429
AAEL025906	25.5908	25.9466	26.2087
AAEL009465	31.4573	31.7661	31.0528
AAEL002047	1081.25	1261.82	1212.14
AAEL001236	48.2007	51.0778	55.0924
AAEL014331	62.7244	57.3791	53.7187
AAEL014505	47.6299	51.0407	50.4653
AAEL009657	30.2206	29.0232	28.6669
AAEL009645	753.771	558.001	541.598
AAEL007904	29.1424	32.9151	31.0889
AAEL026934	5.83483	4.04026	4.22954
AAEL008536	9.38646	7.78399	8.53138
AAEL014406	14.4602	14.1594	13.014
AAEL008540	3.99559	4.26266	4.37414
AAEL026574	7.99118	9.04425	8.78442
AAEL008538	19.8511	19.4229	22.7021
AAEL008535	14.3651	15.9386	13.737
AAEL027897	7.00813	5.74532	5.89243
AAEL026186	5.07376	8.45119	7.22998
AAEL023703	6.08851	5.11519	4.91639
AAEL015393	3.4565	3.74373	3.86804
AAEL009779	12.6527	9.00719	6.83233
AAEL025623	5.58114	6.74612	7.95298
AAEL026468	13.4455	16.1981	17.6773
AAEL003582	2255.79	2407.77	2326.32
AAEL007758	47.1543	51.4855	51.7666
AAEL028245	11.2574	8.30292	13.2309
AAEL007760	30.7597	33.7677	32.8964
AAEL015571	23.0222	21.684	21.8345
AAEL020753	16.236	20.572	11.7126
AAEL007752	199.177	210.019	208.621
AAEL007762	25.9396	21.6469	22.3768
AAEL026777	34.3113	38.1045	40.4517
AAEL013890	31.6476	29.3568	32.788
AAEL014250	36.0237	35.2503	39.078
AAEL023028	47.2494	49.4098	45.9827
AAEL028155	18.8998	17.8661	18.9425
AAEL024629	28.5399	29.1344	28.2331
AAEL011021	15.3798	14.2706	14.5323
AAEL011014	7.13498	5.59706	5.56708
AAEL019620	1.87095	2.0016	5.31403
AAEL023365	30.4109	28.2448	28.7753
AAEL026161	3.93217	5.04106	5.49478
AAEL028740	14.4285	11.0829	55.8516
AAEL028938	4.94692	2.8912	24.0758
AAEL028682	5.58114	3.26186	24.5096
AAEL019333	0.126844	1.70506	3.86804
AAEL008942	71.2864	63.977	67.1665
AAEL008943	12.1453	10.7493	11.568
AAEL024417	0.887908	0.667199	1.0845
AAEL008962	20.1999	16.5688	15.5083
AAEL022079	24.7663	21.6098	21.6176
AAEL023158	5.67627	5.26346	4.04879
AAEL008945	8.02289	6.85732	5.89243
AAEL008941	19.1535	13.9	14.2431
AAEL014272	25.6542	25.7242	23.6059
AAEL014275	55.4943	65.126	65.3952
AAEL025975	0.063422	0	0.0722998
AAEL001351	1.1416	0.815465	1.19295
AAEL002948	27.874	26.9845	22.8467
AAEL002934	17.0288	18.4962	17.1351
AAEL028183	4.5981	4.81866	4.91639
AAEL002933	40.6218	43.9981	46.6695
AAEL002523	17.3459	15.6792	15.4722
AAEL002503	20.9293	16.68	16.8459
AAEL002529	5.35916	3.89199	4.44644
AAEL002531	8.27657	7.19092	7.15768
AAEL002514	18.1387	23.5373	22.7021
AAEL002501	191.281	187.854	178.725
AAEL002526	35.009	32.3591	34.5593
AAEL002512	14.4285	17.0136	15.0022
AAEL012931	11.3525	13.0474	14.0623
AAEL012939	104.012	78.47	78.7706
AAEL009873	8.40342	7.45039	9.90507
AAEL009871	43.3172	45.7773	42.5123
AAEL025002	10.1475	8.89599	8.45908
AAEL020757	16.8703	14.1965	15.6891
AAEL009647	32.5989	26.3544	24.5096
AAEL012710	17.6313	16.2722	14.0623
AAEL008408	39.0363	46.5186	46.5972
AAEL008403	17.5679	20.016	18.9787
AAEL012845	26.0982	23.8338	23.0275
AAEL021996	7.70578	8.08052	8.38678
AAEL009474	0.31711	0.370666	0.506099
AAEL019967	7.29353	6.56079	6.03703
AAEL019968	4.53467	4.00319	4.33799
AAEL006374	17.7265	15.2714	14.3515
AAEL004237	50.3254	57.898	60.9126
AAEL027036	15.2847	18.6445	18.581
AAEL017139	1.23673	1.3344	1.19295
AAEL002906	349.138	324.407	313.926
AAEL002891	26.1616	28.8749	31.0889
AAEL025618	16.3946	19.5341	20.5331
AAEL002912	44.8394	44.1834	41.247
AAEL002900	51.1499	58.4911	55.5262
AAEL026617	0.824486	0.407733	0.614548
AAEL001449	5.01034	5.55999	6.61543
AAEL001451	16.2043	18.5333	13.9177
AAEL009153	11.8916	13.4922	12.0379
AAEL009156	38.8143	37.5114	35.4269
AAEL015051	11.7648	17.0506	20.4247
AAEL005830	97.6699	83.2887	84.7354
AAEL017572	8.46684	11.8984	12.291
AAEL026452	19.756	16.4576	17.2796
AAEL004698	40.2413	35.2133	35.2461
AAEL013869	46.4883	45.3325	50.9352
AAEL011580	3.83703	4.59626	3.90419
AAEL006294	7.29353	7.59865	4.66334
AAEL005777	13.0015	16.5688	15.6891
AAEL005770	7.35696	7.19092	7.44688
AAEL005772	9.29133	7.07972	5.60323
AAEL012460	30.6011	30.4317	30.0406
AAEL012465	13.2552	13.6405	11.3511
AAEL012457	5.73969	7.96932	8.49523
AAEL005719	42.6513	43.8498	38.6442
AAEL005722	3580.21	3967.13	3792.99
AAEL006169	712.039	699.15	732.18
AAEL006166	16.8703	17.0136	16.3759
AAEL006161	13.5406	16.9024	17.5327
AAEL003039	231.934	245.603	251.169
AAEL020589	29.1741	23.2037	26.281
AAEL003034	19.8194	19.4229	20.3524
AAEL025842	3.86874	5.67119	5.42248
AAEL020850	4.8835	5.55999	6.25393
AAEL004071	82.4803	86.0687	84.5908
AAEL004069	20.295	20.9426	21.9791
AAEL004067	82.1315	55.8964	56.0323
AAEL004043	12.6527	13.5664	14.4961
AAEL022954	5.80312	4.96693	4.51874
AAEL004060	57.2067	55.8964	58.3459
AAEL004070	25.8762	27.8	25.2688
AAEL004081	56.953	62.2719	64.9975
AAEL001619	15.4116	14.9008	13.9539
AAEL001601	9.38646	8.89599	10.6281
AAEL001627	8.78395	6.93146	6.29008
AAEL001610	6.02509	5.18932	4.44644
AAEL001615	15.5384	13.1957	14.0985
AAEL010931	17.4728	17.273	16.5205
AAEL010938	6.08851	7.56159	7.08538
AAEL024331	9.89384	12.1949	9.57972
AAEL021658	6.21536	6.11599	7.80838
AAEL023664	11.7965	11.3794	11.9656
AAEL028105	17.1239	22.1658	22.1599
AAEL026661	16.902	15.568	16.5205
AAEL013107	23.815	21.7581	21.0754
AAEL013116	53.4648	53.0794	50.0315
AAEL014040	15.0944	13.7146	13.6647
AAEL014038	21.3098	22.5365	21.1477
AAEL014037	42.5562	39.9578	38.5358
AAEL014039	169.717	182.738	179.087
AAEL013528	75.4405	72.9471	68.721
AAEL013527	44.5857	45.5178	44.5005
AAEL013522	35.1675	33.9901	29.6068
AAEL004562	23.815	24.6493	24.6542
AAEL025769	136.706	127.064	126.344
AAEL004552	6.75445	5.93066	6.03703
AAEL021258	6.31049	5.85652	5.09714
AAEL004558	27.1446	25.7613	25.811
AAEL004574	16.3629	16.4576	17.3158
AAEL024264	8.78395	5.41172	5.02484
AAEL004685	14.809	14.9008	15.9783
AAEL024447	30.728	24.3157	26.5702
AAEL012238	31.2353	30.1722	34.6316
AAEL025078	80.4508	69.0551	63.3708
AAEL012247	20.0731	21.4986	19.0148
AAEL019670	35.8652	26.0949	28.4861
AAEL011753	18.8363	17.236	18.7618
AAEL011758	14.2065	13.344	14.1708
AAEL011752	92.0571	89.0711	88.4949
AAEL023541	4.40783	5.11519	5.06099
AAEL021476	6.59589	6.44959	6.07318
AAEL014821	40.7804	42.9231	43.5245
AAEL007824	891.365	903.869	952.333
AAEL005508	102.395	99.4497	106.208
AAEL025015	21.6903	20.9056	22.4129
AAEL020975	8.02289	6.89439	7.26613
AAEL024704	8.18144	6.89439	7.26613
AAEL023283	6.53247	6.48666	7.48303
AAEL021859	12.7795	11.8984	11.568
AAEL025137	6.02509	6.85732	6.32623
AAEL027768	14.9359	13.3069	13.5562
AAEL008072	14.3651	15.9757	19.3402
AAEL027462	3.77361	3.33599	4.48259
AAEL025833	11.2891	10.2674	11.2065
AAEL028247	28.0642	24.464	25.3411
AAEL006957	13.0649	17.4213	16.2675
AAEL006950	19.9462	21.6469	19.4486
AAEL026242	6.84958	6.78319	7.19383
AAEL004686	87.7127	79.1743	84.0847
AAEL022213	5.96167	5.41172	4.91639
AAEL017421	248.931	286.858	280.559
AAEL012207	9.95726	9.89678	8.56753
AAEL028895	0.63422	0.555999	1.55445
AAEL022215	8.65711	7.89519	8.85672
AAEL025796	11.8916	13.5664	12.0741
AAEL025704	22.9905	20.5349	22.6298
AAEL005162	30.2206	28.912	30.4382
AAEL005163	30.728	27.8	32.4988
AAEL025971	7.32524	7.93225	8.09758
AAEL002416	41.2243	35.3615	32.788
AAEL025237	30.6328	32.2109	31.6673
AAEL002418	19.2803	14.7154	17.1712
AAEL009981	40.9072	38.2157	35.8607
AAEL024412	15.9189	18.5333	17.6411
AAEL010784	66.5614	58.417	65.359
AAEL010790	22.6734	23.2037	25.0157
AAEL006065	62.4073	56.4895	58.8159
AAEL006067	11.2257	7.56159	8.49523
AAEL006070	42.4928	35.5839	39.3672
AAEL006066	40.7169	42.6637	40.271
AAEL028845	3.07597	2.81706	3.75959
AAEL006075	7.10327	7.22799	9.94122
AAEL027361	17.2825	21.3504	19.9909
AAEL006080	16.1409	18.9781	25.0157
AAEL020074	6.94471	5.26346	6.76003
AAEL015637	43.5075	53.413	49.2
AAEL019768	3.67848	3.78079	4.01264
AAEL003632	7.35696	8.33999	8.13373
AAEL015465	11.2891	16.8282	15.2191
AAEL003631	8.14973	9.30372	8.49523
AAEL024760	7.42038	7.00559	7.15768
AAEL024958	33.0746	30.2093	30.2936
AAEL028649	20.2316	23.908	22.6298
AAEL003156	4.37612	3.03946	1.95209
AAEL009999	9.19619	8.15465	8.89287
AAEL009994	4289.87	4632.36	4385.45
AAEL010003	20.1682	15.1232	18.7618
AAEL006859	21.6903	32.5074	29.7152
AAEL017213	190.773	172.953	168.386
AAEL003160	238.911	240.414	244.771
AAEL015442	7.16669	7.22799	7.51918
AAEL003165	7.73749	10.008	10.7727
AAEL023489	8.65711	9.37785	10.8088
AAEL010005	16.4263	13.1586	12.3994
AAEL023654	19.6925	20.0901	16.5567
AAEL010010	10.2427	9.48905	12.4356
AAEL010001	12.2722	10.0821	13.0501
AAEL000148	19.1217	19.4229	22.3768
AAEL022574	16.458	14.3077	14.4238
AAEL000138	42.0805	46.4815	47.3925
AAEL020098	8.84737	10.7122	10.0858
AAEL000147	67.3542	65.682	61.5633
AAEL000154	19.6291	17.0136	18.1111
AAEL000115	12.9381	12.9362	14.2792
AAEL000119	29.8718	24.464	28.5223
AAEL007509	16.8385	14.9749	17.605
AAEL009313	658.86	719.945	678.787
AAEL009320	356.622	400.171	377.441
AAEL005817	2262.26	2208.58	2156.05
AAEL021304	5.58114	5.96772	4.77179
AAEL005802	208.532	227.626	238.698
AAEL013240	7.92775	8.30292	8.31448
AAEL013243	17.3459	15.049	15.6529
AAEL022101	5.83483	4.74453	6.03703
AAEL003801	62.1853	56.3412	61.5271
AAEL025468	2.47346	5.55999	3.79574
AAEL010465	61.6462	48.9279	47.3564
AAEL010468	14.4285	12.9733	14.9661
AAEL008427	67.703	68.3138	71.1068
AAEL028659	0.095133	0.2224	1.6629
AAEL028663	0.063422	0.185333	0.831448
AAEL028856	0.031711	0.0370666	0.253049
AAEL028952	0.063422	0.778399	0.325349
AAEL028798	0.063422	0.815465	0.433799
AAEL028813	0.126844	0.815465	0.759148
AAEL028742	17.1874	8.00639	38.4996
AAEL028996	69.5105	23.0184	113.113
AAEL028884	6.46905	3.92906	39.1142
AAEL012924	26.6055	27.7258	30.0767
AAEL013462	4.05901	5.59706	4.95254
AAEL013461	72.8402	75.8383	71.4683
AAEL013463	52.45	48.4461	47.3925
AAEL009911	36.4677	40.1802	36.5837
AAEL023347	258.984	289.045	285.15
AAEL020387	36.3725	39.4759	36.1499
AAEL009918	10.8452	10.008	9.76047
AAEL009913	81.0851	81.0276	78.8068
AAEL009908	27.3032	27.3552	28.1246
AAEL009916	18.7095	18.6074	19.8101
AAEL025069	3.29795	2.59466	2.74739
AAEL009914	44.9979	43.9981	42.8738
AAEL003018	16.2043	21.2392	22.7744
AAEL002996	20.961	26.6138	24.4735
AAEL003002	7.83262	9.15545	8.27833
AAEL003008	18.107	23.1296	25.4857
AAEL012038	28.6033	26.6138	30.0406
AAEL012040	13.0649	11.7501	12.0379
AAEL021238	5.83483	6.63492	5.92858
AAEL009724	8.34	9.48905	1.04835
AAEL009725	10.6232	11.9354	11.098
AAEL009727	9.29133	12.5656	10.9896
AAEL023391	21.3732	25.9096	25.5941
AAEL001005	1152.51	924.849	894.204
AAEL025040	58.4117	45.7402	45.4766
AAEL020286	3.80532	3.74373	4.91639
AAEL025533	50.6425	53.5612	48.8024
AAEL021176	36.2457	41.2922	36.8367
AAEL025131	1.49042	1.96453	1.84364
AAEL028915	6.53247	8.93305	8.27833
AAEL014408	216.111	238.487	225.575
AAEL024070	39.5436	37.1407	38.3912
AAEL009579	9.70357	10.8976	10.4835
AAEL009584	21.3098	24.2045	26.8955
AAEL022911	6.46905	7.70985	8.27833
AAEL026218	26.6055	23.1296	24.5458
AAEL007494	70.8424	71.9463	66.1905
AAEL007482	12.0502	12.0466	12.1825
AAEL015338	21.3415	23.0554	21.4007
AAEL007481	6.43734	5.93066	6.07318
AAEL026565	152.498	154.827	162.024
AAEL026281	2.21977	2.48346	2.16899
AAEL010891	11.0037	8.11759	10.375
AAEL010895	6.46905	6.52372	4.80794
AAEL010896	36.8165	36.1399	38.9334
AAEL013725	14.0163	14.9378	14.713
AAEL014045	1.20502	1.14906	0.650698
AAEL012865	171.842	204.311	208.693
AAEL012859	26.9227	52.2639	52.4535
AAEL009642	21.0878	16.8282	18.9064
AAEL020812	45.6321	51.6708	57.8398
AAEL009635	25.1785	30.0981	31.9204
AAEL018926	8.91079	9.26665	11.3149
AAEL011251	15.697	16.5688	16.5205
AAEL011255	328.78	332.969	334.929
AAEL011254	59.4264	85.0679	86.3259
AAEL021648	2.91741	3.59546	2.20514
AAEL006193	36.9116	33.1746	34.234
AAEL016217	2.15635	2.03866	2.74739
AAEL016214	2.15635	2.03866	2.74739
AAEL016212	2.15635	2.03866	2.74739
AAEL028647	2.15635	2.03866	2.74739
AAEL016210	2.15635	2.03866	2.74739
AAEL002562	79.5312	72.6505	72.2275
AAEL025472	3.71019	4.63333	4.55489
AAEL002569	21.6269	15.6792	12.5079
AAEL002559	69.6691	67.35	66.3712
AAEL003495	19.4706	20.053	19.5209
AAEL014995	117.68	135.997	134.948
AAEL002766	20.0096	16.8653	19.7017
AAEL021418	8.40342	8.33999	7.77223
AAEL021440	35.6432	25.3165	28.0162
AAEL009109	13.1601	11.2682	11.4234
AAEL013737	3.7419	3.33599	3.36194
AAEL012955	4.37612	9.26665	7.98913
AAEL017481	1284.58	1481.77	1515.19
AAEL012826	170.447	189.262	185.268
AAEL012825	121.802	115.092	109.281
AAEL000016	37.2287	40.8103	39.1865
AAEL028675	0.443954	0.296533	2.27744
AAEL019388	0.665931	1.0008	1.80749
AAEL002137	64.7222	67.4983	65.2867
AAEL027326	34.5016	36.2141	33.1495
AAEL002140	26.5738	24.1674	23.0636
AAEL005401	32.7575	30.7282	31.9204
AAEL005413	14.3334	14.493	13.4839
AAEL025444	10.4012	10.601	9.90507
AAEL020882	11.8599	12.1578	12.6163
AAEL005414	30.284	26.725	25.3411
AAEL005403	8.08631	8.71065	8.92902
AAEL005408	49.4692	41.7741	41.4278
AAEL005420	16.236	16.5317	16.5205
AAEL003752	35.8652	35.9546	35.2823
AAEL003756	12.4307	12.269	12.6163
AAEL003770	21.4049	19.7565	22.4129
AAEL003750	1009.62	1124.6	1152.53
AAEL003748	52.45	79.8785	84.3016
AAEL003763	17.5362	15.7162	14.2792
AAEL003909	5.86654	3.48426	5.60323
AAEL021869	22.6734	19.9418	20.7862
AAEL003913	11.194	11.0458	10.2666
AAEL003922	36.436	37.3261	36.2222
AAEL003912	17.5996	13.9	15.7975
AAEL003911	61.8365	68.0172	69.2993
AAEL003903	124.022	143.299	138.237
AAEL003921	20.6122	18.941	18.0388
AAEL002863	14.8725	11.676	13.2309
AAEL002860	49.5643	54.006	55.1647
AAEL002878	8.49855	11.1941	10.0497
AAEL002881	165.278	178.846	183.895
AAEL002874	17.6313	16.8282	17.6411
AAEL002867	147.329	107.753	107.474
AAEL018824	5.92996	6.59786	7.33843
AAEL005944	16.3312	15.8645	17.5688
AAEL005947	242.748	248.828	250.157
AAEL020931	6.18365	5.81946	6.83233
AAEL007383	373.143	273.885	268.449
AAEL002979	16.3312	18.1256	19.5571
AAEL020106	5.39087	5.85652	4.55489
AAEL002964	3.93217	4.67039	3.21734
AAEL002969	1.45871	1.26026	1.19295
AAEL023330	15.8555	13.6034	14.9661
AAEL023334	15.8555	13.6034	14.9661
AAEL028052	58.7605	55.4146	49.4892
AAEL027293	11.3843	11.5648	11.098
AAEL013746	30.284	24.8717	25.9918
AAEL006118	7.80091	9.26665	9.65202
AAEL007203	14.3334	12.7509	12.9055
AAEL024738	21.6269	16.6429	14.46
AAEL010423	11.5745	11.8613	9.29052
AAEL010407	17.5679	18.2368	18.9787
AAEL010427	10.3695	9.34078	9.76047
AAEL010422	47.1543	44.4799	47.9709
AAEL010412	7.57893	7.00559	6.86848
AAEL010402	91.1375	104.528	105.666
AAEL010417	5.26403	4.89279	4.69949
AAEL007788	12.8747	14.2706	12.544
AAEL007790	5.48601	5.30052	6.57928
AAEL019018	22.9905	29.0602	25.8833
AAEL017061	23.1173	18.0144	16.4844
AAEL009759	4.18585	2.37226	2.60279
AAEL009783	0.126844	0	0.0361499
AAEL009788	0.063422	0	0.0361499
AAEL009803	0	0	0.10845
AAEL010485	1.61726	2.18693	1.62675
AAEL023247	13.3186	10.4898	13.1224
AAEL023943	31.1719	42.2559	45.8742
AAEL027610	6.6276	2.29813	1.33755
AAEL022253	18.5509	5.22639	3.65114
AAEL017975	16.4263	8.97012	7.59148
AAEL017976	14.4602	4.22559	4.08494
AAEL020330	4.3127	1.4456	1.26525
AAEL023321	9.19619	1.59386	3.97649
AAEL026868	2.15635	1.07493	1.98824
AAEL023423	15.1579	12.5656	12.3271
AAEL022282	219.567	230.777	214.947
AAEL012390	65.5784	53.1535	56.3938
AAEL012387	58.158	47.5935	51.6221
AAEL012394	160.394	152.751	145.756
AAEL022901	68.4007	69.018	61.6356
AAEL012389	9.54502	6.96852	8.09758
AAEL012392	6.02509	6.00479	4.37414
AAEL012395	59.585	64.7183	61.3825
AAEL012580	6.08851	6.85732	6.21778
AAEL012578	3.10768	2.96533	2.49434
AAEL012582	10.0207	9.60025	7.59148
AAEL011985	102.49	112.201	113.764
AAEL011974	13.6357	16.3464	17.0628
AAEL011979	17.8533	18.4221	17.4242
AAEL011935	3.29795	4.63333	5.16944
AAEL011930	3.29795	4.63333	5.16944
AAEL020485	39.0997	35.1021	32.9687
AAEL004879	14.2065	13.6034	15.1468
AAEL004874	44.7442	46.8893	47.7179
AAEL004867	7.1984	8.45119	9.57972
AAEL004869	10.8769	10.8605	13.0501
AAEL004884	18.2021	22.5736	23.4613
AAEL004889	32.3769	34.9538	32.4265
AAEL015038	22.0074	21.4986	22.2322
AAEL003281	7.26182	5.59706	8.71212
AAEL003279	27.3983	34.1754	38.355
AAEL025028	5.45429	5.78239	7.33843
AAEL003230	23.4027	26.6509	25.4857
AAEL019558	5.64456	6.00479	5.49478
AAEL019557	12.5893	12.8621	11.821
AAEL003260	1.80753	2.59466	2.38589
AAEL003214	15.697	17.0506	17.858
AAEL003237	37.3873	42.0706	42.4761
AAEL003229	35.8652	45.2954	43.3076
AAEL021692	9.98897	11.4165	11.568
AAEL023075	33.582	35.065	35.1015
AAEL005070	16.9971	16.6058	16.0144
AAEL019664	6.24707	4.33679	6.83233
AAEL025321	134.74	144.449	150.817
AAEL005054	35.8017	38.6234	35.5715
AAEL006938	7.92775	7.30212	6.57928
AAEL026230	47.3128	42.0706	40.0541
AAEL005061	18.4558	18.3109	18.6533
AAEL001092	29.9035	34.6202	39.4757
AAEL001077	0	0	0
AAEL001098	3.83703	9.89678	8.92902
AAEL001084	1.07817	1.03786	1.48215
AAEL001061	367.879	358.026	321.228
AAEL001071	41.922	42.6637	46.6334
AAEL001095	14.27	16.7912	19.7378
AAEL010577	10.5281	8.67359	7.41073
AAEL010592	13.4455	13.381	11.3149
AAEL022225	5.13718	4.18853	3.83189
AAEL007595	88.7908	89.3676	87.0489
AAEL021751	11.8916	11.4906	10.1943
AAEL022081	5.35916	5.67119	4.33799
AAEL022520	14.3334	14.5672	13.0863
AAEL014915	57.2701	56.0076	56.3215
AAEL017811	7.83262	4.07733	5.35018
AAEL003742	14.1748	12.6026	13.5924
AAEL002809	5.96167	7.07972	7.77223
AAEL002810	34.1845	34.3978	30.5828
AAEL002783	15.253	16.5688	17.605
AAEL023323	14.3017	16.5317	13.8093
AAEL002812	17.3142	15.9386	18.0388
AAEL002805	16.9654	15.0861	14.6046
AAEL011693	31.8061	32.6557	33.5833
AAEL004603	16.1726	17.9773	15.6168
AAEL004625	10.4329	11.0458	10.7727
AAEL004643	21.944	18.5333	21.0754
AAEL025375	9.35475	8.82185	7.04923
AAEL013295	23.3393	20.6832	19.6294
AAEL014531	20.0731	15.5309	13.5924
AAEL009922	13.0015	11.9354	12.5079
AAEL009924	11.5111	9.45198	10.3027
AAEL008292	123.99	70.13	72.5528
AAEL025801	29.1107	25.8354	26.534
AAEL010226	22.2928	9.60025	10.7004
AAEL019592	484.513	231.481	225.611
AAEL024975	27.9057	27.9482	32.0288
AAEL006881	6.69102	6.41252	6.68773
AAEL004583	37.0068	40.9957	39.1865
AAEL022661	61.5511	57.1196	53.5018
AAEL025065	182.116	224.438	215.887
AAEL006556	14.3968	22.833	20.6054
AAEL012756	114.191	150.416	155.987
AAEL004259	8.91079	13.5293	15.2914
AAEL027444	51.8475	43.405	44.5728
AAEL010190	20.3902	32.9893	32.1373
AAEL002341	13.604	13.9	12.1825
[truncated: 6,221 more rows]
